# Supplementary material for: Uncovering the dispersion history, adaptive evolution and selection of wheat in China
Source: Plant Biotechnol J. 2017 Jul 17;16(1):280–91. doi: 10.1111/pbi.12770 (PMC5785339; doi:10.1111/pbi.12770)
Supplement: Supplementary file 2 — Table S1 List of 730 Wheat landrace accessions used in this study and geographic origins. # = genotyping by DArT and * = genotyping by Wheat660K. The accessions belonged to the group in topological structure data when K = 5 was also listed in Wheat660_K5 and DArT_K5 Table S2 Distribution of markers (based on CSS survey popseq.28.dna) by DArT, DArT‐seq and Wheat660K among various genomic features (A); the location of DArT and SNP markers on CS genomic survey sequences and Ae. tauschii chromosomes (B) Table S3 Data used for evaluating the relationship between climatic/geographic factors and genetic index Table S4 Genetic variance and genetic index of Chinese wheat landraces on each chromosome Table S5 The F ST (upper) and genetic distance (down) of Chinese wheat landraces among major plant zones Table S6 The Pi and Theta of Chinese wheat landraces among major plant zones along the chromosomes Table S7 Coefficient of multiple regressions between genetic indices and environmental variables of landrace in Chinese major wheat growing areas Table S8 Selected regions detected by XP‐CLR in major wheat growing zones of China (A); Selected regions detected by XP‐CLR (>=14) in major wheat growing zones of China (B) Table S9 Allele frequency of SNPs in genes associated with flower time (A), seed dormancy and germination (B) from different Chinese wheat plant zones [file PBI-16-280-s002.xlsx]

## Sheet: S1
Table S1. List of 730 Wheat landrace accessions used in this study and geographic origins. # = genotyping by DArT and * = genotyping by Wheat660K. The accessions belonged to the group in topological structure data when K=5 was also listed in Wheat660_K5 and DArT_K5.
AS_NO	DArT	660K_SNP	ID	Accession	Province	Chinese wheat plant zones	Wheat660_K5	DArT_k5
AS661005 #*	D1	S199	ZM000010	baixiaomai	beijing	I-NW	Group1	Group1
AS661006 #*	D2	S186	ZM000011	baimangmai	beijing	I-NW	Group1	Group1
AS661009 #*	D4	S168	ZM000067	tumai	beijing	I-NW	Group1	Group1
AS661007 #	D3		ZM000046	guanghulutou	beijing	I-NW		Group1
AS661010 #	D5		ZM000081	wuhuatou	beijing	I-NW		Group1
AS661013 #	D8		ZM000107	baimang	beijing	I-NW		Group1
AS661012 #*	D7	S253	ZM000095	henanbai	beijing	I-NW	Group1	Group1
AS661335 #*	D226	S153	ZM004976	baiqimai	gansu	I-NW	Group1	Group1
AS661337 #*	D227	S132	ZM004982	xiaoqingmang	gansu	I-NW	Group1	Group1
AS661332 #	D223		ZM004922	shanxibaimai	gansu	I-NW		Group1
AS661333 #	D224		ZM004924	baimangmai	gansu	I-NW		Group1
AS661334 #	D225		ZM004959	hongmazha	gansu	I-NW		Group1
AS661338 #	D228		ZM005000	hongqimai	gansu	I-NW		Group1
AS661028 #*	D17	S167	ZM000313	baimai39F	hebei	I-NW	Mix	Mix
AS661067 #*	D34	S265	ZM000669	xiaohongmang	hebei	I-NW	Mix	Mix
AS661024 #*	D15	S242	ZM000268	baipibai	hebei	I-NW	Group1	Group1
AS661035 #*	D21	S220	ZM000397	baike	hebei	I-NW	Group1	Group1
AS661039 #*	D24	S212	ZM000431	zijingbai	hebei	I-NW	Group1	Group1
AS661046 #*	D27	S195	ZM000477	erguangtou	hebei	I-NW	Group1	Group1
AS661054 #*	D29	S226	ZM000574	daqitou	hebei	I-NW	Group1	Group1
AS661056 #*	D30	S74	ZM000580	tutoubai	hebei	I-NW	Group1	Group1
AS661065 #*	D32	S83	ZM000663-B	dabaimang	hebei	I-NW	Group1	Group1
AS661066 #*	D33	S228	ZM000668	chunqiumaizi	hebei	I-NW	Group1	Group1
AS661053 #	D28		ZM000570	baiqingtinghong	hebei	I-NW		Group1
AS661287 #*	D193	S35	ZM004443	xinjinyoumang	liaoning	I-NW	Group1	Group1
AS661289 #*	D194	S145	ZM004451	xiaozhihongmai	liaoning	I-NW	Group1	Group1
AS661286 #	D192		ZM004437	dabaili	liaoning	I-NW		Group4
AS661250 #*	D164	S183	ZM003766	siqiangxiaomai	shaanxi	I-NW	Group3	Group3
AS661241 #*	D159	S236	ZM003519-B	changmangbaike	shaanxi	I-NW	Mix	Mix
AS661260 #*	D173	S274	ZM004148	yangmai	shaanxi	I-NW	Mix	Mix
AS661804 #*	D568	S185	ZM012182	xiaohongmai	shaanxi	I-NW	Mix	Mix
AS661806 #*	D569	S90	ZM012207	shanyangxue	shaanxi	I-NW	Group2	Group3
AS661850 #*	D596	S53	ZM012691	cantiaomai	shaanxi	I-NW	Group2	Group1
AS661243 #*	D160	S280	ZM003551	shihuiyaohuomai	shaanxi	I-NW	Group1	Group1
AS661251 #*	D165	S107	ZM003779	nv'erhong	shaanxi	I-NW	Group1	Group1
AS661259 #*	D172	S75	ZM004130	laobaitiaozi	shaanxi	I-NW	Group1	Group1
AS661824 #*	D580	S54	ZM012335	baijiantiao	shaanxi	I-NW	Group1	Group1
AS661244 #	D161		ZM003553	baitumai	shaanxi	I-NW		Group1
AS661246 #	D162		ZM003562	laomai	shaanxi	I-NW		Group1
AS661249 #	D163		ZM003734	baimazhamai	shaanxi	I-NW		Group1
AS661262 #	D174		ZM004193	huangwumanglaomai	shaanxi	I-NW		Group1
AS661263 #	D175		ZM004214	sichuanbai	shaanxi	I-NW		Group1
AS661264 #	D176		ZM004215	siyuehuang	shaanxi	I-NW		Group1
AS661265 #	D177		ZM004231	wuzimai	shaanxi	I-NW		Group1
AS661266 #	D178		ZM004240	erhuangmai	shaanxi	I-NW		Group1
AS661267 #	D179		ZM004271	baitiaomai	shaanxi	I-NW		Group1
AS661268 #	D180		ZM004277	honglanmai	shaanxi	I-NW		Group1
AS661270 #	D181		ZM004284	laotiaozimai	shaanxi	I-NW		Group1
AS661800 #	D566		ZM012108	sanyuehuang	shaanxi	I-NW		Mix
AS661810 #	D572		ZM012234	changsuimai	shaanxi	I-NW		Group1
AS661825 #	D581		ZM012342	baisuihonglibeidimai	shaanxi	I-NW		Group1
AS661832 #	D585		ZM012421	laomanmai	shaanxi	I-NW		Group3
AS661833 #	D586		ZM012430	huitoucao	shaanxi	I-NW		Group1
AS661837 #	D587		ZM012458	hongdatou	shaanxi	I-NW		Group1
AS661840 #	D589		ZM012533	hongyucao	shaanxi	I-NW		Group1
AS661847 #	D594		ZM012672	yangxiaomai	shaanxi	I-NW		Group1
AS661094 #*	D47	S225	ZM001166	dabaimai	shanxi	I-NW	Group4	Group1
AS661103 #*	D52	S18	ZM001355	zhuganqing	shanxi	I-NW	Group2	Group1
AS661097 #*	D49	S219	ZM001256	xiaomangmai	shanxi	I-NW	Group1	Group1
AS661104 #*	D53	S146	ZM001359	baimanghong	shanxi	I-NW	Group1	Group1
AS661110 #*	D57	S86	ZM001521	baixianmang	shanxi	I-NW	Group1	Group1
AS661112 #*	D59	S171	ZM001559	youmangshangeda	shanxi	I-NW	Group1	Group1
AS661116 #*	D62	S175	ZM001650	baishanmai	shanxi	I-NW	Group1	Group1
AS661081 #	D45		ZM000950	sumai	shanxi	I-NW		Group2
AS661083 #	D46		ZM001030	heshangtou	shanxi	I-NW		Group1
AS661096 #	D48		ZM001239-B	tuxiaomai	shanxi	I-NW		Group1
AS661099 #	D50		ZM001279	dadongxiaomai	shanxi	I-NW		Group1
AS661102 #	D51		ZM001342	baimangmai	shanxi	I-NW		Group1
AS661107 #	D54		ZM001450	baiguandong	shanxi	I-NW		Group1
AS661108 #	D55		ZM001452	huolishao	shanxi	I-NW		Group1
AS661109 #	D56		ZM001462	mangmai	shanxi	I-NW		Group1
AS661111 #	D58		ZM001555	baimangmai	shanxi	I-NW		Group1
AS661114 #	D60		ZM001591	hongbi	shanxi	I-NW		Group1
AS661115 #	D61		ZM001649	yangzhongsanyuehuang	shanxi	I-NW		Group1
AS661886 #	D615		ZM017589	biyumai	shanxi	I-NW		Group1
AS661017 #*	D10	S188	ZM000167	hongmangbai	tianjin	I-NW	Group1	Group1
AS661018 #*	D11	S224	ZM000171	baihulutou	tianjin	I-NW	Group1	Group1
AS661016 #*	D9	S98	ZM000155	daqingmang	tianjin	I-NW	Group1	Group1
AS661019 #*	D12	S92	ZM000193	xiaobaimang	hebei	II-Y&H	Group1	Group1
AS661021 #*	D13	S259	ZM000236	youzimai	hebei	II-Y&H	Group1	Group1
AS661027 #*	D16	S293	ZM000294	xiaomaimang	hebei	II-Y&H	Group1	Group1
AS661030 #*	D18	S229	ZM000326	gongxianmai	hebei	II-Y&H	Group1	Group1
AS661037 #*	D22	S231	ZM000419	dabaimai	hebei	II-Y&H	Group1	Group1
AS661038 #*	D23	S211	ZM000420	dabailing	hebei	II-Y&H	Group1	Group1
AS661041 #*	D25	S202	ZM000448-B	xiaobaipi	hebei	II-Y&H	Group1	Group1
AS661042 #*	D26	S227	ZM000452	liulengmai	hebei	II-Y&H	Group1	Group1
AS661071 #*	D36	S208	ZM000721	hongmangbai	hebei	II-Y&H	Group1	Group1
AS661073 #*	D38	S203	ZM000754	baimangmai	hebei	II-Y&H	Group1	Group1
AS661074 #*	D39	S194	ZM000772	guchengxiaomai	hebei	II-Y&H	Group1	Group1
AS661075 #*	D40	S210	ZM000802	gaochan1hao	hebei	II-Y&H	Group1	Group1
AS661076 #*	D41	S177	ZM000837	honghulubaimai	hebei	II-Y&H	Group1	Group1
AS661078 #*	D42	S197	ZM000841-B	dahongmang	hebei	II-Y&H	Group1	Group1
AS661079 #*	D43	S285	ZM000857	baikebai	hebei	II-Y&H	Group1	Group1
AS661080 #*	D44	S216	ZM000880	baihulutou	hebei	II-Y&H	Group1	Group1
AS661023 #	D14		ZM000251	wuhuatou	hebei	II-Y&H		Group1
AS661033 #	D19		ZM000392	yulinbai	hebei	II-Y&H		Group1
AS661034 #	D20		ZM000393	daheshangtou	hebei	II-Y&H		Group1
AS661062 #	D31		ZM000652	baixiaomai	hebei	II-Y&H		Group1
AS661069 #	D35		ZM000703	hongtumai	hebei	II-Y&H		Mix
AS661072 #	D37		ZM000743	hongmangmai	hebei	II-Y&H		Group1
AS661880 #	D611		ZM017496	dabailing(pingyuan40)	hebei	II-Y&H		Group1
AS661881 #	D612		ZM017516	xiaohongmang	hebei	II-Y&H		Group1
AS661882 #	D613		ZM017559	shulu2hao	hebei	II-Y&H		Group1
AS661885 #	D614		ZM017573	shenxianmiao	hebei	II-Y&H		Group1
AS661184 #*	D114	S100	ZM002752	cantiaomai	henan	II-Y&H	Group3	Group3
AS661183 #*	D113	S180	ZM002729	dakoumai	henan	II-Y&H	Mix	Group1
AS661209 #*	D133	S214	ZM003146	lingbao925	henan	II-Y&H	Mix	Group1
AS661191 #*	D119	S7	ZM002828	kumai	henan	II-Y&H	Group2	Group1
AS661194 #*	D120	S115	ZM002847	pushanbamai	henan	II-Y&H	Group2	Group2
AS661203 #*	D127	S5	ZM003069	baitiaoyu	henan	II-Y&H	Group2	Group3
AS661207 #*	D131	S12	ZM003110	tutoumai	henan	II-Y&H	Group2	Group3
AS661216 #*	D138	S16	ZM003226	youmangcao	henan	II-Y&H	Group2	Group2
AS661217 #*	D139	S48	ZM003233	dalihong	henan	II-Y&H	Group2	Group1
AS661222 #*	D143	S22	ZM003284	benmai	henan	II-Y&H	Group2	Group2
AS661224 #*	D145	S123	ZM003338	qumangmai	henan	II-Y&H	Group2	Group3
AS661231 #*	D152	S97	ZM003403	baiheshangtou	henan	II-Y&H	Group2	Group3
AS661233 #*	D154	S84	ZM003413	yerenmao	henan	II-Y&H	Group2	Group3
AS661234 #*	D155	S4	ZM003438	xiaozihong	henan	II-Y&H	Group2	Group1
AS661239 #*	D158	S6	ZM003495	baihuomai	henan	II-Y&H	Group2	Group2
AS661179 #*	D111	S193	ZM002664	baimangyouzi	henan	II-Y&H	Group1	Group1
AS661182 #*	D112	S20	ZM002689	baigedatou	henan	II-Y&H	Group1	Group1
AS661187 #*	D116	S190	ZM002778	xiaozibai	henan	II-Y&H	Group1	Group1
AS661205 #*	D129	S38	ZM003098	wuhuatou	henan	II-Y&H	Group1	Group1
AS661208 #*	D132	S130	ZM003123	laochushanbao	henan	II-Y&H	Group1	Group1
AS661221 #*	D142	S191	ZM003267	zihuatou	henan	II-Y&H	Group1	Group1
AS661185 #	D115		ZM002762	yingsizhuang	henan	II-Y&H		Group1
AS661188 #	D117		ZM002790	datouben	henan	II-Y&H		Group1
AS661190 #	D118		ZM002818	ercaomai	henan	II-Y&H		Group1
AS661197 #	D121		ZM002862	huangguaxian	henan	II-Y&H		Group1
AS661198 #	D122		ZM002906	dabaimai	henan	II-Y&H		Group1
AS661199 #	D123		ZM002910	baicaomai	henan	II-Y&H		Mix
AS661200 #	D124		ZM002953	mazhamai	henan	II-Y&H		Group1
AS661201 #	D125		ZM002955	xiaofoshou	henan	II-Y&H		Group1
AS661202 #	D126		ZM003011	benyouzimai	henan	II-Y&H		Group1
AS661204 #	D128		ZM003075	benhulumai	henan	II-Y&H		Group1
AS661206 #	D130		ZM003109	baimangbai	henan	II-Y&H		Group1
AS661210 #	D134		ZM003147	gedatou	henan	II-Y&H		Group1
AS661211 #	D135		ZM003148	sanyuehuang	henan	II-Y&H		Group1
AS661212 #	D136		ZM003159	gedasuihongmai	henan	II-Y&H		Group1
AS661215 #	D137		ZM003222	baimai	henan	II-Y&H		Group2
AS661219 #	D140		ZM003252	hongmanghong	henan	II-Y&H		Group1
AS661220 #	D141		ZM003256	youzitou	henan	II-Y&H		Group1
AS661223 #	D144		ZM003299	baisuibai	henan	II-Y&H		Group1
AS661225 #	D146		ZM003343	ermangmai	henan	II-Y&H		Group1
AS661228 #	D149		ZM003379	zaobanyue	henan	II-Y&H		Group2
AS661229 #	D150		ZM003390	baicantiao	henan	II-Y&H		Mix
AS661230 #	D151		ZM003400	zhaoziya	henan	II-Y&H		Group3
AS661232 #	D153		ZM003405	hongquanmang	henan	II-Y&H		Group1
AS661726 #	D511		ZM011140	baimanghong	henan	II-Y&H		Group1
AS661435 #*	D290	S128	ZM006216	zhuantoubaike	jiangsu	II-Y&H	Group2	Group2
AS661436 #*	D291	S40	ZM006247	hongmai	jiangsu	II-Y&H	Group2	Group2
AS661440 #*	D293	S64	ZM006263	xiaolihong	jiangsu	II-Y&H	Group2	Group1
AS662012 #*	D683	S58	ZM020073	xiaohongmang	jiangsu	II-Y&H	Group2	Group1
AS661439 #	D292		ZM006260	sanyuehuang	jiangsu	II-Y&H		Group1
AS661441 #	D294		ZM006266	youzimai	jiangsu	II-Y&H		Mix
AS661442 #	D295		ZM006267	tutoumai(jia)	jiangsu	II-Y&H		Group1
AS661443 #	D296		ZM006275	baiyouzi	jiangsu	II-Y&H		Group1
AS661444 #	D297		ZM006282	baisuibai	jiangsu	II-Y&H		Mix
AS661446 #	D299		ZM006306	honhshimai	jiangsu	II-Y&H		Group4
AS661447 #	D300		ZM006318	xiaohongmai	jiangsu	II-Y&H		Mix
AS661449 #	D302		ZM006340	daliuleng	jiangsu	II-Y&H		Group1
AS661450 #	D303		ZM006341	dayangxiaomai	jiangsu	II-Y&H		Group2
AS662013 #	D684		ZM020082	honghulutoubai	jiangsu	II-Y&H		Group1
AS661254 #*	D168	S165	ZM003887	daqimai	shaanxi	II-Y&H	Group3	Group3
AS661258 #*	D171	S152	ZM004065	yu'ermai	shaanxi	II-Y&H	Group3	Group3
AS661823 #*	D579	S143	ZM012332	baiwugongcao	shaanxi	II-Y&H	Group3	Group3
AS661855 #*	D599	S206	ZM012745	deguolan	shaanxi	II-Y&H	Mix	Mix
AS661814 #*	D574	S65	ZM012268	bailanmai	shaanxi	II-Y&H	Group2	Group1
AS661256 #*	D169	S254	ZM003965	gouweibabaimai	shaanxi	II-Y&H	Group1	Group1
AS661252 #	D166		ZM003837	dapushanba	shaanxi	II-Y&H		Group3
AS661253 #	D167		ZM003873	liulengmai	shaanxi	II-Y&H		Group3
AS661809 #	D571		ZM012226	changmanghong	shaanxi	II-Y&H		Group3
AS661812 #	D573		ZM012251-B	shisanmai	shaanxi	II-Y&H		Group3
AS661815 #	D575		ZM012276	baiximai	shaanxi	II-Y&H		Group1
AS661817 #	D576		ZM012306	baiyu'ermai	shaanxi	II-Y&H		Group1
AS661819 #	D577		ZM012320	baiyanglazi	shaanxi	II-Y&H		Group3
AS661826 #	D582		ZM012346	lanmai	shaanxi	II-Y&H		Group1
AS661851 #	D597		ZM012727	hulutou	shaanxi	II-Y&H		Group3
AS661120 #*	D66	S161	ZM001718	banmangmai	shandong	II-Y&H	Group1	Group1
AS661123 #*	D68	S257	ZM001768	bo’erqing	shandong	II-Y&H	Group1	Group1
AS661129 #*	D74	S288	ZM001801	xiaogongxian	shandong	II-Y&H	Group1	Group1
AS661132 #*	D77	S207	ZM001823	baishamai	shandong	II-Y&H	Group1	Group1
AS661134 #*	D78	S237	ZM001863	xiaobiansui	shandong	II-Y&H	Group1	Group1
AS661138 #*	D81	S181	ZM001908	banjiemangdabai	shandong	II-Y&H	Group1	Group1
AS661150 #*	D91	S272	ZM002177	hongheshang	shandong	II-Y&H	Group1	Group1
AS661162 #*	D98	S222	ZM002429	xiaohongmangliangmai	shandong	II-Y&H	Group1	Group1
AS661722 #	D507		ZM011097	xiaoyouzimai	shandong	II-Y&H		Group1
AS661122 #	D67		ZM001764	zijielumai	shandong	II-Y&H		Group1
AS661124 #	D69		ZM001772	hongkangbai	shandong	II-Y&H		Group1
AS661125 #	D70		ZM001783	biansui	shandong	II-Y&H		Group1
AS661127 #	D72		ZM001792	baiguangtou	shandong	II-Y&H		Group1
WH025 #	D742			baituzitou	shandong	II-Y&H		Group1
AS661159 #	D96		ZM002372	caiyangzhuang	shandong	II-Y&H		Group1
AS661724 #*	D509	S221	ZM011105	baisuizi	shangdong	II-Y&H	Mix	Mix
AS661117 #*	D63	S213	ZM001672	louguding	shangdong	II-Y&H	Mix	Mix
AS661118 #*	D64	S273	ZM001696	qimai	shangdong	II-Y&H	Mix	Mix
AS661152 #*	D93	S169	ZM002195	yejiling	shangdong	II-Y&H	Mix	Mix
AS661160 #*	D97	S256	ZM002409	shidaosankemang	shangdong	II-Y&H	Mix	Mix
AS661149 #*	D90	S33	ZM002145	baikangyangmai	shangdong	II-Y&H	Group2	Group1
AS661164 #*	D100	S234	ZM002492	baitumai	shangdong	II-Y&H	Group1	Group1
AS661166 #*	D102	S235	ZM002504	hongduomai	shangdong	II-Y&H	Group1	Group1
AS661174 #*	D108	S142	ZM002566	yulincao	shangdong	II-Y&H	Group1	Group1
AS661725 #*	D510	S230	ZM011114	yejihong	shangdong	II-Y&H	Group1	Group1
AS661119 #*	D65	S155	ZM001700	jinbaoyu	shangdong	II-Y&H	Group1	Group1
AS661126 #*	D71	S173	ZM001785	hongmangxiaomai	shangdong	II-Y&H	Group1	Group1
AS661137 #*	D80	S182	ZM001891	baitutou	shangdong	II-Y&H	Group1	Group1
AS661139 #*	D82	S184	ZM001910	mazhatoumai	shangdong	II-Y&H	Group1	Group1
AS661140 #*	D83	S127	ZM001915	hongmanghongmai	shangdong	II-Y&H	Group1	Group1
AS661145 #*	D87	S192	ZM002027	baikumai	shangdong	II-Y&H	Group1	Group1
AS661163 #*	D99	S209	ZM002438	piaoxiao	shangdong	II-Y&H	Group1	Group1
AS661165 #	D101		ZM002500	changmangbai	shangdong	II-Y&H		Group1
AS661168 #	D103		ZM002510	jinmai	shangdong	II-Y&H		Group1
AS661169 #	D104		ZM002514	luanrangxian	shangdong	II-Y&H		Group1
AS661170 #	D105		ZM002515	dabaimang	shangdong	II-Y&H		Group1
AS661171 #	D106		ZM002526	hongmangguozitou	shangdong	II-Y&H		Group1
AS661173 #	D107		ZM002561	kaoshanhong	shangdong	II-Y&H		Group1
AS661176 #	D109		ZM002586	xiumai	shangdong	II-Y&H		Group1
AS661177 #	D110		ZM002618	dongmai	shangdong	II-Y&H		Group1
AS661723 #	D508		ZM011098	huangzhongxiaomai	shangdong	II-Y&H		Group1
AS661128 #	D73		ZM001797	laohongtuxiaomai	shangdong	II-Y&H		Group1
AS661130 #	D75		ZM001818	hongmangmai	shangdong	II-Y&H		Group1
AS661131 #	D76		ZM001819	xiaohongmang	shangdong	II-Y&H		Group1
AS661136 #	D79		ZM001887	baimai	shangdong	II-Y&H		Group1
AS661141 #	D84		ZM001945	xiaobaimangmai	shangdong	II-Y&H		Group1
AS661143 #	D85		ZM001980	baihulutou	shangdong	II-Y&H		Group1
AS661147 #	D88		ZM002073	hongxiumai	shangdong	II-Y&H		Group1
AS661148 #	D89		ZM002136	bailouguding	shangdong	II-Y&H		Group1
AS661151 #	D92		ZM002182	huomai	shangdong	II-Y&H		Group1
AS661153 #	D94		ZM002199	yazizui	shangdong	II-Y&H		Group1
AS661156 #	D95		ZM002224	bimangbai	shangdong	II-Y&H		Group1
AS661460 #*	D311	S50	ZM006476	huxumai	anhui	III-YTS	Group2	Group2
AS661461 #*	D312	S52	ZM006479	wugongmai	anhui	III-YTS	Group2	Group2
AS661463 #*	D314	S71	ZM006484	wugongbian	anhui	III-YTS	Group2	Group3
AS661465 #	D315		ZM006501	heshangtou	anhui	III-YTS		Group2
AS661469 #	D316		ZM006530	daheshangtou	anhui	III-YTS		Group2
AS661470 #	D317		ZM006547	hongmai	anhui	III-YTS		Group2
AS661472 #	D319		ZM006561	feixisanyuehuang	anhui	III-YTS		Group2
AS661462 #*	D313	S1	ZM006480	jiangxizao	anhui	III-YTS	Group2	Group2
AS661227 #*	D148	S112	ZM003363	liangganbai	henan	III-YTS	Group3	Group3
AS661226 #*	D147	S34	ZM003359	xiaobaimai	henan	III-YTS	Group2	Group1
AS661236 #*	D156	S23	ZM003456	youmangcao	henan	III-YTS	Group2	Group2
AS661237 #*	D157	S8	ZM003457	huomai	henan	III-YTS	Group2	Group2
AS661747 #*	D526	S119	ZM011398	caoxieban	hubei	III-YTS	Group3	Group3
AS661735 #*	D516	S233	ZM011291	baimai	hubei	III-YTS	Mix	Mix
AS661749 #*	D528	S218	ZM011413	yangmai	hubei	III-YTS	Mix	Mix
AS661760 #*	D538	S217	ZM011464	wugongxu	hubei	III-YTS	Mix	Mix
AS661732 #*	D514	S73	ZM011244	changshamai	hubei	III-YTS	Group2	Group2
AS661739 #*	D520	S44	ZM011327	zhuganqing	hubei	III-YTS	Group2	Group3
AS661746 #*	D525	S37	ZM011362	xiaoganmai	hubei	III-YTS	Group2	Group2
AS661751 #*	D530	S103	ZM011421	tiezimai	hubei	III-YTS	Group2	Group2
AS661755 #*	D533	S55	ZM011434	quanmangxiaomai	hubei	III-YTS	Group2	Group3
AS661756 #*	D534	S59	ZM011436	xishuibagutao	hubei	III-YTS	Group2	Group3
AS661757 #*	D535	S80	ZM011450	zimai	hubei	III-YTS	Group2	Group3
AS661759 #*	D537	S46	ZM011460	wugongmai	hubei	III-YTS	Group2	Group2
AS661541 #	D376		ZM007426	wangshuibai	hubei	III-YTS		Group2
AS661729 #	D512		ZM011228	shanlinguomai	hubei	III-YTS		Mix
AS661730 #	D513		ZM011239	wuhongcao	hubei	III-YTS		Mix
AS661734 #	D515		ZM011273	baimayaxiaomai	hubei	III-YTS		Mix
AS661736 #	D517		ZM011292	baimaizi	hubei	III-YTS		Mix
AS661737 #	D518		ZM011309	dongmai	hubei	III-YTS		Mix
AS661738 #	D519		ZM011312	niqiuzhuan	hubei	III-YTS		Group3
AS661740 #	D521		ZM011332	guanyuhong	hubei	III-YTS		Group3
AS661742 #	D522		ZM011337-B	hongmang	hubei	III-YTS		Mix
AS661744 #	D523		ZM011339	songmangzi	hubei	III-YTS		Group3
AS661745 #	D524		ZM011351	hongxu	hubei	III-YTS		Group2
AS661748 #	D527		ZM011402	peishanbai	hubei	III-YTS		Group2
AS661750 #	D529		ZM011419	yuanzhui	hubei	III-YTS		Mix
AS661753 #	D531		ZM011430	gaoshanxiaomai	hubei	III-YTS		Group3
AS661754 #	D532		ZM011433	quanmang	hubei	III-YTS		Group3
AS661758 #	D536		ZM011456	pushanba	hubei	III-YTS		Group3
AS661761 #	D539		ZM011480	jiyubao	hubei	III-YTS		Group2
AS662014 #	D685		ZM020105	sanyuehuang	hubei	III-YTS		Mix
AS662016 #	D686		ZM020152	hongmanglijianmai	hubei	III-YTS		Group3
AS662017 #	D687		ZM020160	heshangtou	hubei	III-YTS		Mix
AS662018 #	D688		ZM020175	nanjingzao	hubei	III-YTS		Mix
AS662019 #	D689		ZM020182	tiegancao	hubei	III-YTS		Mix
WH041 #	D750		ZM011446	chongyanghongmai	hubei	III-YTS		Group2
AS661542 #*	D377	S9	ZM007433	qiyanghongke	hunan	III-YTS	Group2	Group2
AS661547 #*	D381	S3	ZM007504	heshangmai	hunan	III-YTS	Group2	Group3
AS661762 #*	D540	S11	ZM011490	baikeheshangmai	hunan	III-YTS	Group2	Group2
AS661543 #	D378		ZM007436	mayangyangmai	hunan	III-YTS		Mix
AS661544 #	D379		ZM007446	hongkemai	hunan	III-YTS		Group3
AS661380 #*	D245	S121	ZM005560	jianzituan	jiangsu	III-YTS	Group2	Group2
AS661389 #*	D254	S120	ZM005657	huanghuazhu	jiangsu	III-YTS	Group2	Group2
AS661392 #*	D256	S81	ZM005676	yejihong	jiangsu	III-YTS	Group2	Group2
AS661396 #*	D260	S114	ZM005700	huoshaotian	jiangsu	III-YTS	Group2	Group2
AS661398 #*	D262	S94	ZM005744	guangdezao	jiangsu	III-YTS	Group2	Group3
AS661412 #*	D272	S139	ZM005934	nuopangtou	jiangsu	III-YTS	Group2	Group2
AS661414 #*	D274	S77	ZM005947	daoshuibai	jiangsu	III-YTS	Group2	Group2
AS661416 #*	D276	S95	ZM005960	baizhaoyu	jiangsu	III-YTS	Group2	Group2
AS661421 #*	D281	S105	ZM006016	qingmangzi	jiangsu	III-YTS	Group2	Group2
AS661423 #*	D282	S25	ZM006043	huaqixiaomai	jiangsu	III-YTS	Group2	Group3
AS661425 #*	D283	S93	ZM006049	manghuazi	jiangsu	III-YTS	Group2	Group2
AS661428 #*	D286	S32	ZM006099	baimangzi	jiangsu	III-YTS	Group2	Group3
AS661430 #*	D287	S76	ZM006130	dahongpi	jiangsu	III-YTS	Group2	Group2
AS661452 #*	D305	S27	ZM006354	shunshuihong	jiangsu	III-YTS	Group2	Group2
AS661703 #*	D492	S41	ZM010824	baiyuhua	jiangsu	III-YTS	Group2	Group3
AS661705 #*	D494	S56	ZM010851	nanjinghuang	jiangsu	III-YTS	Group2	Group2
AS661706 #*	D495	S29	ZM010875	zhenjiang3-96	jiangsu	III-YTS	Group2	Group3
AS661445 #*	D298	S110	ZM006290	baisuihong	jiangsu	III-YTS	Group1	Group1
AS661453 #*	D306	S200	ZM006363	xiaoyuhua	jiangsu	III-YTS	Group1	Group1
AS661374 #	D240		ZM005487	haiyanzhong	jiangsu	III-YTS		Group2
AS661375 #	D241		ZM005488	cuodaosiguatou	jiangsu	III-YTS		Group2
AS661376 #	D242		ZM005502	youmangzipi	jiangsu	III-YTS		Group2
AS661378 #	D243		ZM005540	liuzhutou	jiangsu	III-YTS		Group2
AS661379 #	D244		ZM005545	yangzimai	jiangsu	III-YTS		Group2
AS661381 #	D246		ZM005578	heshangtou	jiangsu	III-YTS		Group2
AS661382 #	D247		ZM005586	baisiguatou	jiangsu	III-YTS		Group2
AS661383 #	D248		ZM005594	baichangshao	jiangsu	III-YTS		Group2
AS661384 #	D249		ZM005595	jianfangzhu	jiangsu	III-YTS		Group2
AS661385 #	D250		ZM005617	dumai	jiangsu	III-YTS		Group2
AS661386 #	D251		ZM005619	huangkefangliuzhu	jiangsu	III-YTS		Group2
AS661387 #	D252		ZM005642	jiangyinbaimai	jiangsu	III-YTS		Group2
AS661388 #	D253		ZM005655	honghuaqimai	jiangsu	III-YTS		Group2
AS661390 #	D255		ZM005666	baikeliuzhutou	jiangsu	III-YTS		Group2
AS661393 #	D257		ZM005684	zaoxiaomai	jiangsu	III-YTS		Group2
AS661394 #	D258		ZM005687	annanmai	jiangsu	III-YTS		Group2
AS661395 #	D259		ZM005696	baihualangtou	jiangsu	III-YTS		Group2
AS661397 #	D261		ZM005719	honhmangzaoxiaomai	jiangsu	III-YTS		Group2
AS661400 #	D263		ZM005827	nuogengqing	jiangsu	III-YTS		Group2
AS661401 #	D264		ZM005830	balangtou	jiangsu	III-YTS		Group2
AS661402 #	D265		ZM005835	zaobaimangmai	jiangsu	III-YTS		Group2
AS661404 #	D266		ZM005855	chixiaomai	jiangsu	III-YTS		Group2
AS661405 #	D267		ZM005864	yanglazi	jiangsu	III-YTS		Group2
AS661406 #	D268		ZM005870	hongxiaomai	jiangsu	III-YTS		Group2
AS661408 #	D269		ZM005895	ziganzi	jiangsu	III-YTS		Group2
AS661409 #	D270		ZM005907	xiaohongtou	jiangsu	III-YTS		Group2
AS661411 #	D271		ZM005929	changqibaike	jiangsu	III-YTS		Group2
AS661413 #	D273		ZM005945	youmangsilengtou	jiangsu	III-YTS		Group2
AS661415 #	D275		ZM005952	changsuibaike	jiangsu	III-YTS		Group2
AS661417 #	D277		ZM005964	hongkechangmang	jiangsu	III-YTS		Group2
AS661418 #	D278		ZM005968	baijiaozi	jiangsu	III-YTS		Group2
AS661419 #	D279		ZM005991	zaowutian	jiangsu	III-YTS		Group2
AS661420 #	D280		ZM006009	caizihuang	jiangsu	III-YTS		Group2
AS661426 #	D284		ZM006066	dahuangpi	jiangsu	III-YTS		Group2
AS661427 #	D285		ZM006094	wumangmai	jiangsu	III-YTS		Group2
AS661431 #	D288		ZM006153	meixiuhuang	jiangsu	III-YTS		Group3
AS661434 #	D289		ZM006178	yuhuazi	jiangsu	III-YTS		Group2
AS661448 #	D301		ZM006334	xiaoyuhua	jiangsu	III-YTS		Group2
AS661451 #	D304		ZM006346	baiheshangtou	jiangsu	III-YTS		Group2
AS661701 #	D491		ZM010810	changsihong	jiangsu	III-YTS		Group2
AS661704 #	D493		ZM010849	jianzimai	jiangsu	III-YTS		Group2
AS661373 #	D239		ZM005483	jiuhaomai	jiangsu	III-YTS		Group2
AS661717 #*	D504	S49	ZM011062	guangtoumai	jiangxi	III-YTS	Group2	Group3
AS661535 #	D374		ZM007298	paozimai	jiangxi	III-YTS		Mix
AS661536 #	D375		ZM007310	niqiumai	jiangxi	III-YTS		Group2
AS661718 #	D505		ZM011068	heshangmai	jiangxi	III-YTS		Group2
AS661720 #	D506		ZM011073	shichuan	jiangxi	III-YTS		Group2
AS661853 #*	D598	S96	ZM012735	pushanba	shaanxi	III-YTS	Group3	Group3
AS661803 #	D567		ZM012166	xiaosanyuehuang	shaanxi	III-YTS		Mix
AS661807 #	D570		ZM012211	makouxi	shaanxi	III-YTS		Group3
AS661827 #	D583		ZM012348	lanhuamai	shaanxi	III-YTS		Group1
AS661831 #	D584		ZM012415	laoxianmai	shaanxi	III-YTS		Mix
AS661843 #	D591		ZM012548	hongxumai	shaanxi	III-YTS		Group3
AS661846 #	D593		ZM012626	shanxibai	shaanxi	III-YTS		Group3
AS661454 #*	D307	S62	ZM006387	putaomai	shanghai	III-YTS	Group2	Group2
AS661455 #*	D308	S135	ZM006421	baijiaomai	shanghai	III-YTS	Group2	Group2
AS661458 #	D309		ZM006446	zhangsihong	shanghai	III-YTS		Group2
AS661459 #	D310		ZM006455	waiguoyazuitou	shanghai	III-YTS		Group2
AS661473 #*	D320	S79	ZM006581	dujiaqiaoxiaomai	zhejiang	III-YTS	Group2	Group2
AS661477 #*	D324	S113	ZM006598	baixu	zhejiang	III-YTS	Group2	Group2
AS661479 #*	D326	S122	ZM006607	baikeguangtou	zhejiang	III-YTS	Group2	Group2
AS661483 #*	D330	S57	ZM006637	hongkewugong	zhejiang	III-YTS	Group2	Group2
AS661498 #*	D341	S31	ZM006843	tiezhuantou	zhejiang	III-YTS	Group2	Group2
AS661502 #*	D345	S26	ZM006906	xianjumai	zhejiang	III-YTS	Group2	Group2
AS661507 #*	D350	S42	ZM006966	qingtianmai	zhejiang	III-YTS	Group2	Group2
AS661510 #*	D352	S150	ZM007006	hongtoumai	zhejiang	III-YTS	Group2	Group2
AS661511 #*	D353	S60	ZM007027	xiyangmai	zhejiang	III-YTS	Group2	Group2
AS661521 #*	D361	S36	ZM007131	wugongmai	zhejiang	III-YTS	Group2	Group2
AS661527 #*	D366	S28	ZM007187	tiegengqing	zhejiang	III-YTS	Group2	Group2
AS661528 #*	D367	S99	ZM007203	zaoxiaomai	zhejiang	III-YTS	Group2	Group2
WH094 #*	D772	S13		huangshuibai	zhejiang	III-YTS	Group2	Group2
AS661474 #	D321		ZM006582	shangbaosanyuehuang	zhejiang	III-YTS		Group3
AS661475 #	D322		ZM006583	shangsasongputou	zhejiang	III-YTS		Group2
AS661476 #	D323		ZM006585	linpingyangmai	zhejiang	III-YTS		Group2
AS661478 #	D325		ZM006603	hongkemagonghe	zhejiang	III-YTS		Group2
AS661480 #	D327		ZM006610	honglizitou	zhejiang	III-YTS		Group2
AS661481 #	D328		ZM006620	xumai	zhejiang	III-YTS		Group2
AS661482 #	D329		ZM006621	huoshaomai	zhejiang	III-YTS		Group2
AS661484 #	D331		ZM006648	guangmai	zhejiang	III-YTS		Group2
AS661485 #	D332		ZM006651	fangpu	zhejiang	III-YTS		Group2
AS661488 #	D333		ZM006676	tiedingmai	zhejiang	III-YTS		Group2
AS661490 #	D334		ZM006691	liulengmaomai	zhejiang	III-YTS		Group2
AS661492 #	D335		ZM006758	puzhumai	zhejiang	III-YTS		Group2
AS661493 #	D336		ZM006802	baixuxiaomai	zhejiang	III-YTS		Group2
AS661494 #	D337		ZM006808	wumangmai	zhejiang	III-YTS		Group2
AS661495 #	D338		ZM006815	maofangtou	zhejiang	III-YTS		Group2
AS661496 #	D339		ZM006817	huashupu	zhejiang	III-YTS		Group2
AS661497 #	D340		ZM006842	baitengkousui	zhejiang	III-YTS		Group2
AS661499 #	D342		ZM006845	guangtoumai	zhejiang	III-YTS		Group2
AS661500 #	D343		ZM006854	laolaibai	zhejiang	III-YTS		Group2
AS661501 #	D344		ZM006860	yangxiaomai	zhejiang	III-YTS		Group2
AS661503 #	D346		ZM006914	baimai	zhejiang	III-YTS		Group2
AS661504 #	D347		ZM006931	songhuamai	zhejiang	III-YTS		Group2
AS661505 #	D348		ZM006935	zaomaiguang	zhejiang	III-YTS		Group2
AS661506 #	D349		ZM006964	tiantaimai	zhejiang	III-YTS		Group2
AS661512 #	D354		ZM007030	dongyanghongpu	zhejiang	III-YTS		Group2
AS661513 #	D355		ZM007038	hongmai	zhejiang	III-YTS		Group2
AS661514 #	D356		ZM007041	yejimai	zhejiang	III-YTS		Group2
AS661515 #	D357		ZM007049	songpuhongtou	zhejiang	III-YTS		Group2
AS661516 #	D358		ZM007061	baipuzaoxiaomai	zhejiang	III-YTS		Group2
AS661518 #	D359		ZM007080	jiyumai	zhejiang	III-YTS		Group2
AS661520 #	D360		ZM007130	chanmai	zhejiang	III-YTS		Group2
AS661523 #	D362		ZM007147	dingmanghongke	zhejiang	III-YTS		Group2
AS661524 #	D363		ZM007157	heshangmai	zhejiang	III-YTS		Group2
AS661525 #	D364		ZM007178	baipusui	zhejiang	III-YTS		Group2
AS661526 #	D365		ZM007179	yangmai	zhejiang	III-YTS		Mix
AS661529 #	D368		ZM007220	sheliduo	zhejiang	III-YTS		Group2
AS661530 #	D369		ZM007226	baimai	zhejiang	III-YTS		Group2
AS661531 #	D370		ZM007240	linhaichangbaican	zhejiang	III-YTS		Group2
AS661532 #	D371		ZM007246	baipu(luoqing)	zhejiang	III-YTS		Group2
AS661533 #	D372		ZM007264	baikezao	zhejiang	III-YTS		Group2
AS661534 #	D373		ZM007276	canshumai	zhejiang	III-YTS		Mix
AS661707 #	D496		ZM010916	baiduanheshangmai	zhejiang	III-YTS		Group2
AS661709 #	D497		ZM010921-B	yongheguangtoumai	zhejiang	III-YTS		Group2
AS661710 #	D498		ZM010929	guangtou	zhejiang	III-YTS		Group2
AS661711 #	D499		ZM010981	huangpi	zhejiang	III-YTS		Group2
AS661509 #	D351		ZM007003	baihuamai	zhejiang	III-YTS		Group2
AS661549 #*	D382	S89	ZM007547	baikeyoumang	fujian	IV-SAS	Group2	Group2
AS661715 #*	D502	S78	ZM011031	heshangmai	fujian	IV-SAS	Group2	Group2
AS661550 #	D383		ZM007559	hongkexiaomai	fujian	IV-SAS		Group2
AS661552 #	D384		ZM007588	hongkemai	fujian	IV-SAS		Group2
AS661712 #	D500		ZM011012	shangxuezao	fujian	IV-SAS		Mix
AS661713 #	D501		ZM011016	guwanchisui	fujian	IV-SAS		Group3
AS661564 #*	D393	S138	ZM007689	puningxiaomai	guangdong	IV-SAS	Group3	Group2
AS661554 #*	D385	S144	ZM007605	youmai	guangdong	IV-SAS	Group2	Group2
AS661555 #*	D386	S106	ZM007630	datianquxiaomai	guangdong	IV-SAS	Group2	Group2
AS661558 #*	D388	S47	ZM007657	qingyuanxiaomai	guangdong	IV-SAS	Group2	Group2
AS661560 #*	D389	S72	ZM007665	huoshaomai	guangdong	IV-SAS	Group2	Group2
AS661562 #*	D391	S68	ZM007677	baikexiaomai	guangdong	IV-SAS	Group2	Group2
AS661563 #*	D392	S101	ZM007684	zaoxiaomai	guangdong	IV-SAS	Group2	Group2
AS661557 #	D387		ZM007654	mianmai	guangdong	IV-SAS		Group2
AS661561 #	D390		ZM007671	kangmai	guangdong	IV-SAS		Group2
AS661565 #	D394		ZM007692	wuxuxiaomai	guangdong	IV-SAS		Group2
AS661763 #	D541		ZM011499	guangtoumai	guangdong	IV-SAS		Group2
WH037 #	D747		ZM007601	chaoanxiaomai	guangdong	IV-SAS		Group2
AS661566 #*	D395	S2	ZM007703	zhangmuxiaomai	guangxi	IV-SAS	Group2	Group2
AS661569 #*	D397	S136	ZM007751	guangtoumai	guangxi	IV-SAS	Group2	Group2
AS661567 #	D396		ZM007707	guipingxiaomai	guangxi	IV-SAS		Group2
AS661764 #	D542		ZM011503	bendixiaomai	guangxi	IV-SAS		Group2
AS661545 #	D380		ZM007477	youmanghongke	hunan	IV-SAS		Group2
AS661716 #	D503		ZM011048	guangchangliuyemai	jiangxi	IV-SAS		Group2
AS661867 #*	D606	S204	ZM012920	xiaohongmai(babao)	qinghai	IX-Q&T	Group3	Group3
AS661868 #*	D607	S215	ZM012927	xiaohongmai	qinghai	IX-Q&T	Mix	Mix
AS661872 #*	D609	S240	ZM012948	galaohan	qinghai	IX-Q&T	Group4	Group4
AS661873 #*	D610	S250	ZM012954	lanmai	qinghai	IX-Q&T	Group4	Group4
AS661350 #	D231		ZM005123	dabaimai	qinghai	IX-Q&T		Mix
AS661865 #	D604		ZM012907	daliuyuehuang	qinghai	IX-Q&T		Group4
AS661866 #	D605		ZM012915	dahongmai	qinghai	IX-Q&T		Mix
AS661871 #	D608		ZM012933	maohongmai	qinghai	IX-Q&T		Group4
AS661634 #*	D445	S102	ZM008348	hongmangmaizi	sichuan	IX-Q&T	Group3	Group3
AS661768 #*	D543	S290	ZM011593	baiyuxiaomai	sichuan	IX-Q&T	Group4	Group4
AS661775 #*	D547	S258	ZM011713	gaoshanzaoshuxiaomai	sichuan	IX-Q&T	Group4	Group4
AS661778 #*	D549	S179	ZM011729	ranriwumangmai	sichuan	IX-Q&T	Group4	Group4
AS661929 #*	D642	S108	ZM018895	jiachazharenzhuoma	tibet	IX-Q&T	Mix	Mix
AS661945 #*	D651	S279	ZM019059	quxiajizhuo	tibet	IX-Q&T	Mix	Group4
AS661976 #*	D666	S131	ZM019482	bomizamai-5	tibet	IX-Q&T	Mix	Mix
AS661895 #*	D622	S270	ZM018452	wangkamai	tibet	IX-Q&T	Group4	Group4
AS661897 #*	D624	S247	ZM018465	wumangbaimai	tibet	IX-Q&T	Group4	Group4
AS661900 #*	D625	S277	ZM018492	zharenmabu	tibet	IX-Q&T	Group4	Group4
AS661901 #*	D626	S255	ZM018498	zharenzhuoma	tibet	IX-Q&T	Group4	Group4
AS661903 #*	D627	S284	ZM018537	zhaguogouqumai	tibet	IX-Q&T	Group4	Group4
AS661904 #*	D628	S295	ZM018545	zhana	tibet	IX-Q&T	Group4	Group4
AS661910 #*	D630	S263	ZM018637	maoyinmai	tibet	IX-Q&T	Group4	Group4
AS661911 #*	D631	S271	ZM018645	changmangmaoyinmai	tibet	IX-Q&T	Group4	Group4
AS661914 #*	D633	S289	ZM018681	changmangpeizhuo	tibet	IX-Q&T	Group4	Group4
AS661915 #*	D634	S296	ZM018703	renbuchun	tibet	IX-Q&T	Group4	Group4
AS661916 #*	D635	S282	ZM018707	rendachangguangmai	tibet	IX-Q&T	Group4	Group4
AS661934 #*	D646	S276	ZM018916	jiachashumai	tibet	IX-Q&T	Group4	Group4
AS661936 #*	D647	S268	ZM018934	jidingwumangchun	tibet	IX-Q&T	Group4	Group4
AS661961 #*	D657	S291	ZM019249	suzhuozhuoma	tibet	IX-Q&T	Group4	Group4
AS661978 #*	D668	S278	ZM019521	zedangzaxiaomai	tibet	IX-Q&T	Group4	Group4
AS662003 #*	D679	S286	ZM019946	wumangxiaomai	tibet	IX-Q&T	Group4	Group4
AS662022 #*	D692	S241	ZM020218	shenggexiaomai	tibet	IX-Q&T	Group4	Group4
AS662028 #*	D694	S281	ZM020284	zhaxigangzhuo	tibet	IX-Q&T	Group4	Group4
AS662033 #*	D697	S264	ZM020372	jigupizhuo	tibet	IX-Q&T	Group4	Group4
AS662034 #*	D698	S239	ZM020393	dadangzhuo	tibet	IX-Q&T	Group4	Group4
AS662042 #*	D704	S232	ZM020474	yigongzhuo	tibet	IX-Q&T	Group4	Group4
AS662049 #*	D707	S261	ZM020574	tajizhuo	tibet	IX-Q&T	Group4	Group4
AS662050 #*	D708	S297	ZM020585	pumanghongmai	tibet	IX-Q&T	Group4	Group4
AS662052 #*	D709	S266	ZM020605	tarongzhuo	tibet	IX-Q&T	Group4	Group4
AS662053 #*	D710	S245	ZM020608	fanshenzhuo	tibet	IX-Q&T	Group4	Group4
AS662043 #*	D705	S24	ZM020486	bomiduanqu	tibet	IX-Q&T	Group2	Group3
AS661980 #*	D670	S283	ZM019537	dingrichangmang	tibet	IX-Q&T	Group1	Group1
AS661892 #	D620		ZM018404	dingqingmaoyinmai	tibet	IX-Q&T		Group4
AS661893 #	D621		ZM018419	guangqianwumang	tibet	IX-Q&T		Group1
AS661896 #	D623		ZM018459	wumangwaoyinmai	tibet	IX-Q&T		Group4
AS661908 #	D629		ZM018618	zhongmangzhuoma	tibet	IX-Q&T		Group4
AS661912 #	D632		ZM018655	changmangbailimai	tibet	IX-Q&T		Mix
AS661919 #	D636		ZM018759	pizhuo	tibet	IX-Q&T		Group4
AS661921 #	D637		ZM018772	dongmenhongtuzi	tibet	IX-Q&T		Group4
AS661922 #	D638		ZM018773	dongmentutoumai	tibet	IX-Q&T		Group4
AS661923 #	D639		ZM018785	donglaichanghongmai	tibet	IX-Q&T		Group4
AS661925 #	D640		ZM018819	baixiaomai	tibet	IX-Q&T		Mix
AS661928 #	D641		ZM018887	jiachangmai	tibet	IX-Q&T		Mix
AS661931 #	D643		ZM018909	jiachadongchunmai	tibet	IX-Q&T		Group4
AS661932 #	D644		ZM018913	jiachahongmai	tibet	IX-Q&T		Group4
AS661933 #	D645		ZM018915	jiachahongyin	tibet	IX-Q&T		Group4
AS661938 #	D648		ZM018941	jilinchunmai	tibet	IX-Q&T		Group3
AS661939 #	D649		ZM018950	jixiongzhaga	tibet	IX-Q&T		Group4
AS661941 #	D650		ZM019012	dazizaxiaomai-3	tibet	IX-Q&T		Mix
AS661948 #	D652		ZM019076	quhongmai	tibet	IX-Q&T		Group4
AS661951 #	D653		ZM019103	tuanjiejizhuo	tibet	IX-Q&T		Group4
AS661955 #	D654		ZM019160	xingrongchunmai	tibet	IX-Q&T		Group2
AS661956 #	D655		ZM019186	hongxiaomai	tibet	IX-Q&T		Group4
AS661957 #	D656		ZM019207	hongheshangtou	tibet	IX-Q&T		Group4
AS661962 #	D658		ZM019256	gangjijizhuo	tibet	IX-Q&T		Group4
AS661963 #	D659		ZM019257	tumaomai	tibet	IX-Q&T		Group4
AS661964 #	D660		ZM019282	shagangchun	tibet	IX-Q&T		Group4
AS661966 #	D661		ZM019293	longnanchangmang	tibet	IX-Q&T		Group4
AS661967 #	D662		ZM019333	linzhizaxiaomai	tibet	IX-Q&T		Group4
AS661969 #	D663		ZM019347	jieguozharenbu	tibet	IX-Q&T		Group4
AS661970 #	D664		ZM019370	nianzhadongxiaomai	tibet	IX-Q&T		Group4
AS661975 #	D665		ZM019475	xuelongzhuo	tibet	IX-Q&T		Group4
AS661977 #	D667		ZM019494	zedangmaoyin	tibet	IX-Q&T		Group4
AS661979 #	D669		ZM019536	zongshamai	tibet	IX-Q&T		Group4
AS661981 #	D671		ZM019548	dingjiechun	tibet	IX-Q&T		Group4
AS661983 #	D672		ZM019552	chunxiaomai	tibet	IX-Q&T		Mix
AS661986 #	D673		ZM019627	nielamuwumang	tibet	IX-Q&T		Group4
AS661988 #	D674		ZM019685	langxiangongzhuo	tibet	IX-Q&T		Mix
AS661995 #	D675		ZM019844	lulangbaimai	tibet	IX-Q&T		Group4
AS661997 #	D676		ZM019860	cuonabaimai	tibet	IX-Q&T		Group4
AS661998 #	D677		ZM019921	deyangzamai	tibet	IX-Q&T		Group4
AS662001 #	D678		ZM019938	zangmai-169	tibet	IX-Q&T		Mix
AS662005 #	D680		ZM019965	baiyinwumangxiaomai	tibet	IX-Q&T		Group4
AS662007 #	D681		ZM019975	quxiaxiaomai	tibet	IX-Q&T		Group4
AS662010 #	D682		ZM020012	huaitangyuzhuo	tibet	IX-Q&T		Group4
AS662026 #	D693		ZM020265	xiakangbu	tibet	IX-Q&T		Group4
AS662030 #	D695		ZM020339	baimadianzhuo	tibet	IX-Q&T		Group4
AS662031 #	D696		ZM020362	jirizhuo	tibet	IX-Q&T		Group4
AS662036 #	D699		ZM020420	yangridasui	tibet	IX-Q&T		Group4
AS662037 #	D700		ZM020425	jiangdangtutou	tibet	IX-Q&T		Group4
AS662038 #	D701		ZM020441	gongjizhuo	tibet	IX-Q&T		Mix
AS662039 #	D702		ZM020448	shamabizhuo	tibet	IX-Q&T		Group4
AS662041 #	D703		ZM020459	layuedasui	tibet	IX-Q&T		Mix
AS662046 #	D706		ZM020549	sangjiubizhuo	tibet	IX-Q&T		Group4
AS662061 #*	D715	S91	ZM020702	youmangyangmai	gansu	V-SWAS	Group3	Group1
AS661341 #	D229		ZM005047	laomangmai	gansu	V-SWAS		Group1
AS661890 #	D618		ZM017626	fengxiangmai	gansu	V-SWAS		Group1
AS661891 #	D619		ZM017631	baimai	gansu	V-SWAS		Group1
AS662056 #	D712		ZM020642	baiyumai	gansu	V-SWAS		Group1
AS662057 #	D713		ZM020649	baizaomai	gansu	V-SWAS		Group3
AS662062 #	D716		ZM020705	hongchuanmai	gansu	V-SWAS		Group3
AS661665 #*	D467	S125	ZM008652	yuqiumai	guizhou	V-SWAS	Mix	Mix
AS661667 #*	D469	S21	ZM008690	caoxiepian	guizhou	V-SWAS	Mix	Mix
AS661668 #*	D470	S244	ZM008696	huimai	guizhou	V-SWAS	Mix	Mix
AS661779 #*	D550	S66	ZM011748	qianqianmai	guizhou	V-SWAS	Group4	Group4
AS661671 #*	D473	S45	ZM008709	guangtoumai	guizhou	V-SWAS	Group2	Group3
AS661675 #*	D474	S63	ZM008731	hongmangmai	guizhou	V-SWAS	Group2	Group2
AS661676 #*	D475	S39	ZM008759	liulengmai	guizhou	V-SWAS	Group2	Group2
AS661662 #	D464		ZM008618	yumai	guizhou	V-SWAS		Mix
AS661663 #	D465		ZM008645	gaoganhongmai	guizhou	V-SWAS		Mix
AS661664 #	D466		ZM008650	dahongmai	guizhou	V-SWAS		Mix
AS661666 #	D468		ZM008659	xizhanmai	guizhou	V-SWAS		Group3
AS661669 #	D471		ZM008702	youmai	guizhou	V-SWAS		Mix
AS661670 #	D472		ZM008706	huanghuamai	guizhou	V-SWAS		Group3
AS661678 #	D476		ZM008770	baihuamai	guizhou	V-SWAS		Group3
AS661780 #	D551		ZM011751	wuhuaxiaomai	guizhou	V-SWAS		Mix
AS661257 #	D170		ZM003999	lengshanmai	shaanxi	V-SWAS		Group3
AS661822 #	D578		ZM012323	baiyanglazi	shaanxi	V-SWAS		Group3
AS661839 #	D588		ZM012520-B	honghuamai	shaanxi	V-SWAS		Group3
AS661842 #	D590		ZM012542	hongxingliu	shaanxi	V-SWAS		Group3
AS661845 #	D592		ZM012614	yugongdiao	shaanxi	V-SWAS		Mix
AS661848 #	D595		ZM012690	canlaomai	shaanxi	V-SWAS		Group3
CS #*	CS	S82	CS	Chinese Spring	sichuan	V-SWAS	Group3	Group3
AS661571 #*	D398	S10	ZM007757	sanyuehuang	sichuan	V-SWAS	Group3	Group2
AS661582 #*	D404	S137	ZM007805	wuyangmai	sichuan	V-SWAS	Group3	Group3
AS661583 #*	D405	S19	ZM007813	huangmaizi	sichuan	V-SWAS	Group3	Group3
AS661584 #*	D406	S88	ZM007826	yuzuiweimai	sichuan	V-SWAS	Group3	Group3
AS661586 #*	D408	S141	ZM007838	youtiaomai	sichuan	V-SWAS	Group3	Group3
AS661587 #*	D409	S69	ZM007841	dahonghua	sichuan	V-SWAS	Group3	Group3
AS661593 #*	D414	S87	ZM007878	zaohuangmai	sichuan	V-SWAS	Group3	Group3
AS661596 #*	D416	S140	ZM007915	hongtiaomai	sichuan	V-SWAS	Group3	Group3
AS661605 #*	D423	S104	ZM008053	lushanmai	sichuan	V-SWAS	Group3	Group3
AS661609 #*	D425	S147	ZM008074	tuotuomai	sichuan	V-SWAS	Group3	Group3
AS661615 #*	D430	S61	ZM008139	yuweimai	sichuan	V-SWAS	Group3	Group3
AS661616 #*	D431	S133	ZM008155	hechuanmai	sichuan	V-SWAS	Group3	Group3
AS661617 #*	D432	S67	ZM008181	huayangxiaomai	sichuan	V-SWAS	Group3	Group3
AS661619 #*	D434	S275	ZM008186	huanghuaxiaomai	sichuan	V-SWAS	Group3	Group3
AS661620 #*	D435	S149	ZM008190	guangguangtou	sichuan	V-SWAS	Group3	Group3
AS661637 #*	D447	S134	ZM008370	zaodongmai	sichuan	V-SWAS	Group3	Group3
AS661642 #*	D451	S51	ZM008424	yicuomao	sichuan	V-SWAS	Group3	Group3
AS661658 #*	D462	S118	ZM008588	baikexuxusanyuehuang	sichuan	V-SWAS	Group3	Group3
AS661599 #*	D419	S260	ZM007976	yupi	sichuan	V-SWAS	Mix	Mix
AS661777 #*	D548	S269	ZM011720	zhaonixiaomai	sichuan	V-SWAS	Group4	Group4
AS661602 #*	D421	S14	ZM008008	hongxumai	sichuan	V-SWAS	Group2	Group3
AS661626 #*	D439	S17	ZM008244	baikejiang	sichuan	V-SWAS	Group2	Group2
AS661655 #*	D459	S30	ZM008569	baimaier	sichuan	V-SWAS	Group2	Group3
AS661573 #	D399		ZM007764	baimaizi	sichuan	V-SWAS		Group3
AS661574 #	D400		ZM007775	honghuamaizhong	sichuan	V-SWAS		Group3
AS661575 #	D401		ZM007786	guangtoumai	sichuan	V-SWAS		Group3
AS661580 #	D402		ZM007803	erxumai	sichuan	V-SWAS		Group3
AS661581 #	D403		ZM007804	zhu'ermai	sichuan	V-SWAS		Group3
AS661585 #	D407		ZM007832	dahuangmai	sichuan	V-SWAS		Group3
AS661588 #	D410		ZM007851	nanximai	sichuan	V-SWAS		Group3
AS661589 #	D411		ZM007854	guangtoumai	sichuan	V-SWAS		Group3
AS661590 #	D412		ZM007860	dongmai'er	sichuan	V-SWAS		Group3
AS661592 #	D413		ZM007871	zaohonghua	sichuan	V-SWAS		Group3
AS661594 #	D415		ZM007881	yizhaixiaomai	sichuan	V-SWAS		Group3
AS661597 #	D417		ZM007934	guangtou	sichuan	V-SWAS		Mix
AS661598 #	D418		ZM007940	guangtoumai	sichuan	V-SWAS		Group3
AS661600 #	D420		ZM007979	baimai	sichuan	V-SWAS		Group2
AS661604 #	D422		ZM008018	doumai	sichuan	V-SWAS		Group3
AS661606 #	D424		ZM008061	lanmai	sichuan	V-SWAS		Group3
AS661610 #	D426		ZM008081	honghuaguangtou	sichuan	V-SWAS		Group3
AS661611 #	D427		ZM008086	wulangxiexiaomai	sichuan	V-SWAS		Group3
AS661612 #	D428		ZM008088	changxuxuqiaomai	sichuan	V-SWAS		Group3
AS661613 #	D429		ZM008097	qingquanxiaomai	sichuan	V-SWAS		Mix
AS661618 #	D433		ZM008183	wumangmai	sichuan	V-SWAS		Group3
AS661621 #	D436		ZM008201	danaoke	sichuan	V-SWAS		Group3
AS661622 #	D437		ZM008232	yangmai	sichuan	V-SWAS		Group3
AS661625 #	D438		ZM008240	hongkejiang	sichuan	V-SWAS		Group3
AS661627 #	D440		ZM008273	bazhouxiaomai	sichuan	V-SWAS		Group3
AS661629 #	D441		ZM008292	honghuamai	sichuan	V-SWAS		Group3
AS661630 #	D442		ZM008304	chikezhuomai	sichuan	V-SWAS		Group2
AS661631 #	D443		ZM008308	beibeixiaomai	sichuan	V-SWAS		Group3
AS661633 #	D444		ZM008315	huoshaomai	sichuan	V-SWAS		Group3
AS661636 #	D446		ZM008369	dongmai	sichuan	V-SWAS		Group3
AS661639 #	D448		ZM008395-B	hongkekemaizi	sichuan	V-SWAS		Group3
AS661640 #	D449		ZM008410	heshangmai	sichuan	V-SWAS		Group3
AS661641 #	D450		ZM008414	hongpimai	sichuan	V-SWAS		Group3
AS661643 #	D452		ZM008426	baimaizi	sichuan	V-SWAS		Group3
AS661644 #	D453		ZM008438	fangmai	sichuan	V-SWAS		Group3
AS661645 #	D454		ZM008440	baidongmai	sichuan	V-SWAS		Group3
AS661647 #	D455		ZM008519	laolaihong	sichuan	V-SWAS		Group3
AS661648 #	D456		ZM008526	baihuamai	sichuan	V-SWAS		Mix
AS661652 #	D457		ZM008560	sanyuehuang	sichuan	V-SWAS		Group3
AS661654 #	D458		ZM008565	honghuaxuxumai	sichuan	V-SWAS		Mix
AS661656 #	D460		ZM008575	hongkebaidongmai	sichuan	V-SWAS		Group3
AS661657 #	D461		ZM008578	yuqiumai	sichuan	V-SWAS		Group2
AS661661 #	D463		ZM008595	paidengmai	sichuan	V-SWAS		Group3
AS661771 #	D544		ZM011614	tuo'ermai	sichuan	V-SWAS		Group3
AS661773 #	D545		ZM011627	guangtouxiaomai	sichuan	V-SWAS		Group3
AS661774 #	D546		ZM011628	guangtouxiaomai	sichuan	V-SWAS		Group3
AS661679 #*	D477	S126	ZM008781	tiekemai	yunnan	V-SWAS	Group3	Group4
AS661683 #*	D480	S85	ZM008824	zimai	yunnan	V-SWAS	Group3	Group3
AS661795 #*	D563	S159	ZM011981	huakemai	yunnan	V-SWAS	Group3	Group4
AS662020 #*	D690	S117	ZM020202	molengmai	yunnan	V-SWAS	Mix	Mix
AS661791 #*	D559	S158	ZM011946	guangtoubaikemai	yunnan	V-SWAS	Group4	Group4
AS661684 #*	D481	S70	ZM008830	yangmaizi	yunnan	V-SWAS	Group2	Group3
AS661681 #	D478		ZM008796	fengqingxiaomai	yunnan	V-SWAS		Group4
AS661682 #	D479		ZM008809	zhusimai	yunnan	V-SWAS		Group3
AS661781 #	D552		ZM011793	daheimai	yunnan	V-SWAS		Group4
AS661782 #	D553		ZM011838	guangyiwuyuemai	yunnan	V-SWAS		Group4
AS661783 #	D554		ZM011872	wumulongxiaobaimai	yunnan	V-SWAS		Group4
AS661784 #	D555		ZM011890	bendixiaomai	yunnan	V-SWAS		Group3
AS661785 #	D556		ZM011892	bendiyoumangxiaomai	yunnan	V-SWAS		Group3
AS661786 #	D557		ZM011896	bendizimai	yunnan	V-SWAS		Group3
AS661790 #	D558		ZM011943	youmanghuakemai	yunnan	V-SWAS		Group4
AS661792 #	D560		ZM011950	guangtoumai	yunnan	V-SWAS		Group4
AS661793 #	D561		ZM011954	guangtoumai-2	yunnan	V-SWAS		Group4
AS661794 #	D562		ZM011974	hohgganguangtoumai	yunnan	V-SWAS		Group3
AS661796 #	D564		ZM011998	ruankemai	yunnan	V-SWAS		Group4
AS661798 #	D565		ZM012098	chunmai	yunnan	V-SWAS		Mix
AS662021 #	D691		ZM020206	duanmangmai	yunnan	V-SWAS		Group3
AS661281 #*	D188	S43	ZM004383	xiaohongmang	heilongjiang	VI-NEW	Group1	Group1
AS661274 #	D182		ZM004333	yangbaimai	heilongjiang	VI-NEW		Mix
AS661275 #	D183		ZM004338	guangtou	heilongjiang	VI-NEW		Mix
AS661277 #	D184		ZM004343	changsuibaimai	heilongjiang	VI-NEW		Mix
AS661278 #	D185		ZM004354	yangmai	heilongjiang	VI-NEW		Mix
AS661279 #	D186		ZM004362	youmangbaifu	heilongjiang	VI-NEW		Mix
AS661280 #	D187		ZM004369	fangzhengbendimai	heilongjiang	VI-NEW		Mix
AS661696 #	D486		ZM010733	huomaizi	heilongjiang	VI-NEW		Group4
AS661697 #	D487		ZM010742	youmangxiaomai	heilongjiang	VI-NEW		Group4
AS661698 #	D488		ZM010752	hongmang5hao	heilongjiang	VI-NEW		Group4
AS661699 #	D489		ZM010754	suliandaye	heilongjiang	VI-NEW		Mix
AS661700 #	D490		ZM010755	tutoumai	heilongjiang	VI-NEW		Mix
AS661887 #	D616		ZM017598	dangdizhong	heilongjiang	VI-NEW		Group4
AS661888 #	D617		ZM017600	yanghuomai	heilongjiang	VI-NEW		Group4
AS661284 #*	D191	S151	ZM004432	xuemai	jilin	VI-NEW	Group1	Group1
AS661282 #	D189		ZM004398	zaoyangmai	jilin	VI-NEW		Mix
AS661283 #	D190		ZM004421	daqingmang	jilin	VI-NEW		Group1
AS661011 #	D6		ZM000088	hongmangmai	beijing	VII-NS		Group1
AS661694 #*	D484	S292	ZM010648	erdaomei	inner mongolia	VII-NS	Mix	Mix
AS661295 #*	D197	S189	ZM004524	mangmai	inner mongolia	VII-NS	Group4	Group4
AS661306 #*	D205	S172	ZM004655	xiaobaisui	inner mongolia	VII-NS	Group4	Group4
AS661695 #*	D485	S246	ZM010661	xiaobaipi	inner mongolia	VII-NS	Group1	Group4
AS661290 #	D195		ZM004462	shishoumai	inner mongolia	VII-NS		Group4
AS661293 #	D196		ZM004517	dahongpao	inner mongolia	VII-NS		Group4
AS661297 #	D198		ZM004559	xiaoriqixiaomai	inner mongolia	VII-NS		Group4
AS661298 #	D199		ZM004561	dahongpao	inner mongolia	VII-NS		Group4
AS661302 #	D201		ZM004583	xiaohongmai	inner mongolia	VII-NS		Group4
AS661303 #	D202		ZM004600	baimangmai	inner mongolia	VII-NS		Group4
AS661304 #	D203		ZM004621	hongsesui	inner mongolia	VII-NS		Group4
AS661305 #	D204		ZM004638	dahongmai	inner mongolia	VII-NS		Group1
AS661692 #	D482		ZM010598	dahongmai	shanxi	VII-NS		Group4
AS661693 #	D483		ZM010603	xiaobaimai	shanxi	VII-NS		Mix
AS661309 #*	D206	S251	ZM004694	baichunmai	gansu	VIII-NWS	Group4	Group4
AS661311 #*	D208	S262	ZM004705	laohongmai	gansu	VIII-NWS	Group4	Group4
AS661320 #*	D216	S238	ZM004785	xiaomai	gansu	VIII-NWS	Group4	Group4
AS661327 #*	D220	S249	ZM004885	baidatou	gansu	VIII-NWS	Group4	Group1
AS661329 #*	D221	S294	ZM004890	shanxihong	gansu	VIII-NWS	Group4	Group4
AS661861 #*	D602	S164	ZM012853	hongmaomai	gansu	VIII-NWS	Group4	Group4
AS662059 #*	D714	S201	ZM020678	laobaimai	gansu	VIII-NWS	Group4	Group4
AS661310 #	D207		ZM004696	lvjiankou	gansu	VIII-NWS		Group4
AS661315 #	D211		ZM004745	xiaohemai	gansu	VIII-NWS		Group4
AS661316 #	D212		ZM004748	qingmangmai	gansu	VIII-NWS		Group4
AS661317 #	D213		ZM004755	xiaoheshangtou	gansu	VIII-NWS		Group1
AS661318 #	D214		ZM004758	qitoumai	gansu	VIII-NWS		Group1
AS661319 #	D215		ZM004761	waibozi	gansu	VIII-NWS		Group4
AS661321 #	D217		ZM004792	baijiankou	gansu	VIII-NWS		Mix
AS661324 #	D218		ZM004813	bailaolaibian	gansu	VIII-NWS		Group4
AS661331 #	D222		ZM004900	xiaobaimai	gansu	VIII-NWS		Group4
AS661856 #	D600		ZM012760	dabaimai	gansu	VIII-NWS		Group4
AS661860 #	D601		ZM012823	lanzhouhongmaizi	gansu	VIII-NWS		Mix
AS661864 #	D603		ZM012898	ziganzi	gansu	VIII-NWS		Group4
AS662055 #	D711		ZM020635-B	huomaizi	gansu	VIII-NWS		Mix
AS662068 #*	D718	S154	ZM020812	hongtuzi	ningxia	VIII-NWS	Group4	Group1
AS662067 #	D717		ZM020799	huomai	ningxia	VIII-NWS		Group4
AS661369 #*	D238	S248	ZM005319	qingxinlanmai	xinjiang	X-XJ	Mix	Group1
AS661357 #*	D233	S287	ZM005224	kuchebaidongmai	xinjiang	X-XJ	Group1	Group1
AS661356 #	D232		ZM005206	kuzierkuzige	xinjiang	X-XJ		Mix
AS661358 #	D234		ZM005230	reyimuxia	xinjiang	X-XJ		Group1
AS661359 #	D235		ZM005233	mailuowaxi	xinjiang	X-XJ		Group1
AS661366 #	D236		ZM005278	haaretuosiman	xinjiang	X-XJ		Group1
AS661367 #	D237		ZM005279	heidongmai	xinjiang	X-XJ		Group1
WH112 #	D778			kashenbaipi	xinjiang	X-XJ		Group1
AS660246 *	D719	S483	PI142512	Gandum	Iran	I&T	Mix
AS660253 *	D720	S484	PI166221	Yenikoy	Turkey	I&T	Mix
AS660255 *	D721	S485	PI166600	Sert	Turkey	I&T	Mix
AS660257 *	D723	S487	PI166655	Yumusak	Turkey	I&T	Mix
AS660258 *	D724	S488	PI166892	Menceki	Turkey	I&T	Mix
AS660259 *	D725	S489	PI166925	Ormece	Turkey	I&T	Mix
AS660430 *	D730	S491	PI341349	Karakilcik	Turkey	I&T	Mix
AS660433 *	D731	S492	PI341455	Beyaz	Turkey	I&T	Mix
AS660461 *	D732	S493	PI371988	32623-71	Turkey	I&T	Mix
AS660480 *	D733	S494	PI429398	91b	Iran	I&T	Mix
AS660559 *	D734	S495	PI576641	Ak/white	Turkey	I&T	Mix
AS660561 *	D735	S496	PI585170	Bugday	Turkey	I&T	Mix
AS660608 *	D739	S498	PI648898	Som	Turkey	I&T	Mix

## Sheet: S2
Table S2. Distribution of markers (based on CSS survey popseq.28.dna) by DArT, DArT-seq and Wheat660K among various genomic features (A); the location of DArT and SNP markers on CS genomic survey sequences and Ae. tauschii chromosomes (B).
	DArT	DArT_GBS	DArT&DArT_GBS	Wheat660 SNP
A Genome	5471	3133	8604	122338
B Genome	7647	3954	11601	137494
D Genome	5784	1944	7728	52999
Chromosome Group 1	2622	1261	3883	45058
Chromosome Group 2	3795	1915	5710	55464
Chromosome Group 3	2681	1349	4030	51349
Chromosome Group 4	2093	962	3055	32586
Chromosome Group 5	2691	1252	3943	47341
Chromosome Group 6	2417	1108	3525	38225
Chromosome Group 7	2603	1184	3787	42808
All	67829	21455	89284	630517
Located (with positions)	18902	9031	27933	312831
Miss>0.25	0	1477	1477	9357
missing rate		>0.25	0.0528765	0.0299107

## Sheet: S3
Table S3. Data used for evaluating the relationship between climatic/geographic factors and genetic index.
Chinese Major Wheat Zones	altitude (Al)	frost-free day (Fd)	annual sunlight (As)	accumulated temperature (At)a	precipitation amount (Pa)a	accumulated temperature (At)b	precipitation amount (Pa)b	Pix10-5	Thetax10-5	Tajima_D	FuLi_Fstar	Diversity
I-NW	797	168	2634	131.4	429.743	83.9912	226.098	6.57	4.62	0.567471	1.45566	0.071
II-Y&H	180	190	2420	156.719	610.877	61.5739	144.024	7.08	4.12	1.07885	2.00948	0.115
III-YTS	75	255	1910	193.256	1152.23	91.3354	577.779	6.57	4.26	0.708512	1.56137	0.06
IV-SAS	245	346	1933	244.025	1469.36	91.0198	375.893	4.64	3.96	0.325214	0.547554	0.079
V-SWAS	892	268	1621	173.227	1027.84	72.8257	267.839	7.89	4.66	1.25317	1.96188	0.148
VIII-NWS	1499	140	2942	66.933	163.659	55.5173	88.0632	5.83	4.68	0.84053	1.11931	0.11
IX-Q&T	3480	66	2639	51.1745	123.692	51.17-60.76	95.84-123.69	6.44	4.61	0.414481	1.19305	0.142
* Al, Fd, As were collected from <Chinese Wheat> was writeen in 1996 by Shanbao Jin and Pa, At that were download from http://data.cma.cn/ by logoned
a, Annual
b, wheat growing season

## Sheet: S4
Table S4. Genetic variance and genetic index of Chinese wheat landraces on each chromosome.
				DArT-seq							Wheat660 SNP
Chr	Size (bp)		Marker Number	PIC	Freq_Fets_2	density/500kb	Tajima D	Pi		Marker Number	PIC	Freq_Fets_2	density/500kb	Tajima D	Pi
1A	248385118		1310	0.271092	0.0106322	2.63703	0.652405	1e-07		21864	0.342974	0.0662851	44.0123	2.29802	7.1e-06
1B	294905359		1635	0.293089	0.0102003	2.77208	0.748773	1e-07		16273	0.357423	0.0721643	27.5902	2.67307	5.7e-06
1D	135543509		938	0.251633	0.0135471	3.46014	0.264077	1e-07		6921	0.243407	0.0675218	25.5305	1.80239	1.8e-06
2A	254915199		1775	0.296894	0.0130331	3.48155	0.924554	2e-07		21627	0.381914	0.0742439	42.42	2.75432	7.6e-06
2B	345221025		2506	0.278769	0.0112112	3.62956	0.698426	2e-07		25558	0.372235	0.0757983	37.0169	2.27811	8.2e-06
2D	150266381		1429	0.242353	0.0135237	4.75489	0.126559	1e-07		8279	0.243815	0.0686197	27.5477	0.942836	1.8e-06
3A	185001952		791	0.274103	0.0123006	2.13782	0.104365	1e-07		13839	0.315375	0.0616116	37.4023	1.79377	4e-06
3B	774263470		2722	0.294451	0.0109989	1.7578	0.381341	2e-07		31678	0.414528	0.0800991	20.4569	2.56683	1.08e-05
3D	124321746		517	0.25558	0.00815897	2.07928	-0.521547	0		5832	0.244266	0.064065	23.4553	0.597054	1.1e-06
4A	215827771		1327	0.274742	0.0112217	3.07421	0.193529	1e-07		17697	0.326903	0.0670308	40.998	1.34633	4.7e-06
4B	317318963		1055	0.24968	0.00905953	1.66237	-0.104733	1e-07		10085	0.26844	0.059447	15.891	1.03923	2.5e-06
4D	121023787		673	0.18919	0.013075	2.78045	-0.0089012	0		4804	0.174948	0.0430018	19.8473	-1.00205	5e-07
5A	148130275		565	0.287278	0.0076717	1.90711	-0.097098	0		12985	0.356987	0.0660224	43.8297	2.25806	4.1e-06
5B	273615273		1994	0.279057	0.0106681	3.6438	0.0851103	1e-07		25175	0.346352	0.071796	46.0044	1.86887	7.5e-06
5D	161414549		1384	0.222177	0.0120467	4.2871	-0.347724	1e-07		9181	0.218061	0.0606821	28.4392	0.334004	1.6e-06
6A	207823896		1466	0.302078	0.0117043	3.52702	1.9136	2e-07		14433	0.389463	0.0755832	34.7241	3.69595	5.8e-06
6B	204044516		826	0.329911	0.0114958	2.02407	1.65464	1e-07		16097	0.444345	0.0817449	39.4448	3.6632	6.6e-06
6D	176968434		1233	0.246971	0.0158552	3.48367	1.23092	1e-07		7695	0.253066	0.0684181	21.7412	1.55761	1.8e-06
7A	181956906		1370	0.284076	0.00939846	3.76463	-0.11398	1e-07		19893	0.361014	0.0706395	54.664	2.14177	6.3e-06
7B	251482284		863	0.347807	0.0122656	1.71583	1.10448	1e-07		12628	0.40875	0.0807795	25.1071	3.33909	4.9e-06
7D	238004969		1554	0.246696	0.0122713	3.26464	0.0442983	1e-07		10287	0.234563	0.0645605	21.6109	0.380502	1.8e-06
Total	5010435382		27933							312831
Ave				0.272	0.011	2.945					0.319	0.069	32.273

## Sheet: S5
Table S5. The Fst (upper) and genetic distance (down) of Chinese wheat landraces among major plant zones.
	I-NW	II-Y&H	III-YTS	IV-SAS	V-SWAS	VI-NES	VII-NS	VIII-NWS	IX-Q&T	X-XJ
I-NW	0
II-Y&H	0.03045	0
III-YTS	0.22103	0.1446	0
IV-SAS	0.30232	0.19718	0.05859	0
V-SWAS	0.19143	0.14316	0.1396	0.1696	0
VI-NES	0.21531	0.18241	0.24078	0.30897	0.18685	0
VII-NS	0.24418	0.216	0.32938	0.44056	0.22812	0.11362	0
VIII-NWS	0.25158	0.22746	0.32175	0.41899	0.21701	0.13533	0.02039	0
IX-Q&T	0.27976	0.25661	0.29952	0.35878	0.18419	0.19468	0.18933	0.15625	0
X-XJ	0.27761	0.25825	0.39721	0.55994	0.29257	0.15097	0.21029	0.19571	0.26178	0
	I-NW	II-Y&H	III-YTS	IV-SAS	V-SWAS	VI-NES	VII-NS	VIII-NWS	IX-Q&T	X-XJ
I-NW	0
II-Y&H	0.213	0
III-YTS	0.258	0.252	0
IV-SAS	0.237	0.23	0.189	0
V-SWAS	0.284	0.283	0.274	0.249	0
VI-NES	0.321	0.332	0.337	0.32	0.365	0
VII-NS	0.278	0.292	0.317	0.299	0.329	0.324	0
VIII-NWS	0.285	0.299	0.319	0.302	0.328	0.334	0.253	0
IX-Q&T	0.306	0.316	0.319	0.305	0.319	0.355	0.306	0.298	0
X-XJ	0.295	0.314	0.35	0.334	0.368	0.353	0.315	0.315	0.341	0

## Sheet: S6
Table S6. The Pi and Theta of Chinese wheat landraces among major plant zones along the chromosomes.
Chr	grid (Mb)		Pi (x10-6)									Theta (x10-6)									Tajima D
			0	I	II	III	IV	V	VIII	IX		0	I	II	III	IV	V	VIII	IX		0	I	II	III	IV	V	VIII	IX
1A	0		4.22	2.31	3.09	2.99	1.5	2.82	3.58	3.26		3.35	2.24	3.9	4.42	1.54	4.45	2.77	3.14		1.00005	0.100547	-0.662572	-1.05404	-0.0777573	-1.24189	1.22764	0.12386
1A	0.5		5.55	2.48	3.65	2.53	1.03	1.67	5.32	2.09		3.72	2.33	3.17	3.22	1.65	2.57	3.56	2.98		1.89904	0.222509	0.475687	-0.685444	-1.42777	-1.16562	2.11254	-1.00048
1A	1		5.24	1.72	2.56	2.12	1.08	1.78	4.85	2.13		3.83	2.49	3.79	3.93	1.48	3.39	3.74	3.35		1.4339	-1.02968	-1.03194	-1.49528	-1.03574	-1.59173	1.27011	-1.21743
1A	1.5		8.98	2.37	2.99	3.77	1.97	3.32	8.97	3.28		7.13	4.45	5.59	5.43	2.3	5.43	7.05	4.94		1.02447	-1.58662	-1.50177	-1.00164	-0.562328	-1.32844	1.17365	-1.14331
1A	2		6.87	3.66	4.02	4.55	2.36	5.18	6.79	4.09		5.77	4.61	4.69	5.2	2.58	5.26	5.48	4.49		0.748089	-0.704081	-0.458404	-0.413356	-0.329274	-0.055504	1.02394	-0.298505
1A	2.5		8.95	5.37	6.14	8.11	4.44	9.27	8.11	6.83		8.49	7.18	7.32	8.68	4.22	7.75	6.87	6.57		0.21547	-0.866686	-0.525789	-0.21709	0.202269	0.673221	0.782294	0.137802
1A	3		9.49	3.5	4.7	7.07	4.94	6.62	8.9	5.2		7.55	5.39	5.99	6.55	4.28	6.41	7.17	5.88		1.01216	-1.19264	-0.695024	0.263057	0.616141	0.112975	1.04021	-0.392162
1A	3.5		8.13	4.75	5.74	8.13	5.74	9.04	8.73	7.33		6.66	5.92	6.13	6.81	4.28	6.77	6.57	5.96		0.872181	-0.67684	-0.207376	0.637414	1.3646	1.14892	1.41771	0.790332
1A	4		6.21	5.77	5.42	4.08	2.62	6.43	9.51	4.85		4.19	4	3.93	4.08	2.74	4.9	6.63	4.16		1.86959	1.49931	1.20457	0.0027086	-0.180824	1.06806	1.87747	0.559372
1A	4.5		4.73	4.47	4.81	4.63	4.21	5.98	8.22	5.44		3.04	3.43	3.82	3.78	3.18	4.45	5.85	4.16		2.13345	1.02482	0.821156	0.727001	1.28411	1.16957	1.74976	1.04129
1A	5		3.83	5.08	4.74	3.64	2.55	5.66	6.82	5.84		3.14	3.31	3.32	3.52	2.25	3.96	4.64	3.67		0.843435	1.79936	1.35542	0.114605	0.52336	1.45808	2.01797	1.99226
1A	5.5		3.11	2.89	2.65	1.75	0.99	3.73	4.3	3.57		2.57	2.24	2.24	2.28	1.04	2.53	2.89	2.45		0.803058	0.947132	0.579969	-0.742494	-0.177256	1.57495	2.05599	1.51241
1A	6		4.14	4.73	4.55	3.55	2.4	4.94	7.29	4.33		3.04	3.06	3.17	3.67	2.25	3.96	4.94	3.96		1.38793	1.83087	1.37094	-0.104315	0.259709	0.842763	2.03938	0.313562
1A	6.5		4.96	5.9	5.72	3.84	1.95	5.42	7.34	3.57		4.14	3.71	3.61	3.74	2.47	4.12	5.18	4.24		0.772547	1.98589	1.8638	0.0814353	-0.819486	1.07073	1.79087	-0.537573
1A	7		4.4	4.1	4.14	2.66	0.79	3.93	3.35	2		3.3	2.69	2.35	2.47	0.82	2.69	2.77	2.69		1.28154	1.73829	2.38319	0.24247	-0.160676	1.53358	0.872855	-0.856344
1A	7.5		3.68	3.44	3.44	2.27	0.62	3.13	2.73	1.62		2.31	1.92	1.7	1.83	0.77	1.8	2.29	1.88		2.25925	2.59376	3.13022	0.749791	-0.709657	2.41329	0.812231	-0.452455
1A	8		3.96	3.92	3.98	2.45	0.64	3.19	3	2.07		2.46	2.04	1.95	1.95	0.77	2.16	2.53	2.16		2.31481	3.02037	3.21078	0.810426	-0.575698	1.56069	0.778111	-0.145408
1A	8.5		1.86	1.46	1.45	1.31	0.47	1.88	1.37	0.81		1.42	1.26	1.15	1.16	0.55	1.26	1.08	1.26		1.16626	0.48365	0.742117	0.392637	-0.505267	1.52886	1.04088	-1.1406
1A	9		2.85	2.49	2.69	2.17	0.78	3.07	2.62	1.4		2.31	1.75	1.77	1.8	0.99	2.08	2.23	1.92		0.900945	1.36172	1.59523	0.652064	-0.767043	1.55217	0.731797	-0.888081
1A	9.5		1.73	2.22	2.25	1.52	0.39	2.25	1.56	1.03		1.62	1.39	1.37	1.38	0.6	1.47	1.51	1.55		0.23229	1.90652	1.91825	0.289379	-1.25204	1.7011	0.139547	-1.08104
1A	10		2.05	2.14	2.23	1.65	0.83	2.59	1.72	1.35		1.73	1.43	1.44	1.38	0.88	1.63	1.27	1.59		0.696314	1.59515	1.63	0.58487	-0.185125	1.88751	1.46282	-0.495951
1A	10.5		2.21	1.97	2.13	1.53	0.21	2.21	1.91	0.99		1.57	1.18	1.15	1.16	0.44	1.31	1.45	1.26		1.51388	2.08654	2.48225	0.95333	-1.73497	2.17941	1.30504	-0.676924
1A	11		1.93	1.72	1.93	1.59	0.42	2.42	1.76	1.23		1.73	1.39	1.37	1.35	0.38	1.59	1.51	1.43		0.43184	0.765557	1.21894	0.541597	0.296932	1.67418	0.680358	-0.450663
1A	11.5		3.02	2.13	2.72	2.96	1.32	4.6	2.01	2.3		2.94	2	2.42	2.92	1.26	3.18	1.75	3.14		0.108825	0.20698	0.385618	0.0440774	0.180545	1.49734	0.629132	-0.893115
1A	12		1.2	0.83	1.19	1.28	0.74	1.66	0.81	1.01		1.26	0.86	0.94	1.2	0.71	1.31	0.84	1.26		-0.160842	-0.103772	0.76303	0.207932	0.13229	0.860444	-0.160852	-0.626601
1A	12.5		2.6	1.88	2.45	2.84	1.64	3.67	1.32	2		2.41	1.67	2.02	2.58	1.37	2.82	1.33	2.82		0.306402	0.404649	0.658144	0.313593	0.740059	1.00718	-0.0086593	-0.970721
1A	13		1.52	1.22	1.53	2.12	1.25	3.03	0.93	1.65		1.31	1.18	1.7	1.98	1.04	2.12	0.9	2.12		0.571966	0.0912156	-0.303069	0.211049	0.737599	1.40293	0.108228	-0.73763
1A	13.5		2.62	2.15	2.7	3.21	2.06	4.19	1.36	2.25		2.62	1.67	2.6	2.88	1.7	3.1	1.21	3.1		-0.0027948	0.92586	0.123772	0.363662	0.807328	1.17477	0.499848	-0.924151
1A	14		1.79	0.74	1.11	1.56	0.6	2.11	0.73	1.11		1.78	1.18	1.3	1.57	0.6	1.71	0.9	1.67		0.0159818	-1.16452	-0.437042	-0.0232516	-0.0204455	0.740724	-0.744981	-1.08947
1A	14.5		1.59	0.78	1.24	1.43	0.63	1.57	0.69	0.96		1.62	0.94	1.05	1.31	0.55	1.43	0.84	1.35		-0.0823866	-0.527651	0.541248	0.289166	0.51119	0.31581	-0.728231	-0.899679
1A	15		2.21	0.96	1.54	2.16	0.6	2.07	0.62	1.05		1.73	1.35	1.05	1.46	0.49	1.67	0.66	1.47		1.04546	-0.91503	1.36892	1.47908	0.735731	0.768961	-0.240352	-0.920292
1A	15.5		2.71	1.22	1.76	2.09	1.1	1.83	1.27	1.22		2.36	1.31	1.7	1.87	0.99	2.04	1.57	1.96		0.572263	-0.197592	0.122642	0.361058	0.416178	-0.330446	-0.790359	-1.23446
1A	16		1.48	1.47	1.72	1.83	1.43	1.64	0.74	1.21		1.26	0.98	1.01	1.24	1.04	1.35	0.72	1.35		0.644212	1.53484	2.04652	1.44196	1.365	0.681147	0.0656829	-0.328389
1A	16.5		2.11	1.79	2.33	2.57	1.76	2.17	1.13	1.57		1.68	1.43	1.33	1.5	1.1	1.67	0.96	1.67		0.953674	0.809773	2.21732	2.19156	2.23601	0.958267	0.684506	-0.198752
1A	17		4.06	1.74	4.12	5.86	1.06	6	0.7	3.02		3.35	3.06	2.96	3.11	1.43	3.31	0.72	3.35		0.812823	-1.44989	1.24322	2.8456	-0.986735	2.74311	-0.134457	-0.329601
1A	17.5		2.88	0.94	2.45	3.72	0.63	3.5	0.29	1.47		2.04	1.84	1.73	1.8	0.82	1.96	0.36	1.88		1.54645	-1.59572	1.26388	3.33777	-0.825466	2.57909	-0.709619	-0.71186
1A	18		1.97	0.76	2.01	3.03	0.54	2.75	0.26	1.05		1.52	1.35	1.33	1.31	0.77	1.47	0.36	1.39		1.09158	-1.39118	1.51745	3.99216	-1.07939	2.79296	-0.991318	-0.783555
1A	18.5		2.92	1.07	2.46	3.97	0.59	3.88	0.39	1.38		2.31	2.2	1.98	2.06	0.77	2.29	0.42	2.12		1.01428	-1.69411	0.742933	2.91719	-0.848974	2.30523	-0.234548	-1.14184
1A	19		2.16	1.25	2.34	3.46	0.88	3.31	0.57	1.39		1.73	1.63	1.52	1.57	1.04	1.71	0.48	1.67		0.922809	-0.745504	1.63954	3.69788	-0.589686	3.00898	0.647393	-0.539942
1A	19.5		2.84	1.04	2.74	4.35	0.67	4.02	0.38	1.59		2.41	2.24	1.95	2.1	0.82	2.29	0.42	2.29		0.669903	-1.76212	1.24391	3.37846	-0.686931	2.50763	-0.376643	-1.00882
1A	20		4.63	1.65	3.1	4.47	1.16	4.69	0.65	2.34		3.25	2.82	2.6	2.73	1.32	2.9	0.66	2.73		1.63822	-1.38531	0.606367	2.03727	-0.455412	2.07224	-0.0470687	-0.485866
1A	20.5		0.63	0.61	0.93	1	0.53	1.01	0.29	0.47		0.58	0.49	0.58	0.49	0.44	0.61	0.24	0.57		0.287122	0.68273	1.61553	2.80953	0.661887	1.87638	0.583072	-0.517729
1A	21		0.97	0.86	1.1	0.42	0.14	0.79	0.88	0.72		0.63	0.49	0.47	0.52	0.22	0.57	0.6	0.53		1.80898	2.0902	3.4589	-0.547147	-0.966351	1.09251	1.68473	1.00986
1A	21.5		0.15	0.21	0.21	0.21	0.24	0.16	0.11	0.14		0.16	0.2	0.25	0.26	0.16	0.29	0.12	0.2		-0.155535	0.0897841	-0.395369	-0.483222	1.10746	-1.11482	-0.188546	-0.662395
1A	22		1.08	2.11	2.74	1.04	0.44	1.86	2.19	1.54		1	1.22	1.19	1.2	0.49	1.35	1.51	1.35		0.293483	2.27239	3.85075	-0.39634	-0.334294	1.21301	1.85046	0.45909
1A	22.5		0.25	0.81	0.93	0.43	0.28	0.76	0.61	0.46		0.31	0.41	0.4	0.41	0.22	0.45	0.42	0.45		-0.597763	2.64095	3.31068	0.134329	0.749277	1.88607	1.6089	0.0737512
1A	23		0.43	1.26	1.69	0.64	0.23	1.17	1.54	1.07		0.68	0.78	0.76	0.75	0.38	0.78	1.08	0.82		-1.27504	1.87051	3.44242	-0.412449	-1.31321	1.52585	1.67484	0.924418
1A	23.5		2.01	3.39	4.02	1.54	0.82	2.93	2.87	2.6		2.04	1.92	1.84	1.87	0.71	2.08	2.05	2.04		-0.0645294	2.49856	3.6383	-0.546927	0.521132	1.33487	1.66368	0.892956
1A	24		0.47	1.48	1.89	0.66	0.25	1.43	1.54	1.06		0.73	0.9	0.87	0.9	0.33	0.98	1.02	0.98		-1.24396	1.96038	3.35065	-0.787124	-0.758222	1.42601	2.0055	0.262026
1A	24.5		0.97	1.27	1.71	0.61	0.08	1.28	1.19	0.97		1.05	0.73	0.87	0.82	0.11	0.98	0.84	0.98		-0.267923	2.1438	2.78401	-0.746858	-0.519674	0.9529	1.57696	-0.0177553
1A	25		0.69	2.28	3.24	1.22	0.8	2.23	2.52	1.79		1.26	1.43	1.59	1.46	0.71	1.59	1.69	1.51		-1.65679	1.90216	3.15591	-0.503209	0.421368	1.29118	2.03794	0.604894
1A	25.5		0.4	1.11	1.4	0.57	0.37	1.01	1.16	0.79		0.73	0.65	0.65	0.67	0.27	0.69	0.78	0.73		-1.54612	2.05048	3.16294	-0.425804	1.031	1.33021	1.86791	0.236176
1A	26		0.75	2.21	2.97	1.36	0.33	1.91	2.63	1.62		1	1.31	1.26	1.27	0.38	1.39	1.81	1.35		-0.869861	2.203	4.01772	0.196855	-0.44648	1.20712	1.87667	0.648714
1A	26.5		1.57	2.56	3.17	1.48	1.09	2.77	2.59	2.12		1.73	1.71	1.62	1.68	0.93	1.84	1.93	1.84		-0.334197	1.60553	2.88497	-0.373171	0.631687	1.65023	1.42335	0.501859
1A	27		0.58	0.59	0.72	0.72	0.48	0.77	0.48	0.58		0.63	0.45	0.58	0.6	0.44	0.73	0.36	0.65		-0.281569	0.8543	0.638703	0.547399	0.282309	0.12367	1.15098	-0.338694
1A	27.5		0.09	0.12	0.13	0.11	0.1	0.15	0.07	0.08		0.1	0.12	0.11	0.11	0.05	0.12	0.06	0.12		-0.318595	0.0082122	0.320028	-0.110901	1.46363	0.405325	0.155746	-0.729322
1A	28		0.04	0.01	0	0.01	0	0.01	0	0.01		0.05	0.04	0.04	0.04	0	0.04	0	0.04		-0.33024	-1.05409	-0.982626	-0.797947	0	-1.05409	0	-1.04489
1A	28.5		0.02	0.01	0.03	0.02	0	0.02	0	0.03		0.05	0.08	0.07	0.11	0	0.08	0	0.12		-1.15559	-1.41426	-0.84519	-1.42254	0	-1.30683	0	-1.48799
1A	29		0.12	0.1	0.11	0.1	0.12	0.25	0	0.07		0.16	0.24	0.18	0.26	0.22	0.29	0	0.2		-0.646396	-1.37021	-0.828584	-1.39242	-1.24821	-0.336769	0	-1.50267
1A	29.5		0.2	0.29	0.28	0.28	0.3	0.36	0.12	0.23		0.26	0.33	0.29	0.26	0.27	0.29	0.12	0.29		-0.723753	-0.312175	-0.070595	0.196644	0.246899	0.633205	-0.0823774	-0.434589
1A	30		0.12	0.16	0.19	0.27	0.2	0.27	0.14	0.16		0.16	0.2	0.18	0.19	0.11	0.2	0.12	0.24		-0.520829	-0.528527	0.0568213	0.863591	1.91244	0.717492	0.425943	-0.807287
1A	30.5		0.1	0	0.01	0	0	0.04	0	0.03		0.05	0	0.04	0.04	0	0.04	0	0.04		1.61005	0	-0.906253	-1.00771	0	-0.0783012	0	-0.43451
1A	31		0.55	0.15	0.24	0.3	0.14	0.29	0.25	0.15		0.47	0.24	0.32	0.34	0.16	0.37	0.18	0.29		0.544693	-0.891906	-0.615743	-0.23358	-0.357715	-0.542066	1.13585	-1.18923
1A	31.5		0	0.03	0.02	0.04	0.02	0.03	0	0.01		0	0.04	0.04	0.04	0.05	0.04	0	0.04		0	-0.413598	-0.460856	0.0426664	-1.10479	-0.391542	0	-1.04489
1A	32		0.19	0.13	0.16	0.18	0.16	0.17	0.09	0.13		0.16	0.12	0.14	0.15	0.11	0.12	0.06	0.12		0.549155	0.11912	0.153949	0.419072	1.0059	0.678689	1.03439	0.152865
1A	32.5		0.09	0.05	0.07	0.03	0	0.07	0.08	0.07		0.05	0.04	0.04	0.04	0	0.04	0.06	0.04		1.1299	0.279021	1.12608	-0.19533	0	0.96005	0.64998	0.915571
1A	33		0.82	0.75	1.1	0.75	0.68	1.06	0.63	0.82		1	0.78	0.9	0.82	0.49	1.02	0.48	0.94		-0.621593	-0.114835	0.630737	-0.244541	1.28683	0.117565	1.09271	-0.400253
1A	33.5		0.95	1.4	1.76	1.41	1.04	1.61	1.02	1.1		1.47	1.22	1.55	1.38	0.88	1.55	0.9	1.47		-1.30896	0.452792	0.415862	0.0638449	0.658558	0.129244	0.492582	-0.807269
1A	34		1.11	1.31	2.37	1.33	0.99	2.1	0.71	1.56		1.52	1.26	1.62	1.53	0.88	1.75	0.54	1.75		-0.99024	0.113673	1.40079	-0.404615	0.473111	0.646247	1.10098	-0.365673
1A	34.5		2.61	3.3	3.68	3.02	1.74	2.47	2.75	2.71		2.78	2.2	2.45	2.32	1.37	2.82	1.99	2.57		-0.226282	1.64251	1.55751	0.959751	1.02287	-0.404983	1.59546	0.179569
1A	35		2.62	3.87	4.93	4.05	3.48	4.37	3.11	3.9		3.25	2.9	2.85	3.03	2.63	3.22	2.47	3.14		-0.741987	1.11631	2.29603	1.08243	1.26832	1.19752	1.09434	0.811291
1A	35.5		0.23	0.51	0.7	0.6	0.41	0.67	0.36	0.4		0.26	0.37	0.36	0.37	0.33	0.41	0.3	0.41		-0.397283	1.02578	2.26736	1.47403	0.805219	1.68999	0.641315	-0.0313887
1A	36		0.57	1.14	1.48	0.92	0.55	1.17	0.9	0.89		0.79	0.86	0.87	0.86	0.49	0.98	0.66	0.98		-0.946481	0.990013	2.0238	0.201438	0.387567	0.597905	1.34814	-0.291269
1A	36.5		0.6	1.63	1.93	1.03	0.38	1.28	1.37	1.46		0.94	0.86	0.9	0.94	0.27	0.98	0.96	0.94		-1.3094	2.71817	3.24628	0.281119	1.1575	0.946963	1.67574	1.71255
1A	37		0.46	0.7	1.16	1.05	0.49	1.1	0.46	0.72		0.73	0.69	0.9	0.86	0.38	0.98	0.3	1.02		-1.28674	0.0335333	0.82674	0.629583	0.907803	0.382923	1.75914	-0.893244
1A	37.5		0.54	1.91	2.33	1.13	0.73	1.46	1.62	1.59		0.94	1.02	0.94	0.97	0.49	1.06	1.21	1.06		-1.52207	2.69676	4.25821	0.483679	1.58807	1.15947	1.36828	1.54852
1A	38		2.36	2.94	3.26	2.33	1.91	2.91	0.96	2.02		1.78	1.8	1.7	1.76	1.26	1.92	1.39	1.88		1.20484	2.07219	2.80894	1.00984	1.92866	1.68218	-1.23776	0.25061
1A	38.5		0.65	0.62	0.74	0.61	0.7	0.71	0.65	0.71		0.84	0.61	0.87	0.6	0.49	0.98	0.48	0.9		-0.770867	0.0555724	-0.416361	0.0676186	1.38102	-0.849825	1.27122	-0.623826
1A	39		0.77	1.21	1.62	1.2	1.08	1.49	0.65	1.08		1	1.02	1.05	1.05	0.93	1.14	0.78	1.1		-0.815645	0.569993	1.61048	0.419316	0.593228	0.942317	-0.675037	-0.0569419
1A	39.5		0.46	0.87	1.06	0.57	0.27	0.7	0.88	0.73		0.94	0.49	0.72	0.82	0.33	0.82	0.6	0.86		-1.80171	2.13044	1.30723	-0.876002	-0.554373	-0.433338	1.7202	-0.437053
1A	40		0.2	0.49	0.68	0.63	0.54	0.55	0.12	0.3		0.37	0.37	0.54	0.45	0.38	0.61	0.12	0.53		-1.35537	0.83975	0.678675	1.06581	1.28586	-0.275622	-0.0065439	-1.20991
1A	40.5		0.32	0.79	1.31	0.96	0.78	1.05	0.42	0.71		0.63	0.69	0.79	0.71	0.6	0.9	0.36	0.86		-1.67273	0.409569	1.84432	0.974797	1.00416	0.514153	0.567475	-0.52642
1A	41		0.71	1.63	2.37	1.45	0.87	1.91	1.63	1.37		1.1	1.14	1.19	1.2	0.82	1.35	1.33	1.31		-1.26236	1.31875	2.91349	0.630942	0.224567	1.33589	0.936964	0.16016
1A	41.5		0.44	1.41	2	1.24	0.93	1.49	1.31	0.97		0.89	0.98	0.97	0.97	0.66	1.06	1.02	1.06		-1.78256	1.34748	3.05305	0.815813	1.46226	1.24273	1.10602	-0.254444
1A	42		0.32	0.76	0.84	0.73	0.42	0.79	0.4	0.58		0.52	0.53	0.58	0.52	0.38	0.65	0.36	0.61		-1.26705	1.23146	1.21468	1.04753	0.286735	0.598721	0.389096	-0.130391
1A	42.5		0.59	1.22	1.64	1.37	1.17	1.28	0.98	1.11		0.89	0.9	0.97	0.94	0.88	1.06	0.84	1.1		-1.17831	1.08502	1.97391	1.35007	1.2152	0.644627	0.630101	0.0284942
1A	43		0.8	1.34	2.25	2.05	1.38	1.89	1.18	1.23		1.62	1.18	1.37	1.46	1.15	1.51	0.96	1.51		-1.88459	0.424853	1.9167	1.23695	0.748458	0.815938	0.880611	-0.597902
1A	43.5		0.72	1.52	1.68	1.32	1.19	1.19	0.59	1.07		0.84	0.94	0.94	0.9	0.82	1.02	0.6	0.94		-0.477242	1.87982	2.27691	1.37097	1.61432	0.499233	-0.102013	0.42825
1A	44		0.73	1.66	1.66	0.9	0.69	1.03	1.61	1.23		0.89	1.02	1.12	0.97	0.6	1.14	1.08	1.06		-0.622991	1.93308	1.4263	-0.231433	0.471285	-0.317788	1.93326	0.488085
1A	44.5		0.36	0.57	0.71	0.6	0.43	0.52	0.5	0.45		0.42	0.41	0.43	0.41	0.38	0.53	0.36	0.53		-0.468231	1.06313	1.59707	1.14008	0.380423	-0.0497785	1.28828	-0.422457
1A	45		0.13	0.23	0.32	0.25	0.16	0.27	0.43	0.22		0.16	0.24	0.32	0.22	0.16	0.37	0.3	0.24		-0.369821	-0.174866	-0.0261711	0.248897	-0.110273	-0.697628	1.40204	-0.250024
1A	45.5		0.3	0.42	0.75	0.33	0.13	0.5	0.2	0.44		0.52	0.37	0.58	0.49	0.27	0.61	0.24	0.57		-1.38689	0.383148	0.798983	-0.82783	-1.56319	-0.520805	-0.559377	-0.644786
1A	46		0.53	0.45	0.67	0.51	0.36	0.71	0.43	0.71		0.68	0.69	0.76	0.71	0.44	0.82	0.3	0.78		-0.734469	-1.02615	-0.311261	-0.796382	-0.578173	-0.391561	1.37641	-0.255842
1A	46.5		0.8	1.34	1.68	1.03	0.74	1.36	0.79	1.33		0.94	1.06	1.12	1.12	0.6	1.22	0.78	1.18		-0.541806	0.803123	1.48592	-0.255333	0.803749	0.3396	0.0341765	0.40027
1A	47		0.1	0.1	0.14	0.07	0	0.13	0.09	0.1		0.1	0.16	0.18	0.15	0	0.16	0.06	0.16		-0.0293896	-0.763543	-0.492301	-1.09077	0	-0.397641	1.03439	-0.804402
1A	47.5		0.64	0.55	0.69	0.51	0.23	0.68	0.5	0.72		0.63	0.65	0.76	0.71	0.22	0.78	0.42	0.82		0.0341538	-0.439974	-0.247836	-0.789381	0.131184	-0.372349	0.633334	-0.369244
1A	48		0.7	0.99	1.53	1.4	0.79	1.57	0.39	0.95		0.94	0.98	1.12	1.09	0.66	1.22	0.3	1.18		-0.920805	0.0343511	1.08789	0.866065	0.689497	0.895304	0.975447	-0.627994
1A	48.5		1.67	3.89	4.49	1.89	0.91	2.77	3.53	3.27		1.62	2.08	1.98	1.95	0.82	2.2	2.47	2.16		0.108562	2.85532	3.89453	-0.0956145	0.396136	0.84716	1.79706	1.68985
1A	49		0.42	0.65	1.05	0.62	0.31	0.84	0.83	0.59		0.68	0.49	0.65	0.67	0.33	0.78	0.66	0.73		-1.31476	0.928751	1.68998	-0.227828	-0.196629	0.241482	0.938774	-0.563466
1A	49.5		0.2	1.55	2.01	1.13	0.8	1.62	1.06	1.12		0.47	0.98	1.01	0.94	0.71	1.06	0.84	1.1		-1.86516	1.79137	2.86765	0.615593	0.427218	1.61891	1.00705	0.0513839
1A	50		1.22	1.87	2.71	2.51	1.78	2.28	1.87	1.35		1.36	1.47	1.37	1.42	1.37	1.55	1.45	1.59		-0.386237	0.867999	2.91815	2.33056	1.13421	1.5118	1.20719	-0.492316
1A	50.5		0.93	0.83	1.18	0.81	0.38	0.81	0.57	0.96		0.94	0.82	0.76	0.86	0.33	0.86	0.42	0.94		-0.0645025	0.0575562	1.56692	-0.179483	0.450125	-0.168384	1.25052	0.0601307
1A	51		1.1	2.7	3	2.29	0.79	2.22	1.5	1.89		1.62	1.51	1.62	1.72	0.71	1.84	1.27	1.84		-1.20102	2.53481	2.58537	1.0163	0.365826	0.672014	0.738149	0.103942
1A	51.5		0.25	1.17	1.5	0.99	0.63	1.36	0.85	0.8		0.63	0.73	0.9	0.82	0.55	0.98	0.72	0.94		-2.02393	1.75827	1.91074	0.567476	0.498878	1.18871	0.686985	-0.44811
1A	52		0.49	0.87	1.12	0.9	0.11	0.9	0.82	0.69		0.63	0.69	0.69	0.67	0.11	0.73	0.6	0.78		-0.735846	0.74982	1.74601	0.925403	-0.0875138	0.680474	1.37307	-0.312741
1A	52.5		2.86	3.14	3.07	1.64	0.69	2.8	1.13	2.14		2.25	1.8	1.88	1.8	0.71	2.08	1.21	2.12		1.02473	2.4407	1.95386	-0.265169	-0.136308	1.1396	-0.240411	0.0271209
1A	53		0.18	0.18	0.4	0.46	0.29	0.39	0.1	0.28		0.37	0.29	0.51	0.56	0.27	0.57	0.18	0.57		-1.55666	-0.930989	-0.543928	-0.471629	0.191475	-0.910378	-1.34917	-1.45053
1A	53.5		0.47	0.61	0.52	0.3	0.32	0.41	0.64	0.65		0.58	0.37	0.4	0.34	0.33	0.45	0.42	0.41		-0.607576	1.70463	0.743868	-0.237102	-0.0761842	-0.210952	1.79046	1.55582
1A	54		0.52	0.53	0.7	0.47	0.28	0.68	0.45	0.58		0.73	0.45	0.61	0.6	0.27	0.73	0.36	0.69		-0.986278	0.486015	0.373877	-0.574031	0.0513361	-0.229293	0.815023	-0.498256
1A	54.5		0.49	0.63	0.92	0.64	0.29	0.85	0.28	0.47		0.63	0.78	0.83	0.79	0.38	0.94	0.3	0.73		-0.737694	-0.571534	0.29359	-0.522578	-0.771495	-0.287426	-0.210791	-1.05982
1A	55		0.64	0.77	1.39	1.4	1.27	1.7	0.55	0.81		0.84	0.9	1.01	1.01	0.93	1.14	0.48	1.14		-0.818315	-0.426206	1.08294	1.13625	1.33181	1.51509	0.51419	-0.899076
1A	55.5		0.89	0.87	1.39	1.1	0.72	1.08	0.89	0.98		1.36	0.82	1.05	1.05	0.6	1.02	0.6	1.1		-1.2858	0.204234	0.965572	0.158164	0.662576	0.181883	1.78163	-0.332068
1A	56		0.69	0.87	1.09	0.71	0.55	0.85	0.7	0.71		0.68	0.53	0.54	0.6	0.44	0.61	0.54	0.61		0.0548069	1.80838	2.68816	0.515949	0.84758	1.11945	1.04555	0.482549
1A	56.5		0.18	0.4	0.63	0.44	0.47	0.6	0.39	0.39		0.47	0.33	0.58	0.6	0.44	0.57	0.3	0.57		-1.97339	0.588761	0.256803	-0.711549	0.219291	0.143274	0.970041	-0.898423
1A	57		0.39	0.48	0.63	0.57	0.52	0.54	0.57	0.49		0.68	0.53	0.61	0.52	0.44	0.73	0.36	0.65		-1.44825	-0.279015	0.0746904	0.220054	0.602065	-0.802003	1.96106	-0.742474
1A	57.5		0.4	0.52	0.66	0.32	0.09	0.56	0.42	0.44		0.58	0.45	0.69	0.6	0.16	0.65	0.3	0.61		-1.01495	0.410161	-0.0999145	-1.27452	-1.10981	-0.430797	1.34824	-0.791726
1A	58		0.88	1.37	1.85	1.75	1.83	1.55	0.43	1.1		1.15	0.98	1.01	1.05	1.15	1.14	0.36	1.14		-0.867687	1.23996	2.41022	1.98216	2.20016	1.12405	0.668194	-0.121589
1A	58.5		0.72	0.85	1.4	1.03	0.62	1.12	0.9	1.17		1.05	0.82	1.05	1.09	0.6	1.14	0.66	1.14		-1.11695	0.115344	0.97467	-0.155316	0.104116	-0.0530796	1.37554	0.065032
1A	59		0.34	0.32	0.53	0.56	0.48	0.81	0.22	0.4		0.47	0.45	0.72	0.67	0.38	0.82	0.18	0.65		-0.907032	-0.765496	-0.747577	-0.452295	0.797508	-0.0109922	0.681602	-1.13694
1A	59.5		0.56	0.93	1.35	1.33	0.58	1.07	0.52	0.96		0.89	0.86	0.97	0.9	0.6	1.06	0.48	1.02		-1.30139	0.265853	1.10623	1.3849	-0.108719	0.0345214	0.295193	-0.176091
1A	60		0.52	0.24	0.36	0.28	0.06	0.37	0.53	0.2		0.58	0.45	0.65	0.64	0.16	0.73	0.48	0.53		-0.317684	-1.26513	-1.19811	-1.52868	-1.70081	-1.47062	0.364085	-1.74491
1A	60.5		1.71	3.52	4.06	3.51	3.24	2.67	3.12	2.29		2.46	2.24	2.24	2.25	2.14	2.45	2.23	2.37		-1.1662	1.86964	2.53101	1.78045	2.00426	0.297056	1.67618	-0.104589
1A	61		0.44	0.61	0.76	0.52	0.38	0.68	0.74	0.77		0.58	0.53	0.65	0.49	0.44	0.69	0.6	0.73		-0.766385	0.402253	0.457617	0.1544	-0.468186	-0.060916	0.878054	0.123311
1A	61.5		1.17	1.57	2.42	1.19	0.53	1.79	1.18	1.47		1.31	1.18	1.33	1.35	0.6	1.47	0.96	1.43		-0.379249	1.02086	2.42013	-0.353736	-0.404575	0.699711	0.881994	0.0893918
1A	62		0.75	1	1.31	1.01	0.9	0.97	0.72	0.91		0.79	0.78	0.87	0.79	0.66	1.02	0.48	0.82		-0.178286	0.844414	1.46771	0.811578	1.30718	-0.158151	1.77602	0.346557
1A	62.5		0.72	0.85	0.65	0.49	0.63	0.69	1.1	0.96		0.63	0.57	0.61	0.64	0.6	0.69	0.78	0.69		0.470737	1.40041	0.164411	-0.655901	0.133292	-0.0087534	1.54632	1.11941
1A	63		0.78	1.01	1.18	0.99	1.36	1.2	0.33	0.77		0.58	0.86	0.79	0.9	0.88	0.82	0.36	0.98		1.1866	0.552101	1.37568	0.300847	2.01491	1.39832	-0.260746	-0.658792
1A	63.5		0.48	1.26	1.82	1.57	1.37	1.59	0.96	1.06		0.89	0.98	1.23	1.27	1.1	1.31	0.9	1.31		-1.6115	0.870245	1.43418	0.69638	0.922168	0.682162	0.225951	-0.585353
1A	64		0.23	0.5	0.57	0.42	0.3	0.37	0.46	0.37		0.31	0.29	0.32	0.34	0.16	0.37	0.3	0.37		-0.78441	1.86363	1.76009	0.600591	2.06725	0.0534503	1.75307	0.0380244
1A	64.5		0.56	1.42	1.59	1.48	0.46	1.34	0.26	1.15		0.94	0.82	0.9	0.9	0.44	1.02	0.24	1.02		-1.45198	2.2117	2.19532	1.88229	0.148607	0.973373	0.259373	0.40423
1A	65		0.61	0.87	1.17	0.95	0.64	1.01	0.81	0.68		0.73	0.65	0.72	0.6	0.49	0.82	0.54	0.82		-0.595089	0.978408	1.72103	1.6093	0.994375	0.715349	1.79006	-0.499002
1A	65.5		0.19	0.29	0.4	0.4	0.34	0.41	0.33	0.28		0.26	0.29	0.4	0.37	0.27	0.45	0.24	0.33		-0.752485	0.0581703	0.0479156	0.18383	0.71249	-0.249836	1.13207	-0.372951
1A	66		0.46	0.8	1.08	1.06	0.82	0.87	0.31	0.56		0.58	0.65	0.76	0.79	0.66	0.82	0.24	0.82		-0.643114	0.672775	1.19511	0.983671	0.847626	0.194594	0.894172	-0.941937
1A	66.5		0.39	0.12	0.28	0.19	0.06	0.29	0.08	0.19		0.52	0.41	0.72	0.6	0.16	0.73	0.18	0.49		-0.830554	-1.87983	-1.68822	-1.84882	-1.70081	-1.80006	-1.63928	-1.71076
1A	67		0.4	0.85	1.1	1.07	0.39	0.95	0.59	0.63		0.52	0.78	0.69	0.71	0.38	0.73	0.54	0.78		-0.743995	0.270227	1.67876	1.40583	0.0709237	0.855812	0.295468	-0.54524
1A	67.5		0.21	1	1.24	1.26	0.46	1.22	0.35	0.72		0.47	0.78	0.87	0.9	0.33	0.98	0.3	0.9		-1.79652	0.851808	1.23781	1.16424	1.27847	0.767814	0.497983	-0.617548
1A	68		0.54	1.05	1.27	1.2	1.01	1.18	0.2	0.83		0.63	0.78	0.83	0.79	0.71	1.02	0.18	0.94		-0.496352	1.06508	1.4962	1.49862	1.47516	0.475822	0.251132	-0.354305
1A	68.5		0.73	1.23	1.32	1.02	0.71	1.09	1.08	1.02		1.1	1.02	0.9	0.97	0.66	1.14	0.78	1.1		-1.2282	0.632004	1.33423	0.14016	0.2874	-0.135432	1.4746	-0.230267
1A	69		0.45	1.14	1.76	1.09	0.64	1.4	1.08	1		1.05	1.1	1.41	1.38	0.66	1.63	0.9	1.51		-2.04805	0.102776	0.750556	-0.659989	-0.074557	-0.46577	0.763834	-1.08745
1A	69.5		1.75	1.51	2.02	2.04	1.49	2.11	1.26	1.25		1.83	1.35	1.48	1.46	1.21	1.67	1.02	1.55		-0.163867	0.382312	1.09488	1.21671	0.875783	0.835514	0.900228	-0.629202
1A	70		0.61	1.36	1.85	1.27	0.97	1.41	1.01	1.02		1	0.98	1.08	1.09	0.82	1.22	0.78	1.1		-1.36754	1.1966	2.0869	0.519267	0.653926	0.490178	1.11844	-0.227615
1A	70.5		0.63	1.18	1.45	0.8	0.93	1.46	0.74	1.02		0.68	0.94	0.94	0.86	0.66	1.06	0.54	0.98		-0.266595	0.784315	1.56193	-0.215724	1.46523	1.16266	1.3419	0.128213
1A	71		0.56	0.82	1.27	0.94	0.48	1	0.49	0.76		0.79	0.69	0.83	0.82	0.44	0.94	0.42	0.94		-0.98134	0.513903	1.49991	0.414787	0.315683	0.203664	0.609558	-0.571747
1A	71.5		0.72	0.8	1.02	0.85	0.68	0.96	0.61	0.74		0.84	0.69	0.83	0.79	0.6	0.9	0.48	0.86		-0.499828	0.469957	0.636938	0.222698	0.434734	0.21652	0.938795	-0.424264
1A	72		0.73	1.21	1.11	0.95	1.05	1.03	1.03	1.13		0.68	0.78	0.76	0.79	0.77	0.86	0.84	0.9		0.239356	1.65796	1.30613	0.612073	1.31966	0.609577	0.855546	0.781912
1A	72.5		0.94	0.59	0.8	0.56	0.47	0.85	0.28	0.46		0.89	0.65	0.83	0.82	0.33	0.94	0.24	0.73		0.189995	-0.301895	-0.108161	-0.926979	1.36846	-0.288336	0.51605	-1.12037
1A	73		1.28	1.35	1.58	1.4	1.13	1.47	1.06	1.06		1.31	0.9	1.08	1.16	0.93	1.31	0.78	1.22		-0.0767484	1.51496	1.33904	0.617429	0.790458	0.387919	1.35419	-0.427485
1A	73.5		0.5	0.53	0.75	0.54	0.3	0.59	0.33	0.44		0.47	0.37	0.51	0.49	0.16	0.57	0.24	0.57		0.200688	1.17601	1.2405	0.310037	2.10456	0.0684462	1.14681	-0.645939
1A	74		0.75	1.13	1.45	1.01	0.5	1.26	0.9	1.19		1.05	0.78	0.9	0.94	0.33	1.02	0.6	0.94		-1.01973	1.35041	1.74256	0.232595	1.5749	0.723364	1.81517	0.814797
1A	74.5		0.48	1.03	1.24	0.75	0.49	1.06	1	1		0.73	0.61	0.61	0.6	0.49	0.69	0.66	0.69		-1.18536	1.95438	2.77869	0.689193	-0.0118832	1.54365	1.94267	1.30943
1A	75		0.58	0.93	1.05	0.89	0.63	0.84	0.73	0.81		0.79	0.73	0.79	0.75	0.6	0.9	0.6	0.9		-0.920759	0.779512	0.915356	0.530116	0.178708	-0.201212	0.815839	-0.305928
1A	75.5		0.41	0.66	1.01	0.9	0.7	0.82	0.35	0.58		0.47	0.61	0.58	0.6	0.44	0.65	0.24	0.61		-0.44575	0.217505	2.02102	1.35896	1.96557	0.732672	1.41418	-0.143931
1A	76		0.76	1.43	2.13	1.65	0.42	1.59	0.52	1.4		1.15	1.18	1.3	1.35	0.44	1.47	0.6	1.39		-1.21997	0.649022	1.90969	0.690186	-0.156579	0.25849	-0.486462	0.0231163
1A	76.5		0.8	0.61	1.07	0.71	0.45	0.86	0.31	0.78		0.73	0.61	0.87	0.75	0.33	0.9	0.24	0.94		0.30354	-0.012325	0.659646	-0.12829	1.15676	-0.128054	0.959055	-0.499667
1A	77		0.73	0.55	1	0.66	0.41	0.92	0.39	0.64		1.21	0.57	0.9	0.79	0.33	1.06	0.3	1.06		-1.43115	-0.103898	0.305224	-0.468748	0.80448	-0.414796	0.987465	-1.24158
1A	77.5		0.44	0.87	0.94	0.49	0.12	0.6	0.43	0.71		0.58	0.53	0.54	0.52	0.11	0.61	0.42	0.61		-0.790547	1.79082	1.92594	-0.174549	0.149511	-0.0373553	0.0765718	0.446543
1A	78		0.33	0.74	0.97	0.62	0.48	0.6	0.45	0.52		0.52	0.45	0.54	0.49	0.27	0.57	0.3	0.45		-1.18238	1.77064	2.09714	0.748058	2.28103	0.15818	1.64979	0.447715
1A	78.5		0.32	0.49	1.02	0.9	0.85	1.05	0.17	0.57		0.42	0.57	0.72	0.71	0.55	0.82	0.12	0.78		-0.728606	-0.392921	1.16062	0.744373	1.84844	0.848825	1.08547	-0.769842
1A	79		0.6	0.71	0.99	0.86	0.32	0.85	0.81	0.75		0.94	0.69	0.94	0.94	0.27	1.06	0.66	1.1		-1.29532	0.0575891	0.167432	-0.233658	0.497785	-0.614598	0.834302	-0.985822
1A	79.5		0.74	0.84	1.2	1.02	0.52	0.96	0.69	0.78		0.84	0.73	0.83	0.71	0.44	0.94	0.54	0.9		-0.424561	0.436924	1.26053	1.23819	0.597743	0.0772776	1.00117	-0.414777
1A	80		0.43	0.84	0.92	0.8	0.74	0.85	0.5	0.65		0.58	0.53	0.76	0.71	0.49	0.78	0.48	0.82		-0.867608	1.61586	0.594036	0.362478	1.66343	0.284278	0.134978	-0.595209
1A	80.5		0.44	0.71	1.2	1.02	0.72	1.19	0.52	0.73		0.84	0.9	1.12	1.09	0.71	1.26	0.48	1.22		-1.64294	-0.626501	0.219498	-0.170888	0.0239455	-0.194083	0.307665	-1.28016
1A	81		1	1.54	1.68	0.65	0.08	1.11	1.3	1.61		1.31	0.78	0.94	0.86	0.05	1.06	0.9	0.9		-0.873959	2.93945	2.28245	-0.701003	0.895274	0.139369	1.69906	2.4143
1A	81.5		0.73	1.21	1.61	1.32	0.75	1.14	1.13	0.9		1.15	0.94	0.97	0.86	0.66	1.1	0.78	1.1		-1.33574	0.891364	1.89682	1.53214	0.489574	0.100441	1.69789	-0.576527
1A	82		0.47	1.07	1.24	0.75	0.54	0.91	0.91	1.03		0.73	0.69	0.58	0.67	0.44	0.69	0.66	0.69		-1.24392	1.57241	3.04712	0.322414	0.741921	0.900196	1.41072	1.43632
1A	82.5		0.5	0.67	1.29	0.8	0.78	1.16	0.3	0.72		0.58	0.82	0.94	0.97	0.49	1.02	0.24	0.98		-0.442906	-0.550616	1.0762	-0.525802	1.90967	0.413116	0.786036	-0.823136
1A	83		0.57	0.38	0.75	0.49	0.31	0.83	0.33	0.58		0.79	0.49	0.79	0.79	0.33	0.98	0.3	0.86		-0.954703	-0.601151	-0.172161	-1.07223	-0.186588	-0.455817	0.349576	-0.960644
1A	83.5		0.51	1.63	2.11	1.22	0.97	2.05	1.47	1.23		0.94	1.22	1.08	1.16	0.77	1.26	1.15	1.22		-1.63503	1.03659	2.77621	0.150423	0.928831	1.94985	1.13765	0.0076213
1A	84		1.48	1.18	1.84	1.77	1.37	2.01	1.23	1.6		1.52	1.35	1.48	1.38	1.15	1.8	0.84	1.59		-0.0892313	-0.385847	0.734027	0.852395	0.700304	0.386334	1.77789	0.0222925
1A	84.5		1.45	1.63	2.84	2.3	1.74	2.6	0.9	1.65		1.94	1.71	2.09	2.06	1.32	2.33	0.9	2.2		-0.94248	-0.155853	1.11212	0.375716	1.21249	0.392496	-0.026145	-0.831318
1A	85		0.27	0.59	0.65	0.52	0.36	0.58	0.6	0.57		0.37	0.41	0.4	0.45	0.27	0.45	0.54	0.45		-0.796998	1.21804	1.57765	0.425168	0.924346	0.775691	0.421713	0.741465
1A	85.5		0.41	0.54	0.67	0.52	0.36	0.56	0.56	0.53		0.47	0.45	0.54	0.56	0.33	0.57	0.42	0.61		-0.429796	0.528989	0.619135	-0.188105	0.30613	-0.0661663	1.18108	-0.370743
1A	86		0.78	1.74	2.51	1.31	0.74	1.86	2.02	1.47		1.36	1.26	1.23	1.24	0.71	1.39	1.45	1.43		-1.55911	1.19703	3.09879	0.190876	0.137183	1.08945	1.61755	0.0995235
1A	86.5		0.63	1.68	2.23	1.9	0.89	1.56	0.73	1.35		1.05	1.22	1.26	1.2	0.77	1.39	0.66	1.43		-1.44702	1.16635	2.28191	1.77287	0.563694	0.407011	0.403858	-0.183882
1A	87		0.94	0.83	1.38	1.06	0.38	1.54	0.79	1.25		1.57	0.82	1.23	1.24	0.33	1.39	0.54	1.39		-1.48735	0.0437307	0.363736	-0.415615	0.474533	0.349386	1.68685	-0.318599
1A	87.5		0.29	0.47	0.71	0.49	0.29	0.54	0.39	0.37		0.47	0.33	0.43	0.37	0.27	0.49	0.3	0.49		-1.20848	1.09461	1.63832	0.800118	0.171586	0.301408	0.921627	-0.648615
1A	88		0.44	0.58	1.03	1.04	0.84	0.99	0.38	0.61		0.68	0.61	0.69	0.71	0.55	0.78	0.3	0.78		-1.19096	-0.155626	1.37263	1.29905	1.80769	0.82769	0.805212	-0.625525
1A	88.5		0.83	0.75	0.74	0.42	0.39	0.69	0.88	0.96		0.68	0.65	0.58	0.52	0.33	0.73	0.6	0.73		0.761135	0.426963	0.760063	-0.555512	0.53833	-0.184537	1.71004	0.899272
1A	89		0.21	0.36	0.48	0.34	0.27	0.46	0.24	0.32		0.37	0.37	0.51	0.41	0.33	0.61	0.18	0.57		-1.33324	-0.0284661	-0.152052	-0.43274	-0.514041	-0.710033	0.885971	-1.23281
1A	89.5		0.81	1.12	1.81	1.37	1.37	1.47	0.5	1.09		1	1.14	1.3	1.27	0.99	1.35	0.42	1.39		-0.652879	-0.0633774	1.16237	0.234459	1.42425	0.294045	0.693396	-0.670813
1A	90		0.58	0.82	1.08	0.83	0.64	1.05	0.6	0.77		0.68	0.69	0.79	0.75	0.6	0.94	0.54	0.86		-0.499273	0.540428	1.02852	0.300225	0.221188	0.351802	0.3659	-0.308856
1A	90.5		0.53	0.72	1.14	1.12	1.1	1.09	0.74	0.57		0.79	0.73	0.76	0.82	0.88	0.86	0.6	0.78		-1.14806	-0.045664	1.40031	1.04935	0.914366	0.829958	0.85709	-0.776404
1A	91		0.7	1.36	1.79	1.22	0.86	1.5	0.82	1.35		0.94	1.1	1.12	1.12	0.77	1.26	0.72	1.26		-0.923278	0.717083	1.75676	0.264497	0.44617	0.581449	0.492609	0.210035
1A	91.5		0.62	1.59	1.86	0.57	0.14	1.12	1.14	1.12		0.89	0.82	0.76	0.79	0.16	0.86	0.78	0.82		-1.07463	2.82834	4.07701	-0.794887	-0.462667	0.936586	1.75474	1.1215
1A	92		0.66	0.99	1.69	1.73	1.43	1.46	0.55	0.98		1.05	1.02	1.12	1.12	0.99	1.22	0.48	1.22		-1.31225	-0.0792515	1.49872	1.60993	1.6529	0.595894	0.492516	-0.630404
1A	92.5		1.11	1.58	2.1	0.79	0.39	1.6	1.75	1.15		1.36	1.02	1.37	1.27	0.55	1.59	1.15	1.35		-0.691864	1.70078	1.59507	-1.13598	-1.00359	0.0180347	2.10621	-0.469822
1A	93		1.56	3.95	4.09	2.44	1.83	3.32	2.8	3.55		2.25	2.29	2.31	2.25	1.65	2.77	2.23	2.57		-1.16193	2.40142	2.40785	0.270777	0.427484	0.655033	1.07513	1.2694
1A	93.5		1.74	2.12	2.9	2.81	2.53	2.32	1.98	1.82		1.94	1.84	2.02	1.95	1.87	2.33	1.51	2.16		-0.387449	0.505782	1.33859	1.38291	1.369	-0.0084801	1.29185	-0.525398
1A	94		2.03	2.72	3.1	1.76	1.2	2.4	2.72	2.8		2.1	1.8	1.95	1.87	1.04	2.16	1.93	2.04		-0.123539	1.66991	1.81925	-0.182389	0.555186	0.353947	1.71097	1.21887
1A	94.5		0.69	2	2.63	1.57	1.01	2.37	1.75	1.81		1.47	1.75	1.62	1.61	1.15	1.88	1.33	1.8		-1.96099	0.462021	1.87906	-0.0827621	-0.47323	0.849434	1.30045	0.0331497
1A	95		1.7	2.11	2.55	1.81	1.87	2.25	1.69	1.88		1.68	1.43	1.59	1.46	1.26	1.8	1.21	1.71		0.0522941	1.52082	1.83113	0.727746	1.825	0.814163	1.61159	0.320591
1A	95.5		0.44	0.77	1.36	1.01	0.44	1.03	0.62	0.8		0.63	0.82	0.87	0.82	0.44	0.98	0.48	0.9		-1.03376	-0.174507	1.63326	0.640766	0.0308346	0.146518	1.04287	-0.346527
1A	96		0.12	0.2	0.32	0.31	0.24	0.31	0.08	0.25		0.26	0.16	0.4	0.34	0.22	0.45	0.06	0.37		-1.56889	0.438619	-0.488868	-0.224384	0.213758	-0.824756	0.709887	-0.819032
1A	96.5		0.2	0.38	0.45	0.41	0.33	0.25	0.39	0.34		0.31	0.24	0.29	0.34	0.22	0.33	0.3	0.24		-1.06005	1.27542	1.30173	0.536124	1.4515	-0.597905	0.935393	0.901394
1A	97		0.22	0.4	0.59	0.34	0.17	0.42	0.37	0.41		0.63	0.37	0.58	0.49	0.22	0.57	0.24	0.57		-2.19433	0.200181	0.0640706	-0.815738	-0.623812	-0.747805	1.69832	-0.794943
1A	97.5		0.18	0.19	0.27	0.17	0.15	0.21	0	0.13		0.21	0.12	0.18	0.19	0.11	0.2	0	0.2		-0.430808	1.05846	1.01936	-0.228249	0.844916	0.0794501	0	-0.792723
1A	98		0.09	0.06	0.17	0.18	0.17	0.14	0	0.09		0.16	0.08	0.11	0.11	0.11	0.08	0	0.08		-1.09014	-0.479473	0.915912	1.06123	1.18072	1.07316	0	0.239096
1A	98.5		1.09	0.96	2.04	0.94	0.35	1.61	0.74	1.13		1.05	0.86	1.19	1.2	0.44	1.35	0.54	1.31		0.145923	0.353156	2.10489	-0.637708	-0.638131	0.62247	1.30546	-0.434367
1A	99		0.44	1.26	1.46	0.53	0.16	0.9	1.36	0.93		0.73	0.69	0.61	0.64	0.27	0.69	0.96	0.69		-1.37162	2.39776	3.7486	-0.444143	-1.20406	0.859423	1.62878	1.01173
1A	99.5		0.29	0.29	0.37	0.24	0.19	0.35	0.35	0.32		0.26	0.24	0.32	0.26	0.11	0.33	0.3	0.33		0.269734	0.388785	0.366874	-0.168246	1.73875	0.183991	0.573689	-0.0332272
1A	100		0.46	0.34	0.68	0.4	0.2	0.78	0.12	0.39		0.68	0.37	0.58	0.56	0.27	0.65	0.18	0.65		-1.09027	-0.216456	0.480953	-0.759251	-0.836465	0.58294	-0.997986	-1.15423
1A	100.5		0.27	0.53	0.72	0.23	0.1	0.48	0.57	0.4		0.37	0.29	0.32	0.3	0.11	0.37	0.36	0.37		-0.781359	2.05581	2.85792	-0.533286	-0.260147	0.821957	1.92483	0.204573
1A	101		0.2	0.36	0.51	0.4	0.23	0.4	0.37	0.41		0.42	0.37	0.47	0.41	0.22	0.49	0.24	0.45		-1.60807	-0.0576857	0.233594	-0.0993268	0.185322	-0.533201	1.6295	-0.220824
1A	101.5		0.72	0.81	0.83	0.64	0.63	0.82	0.67	0.7		0.89	0.69	0.79	0.75	0.44	0.9	0.54	0.86		-0.675024	0.510549	0.130466	-0.428166	1.40508	-0.271091	0.832314	-0.553912
1A	102		1.28	2.39	2.85	1.64	0.93	2.09	2.18	2.2		1.73	1.35	1.59	1.5	0.71	1.8	1.51	1.71		-0.977398	2.45331	2.41901	0.285661	1.09475	0.525115	1.81673	0.910341
1A	102.5		0.6	0.59	1.05	1.12	0.42	0.93	0.67	0.72		0.94	0.65	1.08	1.24	0.44	1.18	0.48	1.14		-1.28258	-0.257798	-0.0774913	-0.273399	-0.145661	-0.678539	1.43423	-1.15091
1A	103		0.57	0.52	0.66	0.63	0.34	0.58	0.35	0.41		0.73	0.53	0.72	0.75	0.38	0.69	0.3	0.65		-0.765288	-0.0354277	-0.227225	-0.433034	-0.363583	-0.472459	0.525421	-1.08754
1A	103.5		0.82	0.47	0.96	0.93	0.26	0.69	0.88	0.65		0.94	0.53	1.05	1.01	0.27	1.22	0.54	1.06		-0.476461	-0.32355	-0.248808	-0.240607	-0.12843	-1.36431	2.27738	-1.18855
1A	104		0.4	0.57	0.84	0.91	0.63	0.86	0.61	0.61		0.73	0.57	0.83	0.9	0.6	0.94	0.54	0.86		-1.58237	-0.0093876	0.0465343	0.0248182	0.167472	-0.241781	0.460639	-0.862082
1A	104.5		0.11	0.28	0.42	0.39	0.28	0.38	0.13	0.29		0.37	0.24	0.43	0.49	0.22	0.41	0.12	0.41		-2.12401	0.305302	-0.058116	-0.501551	0.740543	-0.170502	0.0945692	-0.76188
1A	105		0.54	0.61	0.75	0.79	0.67	0.83	0.57	0.55		0.79	0.69	0.72	0.9	0.66	0.9	0.42	0.86		-1.08507	-0.347691	0.106235	-0.33601	0.0582863	-0.218337	1.26223	-1.08472
1A	105.5		0.61	0.45	0.66	0.74	0.42	0.93	0.28	0.57		1.05	0.9	1.19	1.12	0.66	1.35	0.24	1.22		-1.49891	-1.51006	-1.31506	-1.01106	-1.29199	-0.978394	0.45095	-1.66866
1A	106		0.82	0.54	0.84	0.65	0.62	0.77	0.19	0.73		1.21	0.69	1.3	1.35	0.82	1.39	0.24	1.43		-1.17425	-0.653458	-1.04307	-1.57977	-0.877971	-1.42363	-0.638282	-1.56713
1A	106.5		0.46	0.2	0.4	0.42	0.19	0.32	0.31	0.28		0.52	0.41	0.51	0.49	0.22	0.53	0.18	0.49		-0.371027	-1.3683	-0.529714	-0.345116	-0.339271	-1.10842	2.10573	-1.20593
1A	107		0.25	0.29	0.41	0.37	0.41	0.44	0.19	0.25		0.47	0.45	0.61	0.52	0.55	0.69	0.24	0.57		-1.49729	-0.939107	-0.883321	-0.76308	-0.874438	-1.08682	-0.631865	-1.60161
1A	107.5		0.1	0.1	0.22	0.24	0	0.22	0.11	0.19		0.26	0.16	0.22	0.22	0	0.24	0.06	0.24		-1.76878	-0.790307	0.0649545	0.17589	0	-0.286105	1.52862	-0.513732
1A	108		0.22	0.12	0.21	0.17	0.06	0.27	0.13	0.26		0.37	0.2	0.47	0.49	0.11	0.53	0.12	0.53		-1.21686	-0.902495	-1.43697	-1.69674	-1.10779	-1.37542	0.246238	-1.42574
1A	108.5		0.31	0.06	0.15	0.15	0.02	0.15	0.11	0.09		0.31	0.16	0.22	0.3	0.05	0.24	0.06	0.2		-0.0869527	-1.30613	-0.671764	-1.17006	-1.1624	-0.930603	1.52862	-1.23894
1A	109		0.17	0.23	0.34	0.33	0.17	0.34	0.05	0.24		0.47	0.33	0.47	0.49	0.27	0.45	0.12	0.49		-2.03013	-0.778915	-0.72677	-0.836323	-1.08037	-0.67511	-1.42212	-1.41442
1A	109.5		0.08	0.2	0.31	0.29	0.23	0.27	0.14	0.22		0.26	0.2	0.4	0.41	0.22	0.45	0.12	0.49		-1.98813	-0.086897	-0.51731	-0.727762	0.198675	-1.10274	0.413074	-1.53475
1A	110		0.15	0.2	0.34	0.47	0.12	0.36	0.15	0.2		0.31	0.33	0.47	0.45	0.22	0.53	0.12	0.49		-1.58792	-1.00896	-0.725113	0.108069	-1.21282	-0.890798	0.69619	-1.63173
1A	110.5		0.11	0.08	0.17	0.16	0.02	0.26	0.11	0.13		0.26	0.12	0.25	0.3	0.05	0.29	0.06	0.33		-1.6408	-0.625646	-0.69758	-1.09478	-1.1624	-0.240036	1.52862	-1.54199
1A	111		0.03	0.04	0.07	0.12	0.07	0.11	0.03	0.08		0.1	0.12	0.11	0.19	0.16	0.2	0.06	0.16		-1.48695	-1.29665	-0.556446	-0.693035	-1.53017	-1.01634	-1.04454	-1.06131
1A	111.5		0.12	0.06	0.06	0.1	0.07	0.12	0.02	0.06		0.16	0.16	0.14	0.15	0.11	0.16	0.06	0.16		-0.641838	-1.31149	-1.08101	-0.594877	-0.833707	-0.588155	-1.16221	-1.30268
1A	112		0.13	0.11	0.17	0.18	0.09	0.19	0.03	0.13		0.31	0.2	0.32	0.34	0.11	0.37	0.06	0.37		-1.77137	-1.02793	-1.14686	-1.10349	-0.333608	-1.23799	-1.04454	-1.64849
1A	112.5		0.27	0.26	0.33	0.26	0.27	0.32	0.22	0.31		0.37	0.2	0.32	0.37	0.22	0.41	0.12	0.37		-0.818075	0.64551	0.0721143	-0.738231	0.695447	-0.557516	2.02169	-0.440717
1A	113		0.69	0.5	0.77	0.83	0.42	0.57	0.83	0.58		0.68	0.53	0.58	0.67	0.49	0.69	0.6	0.65		0.0434592	-0.166536	0.914977	0.637138	-0.524779	-0.504682	1.38675	-0.31808
1A	113.5		0.43	0.17	0.29	0.36	0.07	0.23	0.28	0.28		0.52	0.45	0.54	0.45	0.05	0.53	0.24	0.33		-0.601228	-1.68125	-1.24836	-0.519554	0.559714	-1.58523	0.569762	-0.328436
1A	114		0.21	0.17	0.22	0.21	0.16	0.22	0.12	0.19		0.26	0.24	0.22	0.22	0.11	0.33	0.12	0.24		-0.55898	-0.704716	0.0212179	-0.147735	1.09975	-0.82225	-0.0862668	-0.527119
1A	114.5		0.14	0.1	0.09	0.12	0.1	0.17	0.03	0.08		0.21	0.12	0.18	0.19	0.16	0.24	0.06	0.2		-0.937861	-0.411647	-0.981981	-0.730638	-0.970623	-0.765092	-1.04454	-1.37236
1A	115		0.46	0.35	0.43	0.38	0.34	0.46	0.19	0.33		0.47	0.45	0.43	0.45	0.33	0.53	0.24	0.53		-0.109923	-0.57664	-0.0142598	-0.412394	0.124965	-0.391285	-0.724791	-1.07406
1A	115.5		0.3	0.38	0.41	0.49	0.44	0.54	0.43	0.49		0.26	0.37	0.4	0.45	0.38	0.45	0.3	0.45		0.445948	0.106393	0.0675839	0.219737	0.425254	0.578764	1.38843	0.277892
1A	116		0.36	0.08	0.24	0.31	0	0.15	0.43	0.12		0.26	0.2	0.25	0.22	0	0.29	0.3	0.24		1.00687	-1.36621	-0.0828578	0.880075	0	-1.13491	1.4431	-1.18805
1A	116.5		0.23	0.38	0.57	0.72	0.47	0.72	0.4	0.43		0.31	0.45	0.51	0.52	0.44	0.53	0.3	0.57		-0.834763	-0.387049	0.3603	1.014	0.240533	0.999731	1.04114	-0.689624
1A	117		0.13	0.16	0.2	0.22	0.21	0.18	0.13	0.12		0.21	0.24	0.22	0.22	0.27	0.2	0.12	0.2		-0.984573	-0.8573	-0.150704	-0.0085629	-0.740684	-0.262668	0.236128	-0.952806
1A	117.5		0.03	0.02	0.06	0.09	0.05	0.09	0	0.04		0.1	0.04	0.14	0.11	0.05	0.12	0	0.12		-1.51314	-0.529571	-1.13103	-0.368645	-0.0373949	-0.448047	0	-1.32824
1A	118		0.35	0.32	0.4	0.49	0.35	0.46	0.23	0.29		0.42	0.37	0.43	0.49	0.27	0.53	0.18	0.49		-0.485548	-0.337505	-0.184581	-0.0079012	0.824831	-0.370213	0.823881	-1.14159
1A	118.5		0.02	0.05	0.07	0.11	0.07	0.09	0.03	0.04		0.05	0.16	0.11	0.15	0.16	0.2	0.06	0.16		-1.15559	-1.41014	-0.619331	-0.515248	-1.5389	-1.25865	-1.04454	-1.55169
1A	119		0.13	0.23	0.29	0.27	0.22	0.31	0.07	0.24		0.37	0.33	0.43	0.45	0.27	0.53	0.12	0.45		-1.97471	-0.777324	-0.835092	-1.01813	-0.56054	-1.16642	-1.03789	-1.26147
1A	119.5		0.29	0.24	0.3	0.25	0.13	0.26	0.27	0.3		0.26	0.29	0.32	0.26	0.11	0.33	0.18	0.29		0.316123	-0.380513	-0.163381	-0.111453	0.467458	-0.551066	1.50319	0.161804
1A	120		0.04	0.03	0.04	0.03	0.02	0.05	0	0.03		0.05	0.08	0.18	0.19	0.05	0.24	0	0.16		-0.310532	-1.01751	-1.58331	-1.77433	-1.1624	-1.8539	0	-1.74964
1A	120.5		0.03	0.18	0.29	0.33	0.2	0.31	0.16	0.18		0.1	0.16	0.25	0.3	0.16	0.29	0.12	0.29		-1.48695	0.15091	0.365656	0.22759	0.496265	0.19072	0.825303	-0.886547
1A	121		0.03	0.01	0.05	0.05	0	0.04	0	0.03		0.1	0.04	0.14	0.19	0	0.16	0	0.16		-1.51314	-1.05409	-1.20054	-1.54573	0	-1.61005	0	-1.68424
1A	121.5		0.02	0	0.02	0.01	0	0.01	0	0.02		0.05	0	0.04	0.04	0	0.04	0	0.04		-1.15559	0	-0.510005	-0.718159	0	-0.888852	0	-0.757422
1A	122		0.18	0.19	0.26	0.22	0.18	0.29	0.1	0.24		0.31	0.29	0.51	0.49	0.33	0.69	0.06	0.57		-1.25699	-0.81531	-1.28258	-1.44344	-1.44356	-1.70488	1.30896	-1.63893
1A	122.5		0.2	0.24	0.37	0.39	0.32	0.38	0.16	0.23		0.52	0.2	0.43	0.49	0.27	0.49	0.12	0.49		-2.03459	0.437827	-0.39249	-0.521038	0.4557	-0.622215	0.825303	-1.48931
1A	123		0.13	0.19	0.22	0.26	0.16	0.3	0.16	0.14		0.16	0.16	0.14	0.15	0.16	0.2	0.18	0.2		-0.440326	0.336396	0.925063	1.42693	-0.109585	1.08917	-0.329969	-0.688935
1A	123.5		0.34	0.11	0.32	0.38	0.23	0.32	0.06	0.21		0.58	0.33	0.54	0.52	0.33	0.57	0.12	0.53		-1.35517	-1.65261	-1.09068	-0.74721	-0.971741	-1.23192	-1.34629	-1.70109
1A	124		0.33	0.19	0.29	0.28	0.24	0.29	0.11	0.24		0.52	0.37	0.4	0.41	0.27	0.49	0.06	0.45		-1.18236	-1.23974	-0.660472	-0.829497	-0.342645	-1.10619	1.4737	-1.2833
1A	124.5		0.06	0.15	0.22	0.26	0.2	0.19	0.14	0.14		0.21	0.12	0.25	0.26	0.22	0.29	0.12	0.29		-1.87108	0.354222	-0.305166	-0.0312818	-0.257987	-0.812748	0.311962	-1.24361
1A	125		0.09	0.04	0.11	0.09	0.12	0.1	0.02	0.07		0.26	0.08	0.18	0.19	0.11	0.24	0.06	0.29		-1.84893	-0.871591	-0.794397	-1.03076	0.233814	-1.36416	-1.16221	-1.81114
1A	125.5		0.1	0.12	0.14	0.19	0.17	0.15	0.06	0.11		0.21	0.16	0.18	0.22	0.16	0.24	0.06	0.2		-1.45457	-0.568886	-0.396354	-0.360942	0.0558856	-0.893807	0.0109695	-1.06989
1A	126		0.06	0.06	0.19	0.29	0.1	0.16	0	0.07		0.21	0.24	0.25	0.34	0.16	0.33	0	0.24		-1.88742	-1.75062	-0.585286	-0.310106	-1.0069	-1.31619	0	-1.69558
1A	126.5		0.12	0.07	0.2	0.18	0.1	0.19	0.09	0.16		0.26	0.12	0.29	0.3	0.05	0.29	0.06	0.24		-1.55758	-0.77049	-0.705315	-0.951977	1.55373	-0.826534	1.03438	-0.818095
1A	127		0.15	0.11	0.1	0.12	0.11	0.09	0.02	0.06		0.21	0.16	0.22	0.22	0.16	0.12	0.06	0.2		-0.749648	-0.708745	-1.1277	-1.0183	-0.833106	-0.571871	-1.16221	-1.5415
1A	127.5		0.06	0.11	0.2	0.24	0.11	0.2	0.14	0.16		0.1	0.12	0.22	0.19	0.11	0.2	0.12	0.24		-1.01018	-0.137145	-0.12178	0.553529	0.0363238	-0.0599398	0.311962	-0.861317
1A	128		0.15	0.09	0.15	0.21	0.1	0.11	0.13	0.06		0.16	0.16	0.18	0.15	0.11	0.16	0.12	0.12		-0.118336	-0.93059	-0.324182	0.774837	-0.193627	-0.652103	0.236127	-0.913872
1A	128.5		0.28	0.16	0.25	0.23	0.2	0.24	0.12	0.22		0.37	0.2	0.32	0.34	0.16	0.33	0.12	0.37		-0.74758	-0.428123	-0.561233	-0.804436	0.569997	-0.632231	-0.0823781	-1.05763
1A	129		0.05	0.04	0.09	0.11	0.06	0.09	0	0.04		0.16	0.12	0.22	0.22	0.11	0.29	0	0.16		-1.73363	-1.19708	-1.25378	-1.15831	-1.10779	-1.68303	0	-1.53538
1A	129.5		0.2	0.16	0.24	0.28	0.2	0.25	0.2	0.27		0.26	0.12	0.29	0.37	0.22	0.29	0.12	0.29		-0.622295	0.622485	-0.382993	-0.621964	-0.218312	-0.329073	1.76431	-0.15382
1A	130		0.05	0.06	0.15	0.2	0.1	0.15	0	0.09		0.16	0.16	0.14	0.19	0.16	0.24	0	0.16		-1.66996	-1.28131	0.108449	0.103419	-1.0794	-0.86995	0	-0.990875
1A	130.5		0.02	0.06	0.13	0.26	0.12	0.17	0.05	0.04		0.05	0.12	0.18	0.26	0.16	0.2	0.06	0.12		-1.15559	-1.03117	-0.577292	-0.0095107	-0.683503	-0.408576	-0.448319	-1.25429
1A	131		0.3	0.22	0.26	0.32	0.13	0.3	0.28	0.3		0.26	0.33	0.32	0.34	0.16	0.33	0.24	0.33		0.406014	-0.828122	-0.436747	-0.0950383	-0.494415	-0.213492	0.537678	-0.218243
1A	131.5		0.28	0.24	0.35	0.36	0.24	0.3	0.29	0.28		0.37	0.2	0.36	0.37	0.27	0.41	0.3	0.37		-0.687184	0.426668	-0.0422034	-0.101917	-0.413442	-0.721706	-0.115274	-0.621613
1A	132		0.11	0.07	0.13	0.1	0.09	0.11	0.05	0.1		0.31	0.2	0.25	0.26	0.11	0.29	0.06	0.24		-1.93577	-1.48123	-1.09224	-1.40282	-0.312838	-1.52111	-0.448319	-1.3449
1A	132.5		0.11	0.15	0.3	0.33	0.2	0.26	0	0.19		0.37	0.24	0.36	0.37	0.22	0.41	0	0.41		-2.16252	-0.911147	-0.421241	-0.279539	-0.252658	-0.967034	0	-1.39527
1A	133		0.1	0.13	0.15	0.17	0.19	0.18	0.14	0.15		0.1	0.12	0.14	0.19	0.11	0.2	0.12	0.16		-0.155131	0.17847	0.121375	-0.150894	1.70526	-0.225725	0.360574	-0.105558
1A	133.5		0.17	0.18	0.21	0.19	0.11	0.28	0.08	0.13		0.26	0.29	0.32	0.34	0.16	0.37	0.06	0.33		-1.03394	-0.900394	-0.867417	-1.09258	-0.833107	-0.598884	0.64998	-1.52963
1A	134		0.06	0.12	0.2	0.24	0.23	0.25	0.08	0.17		0.21	0.16	0.36	0.41	0.33	0.45	0.06	0.41		-1.88742	-0.489757	-1.09634	-1.04703	-0.917301	-1.21205	0.64998	-1.57283
1A	134.5		0.14	0.07	0.15	0.13	0.06	0.15	0.05	0.1		0.26	0.2	0.29	0.26	0.11	0.33	0.06	0.2		-1.32569	-1.43426	-1.10053	-1.16468	-1.07024	-1.38093	-0.448319	-1.13007
1A	135		0.06	0.07	0.11	0.15	0.11	0.19	0.02	0.1		0.21	0.12	0.22	0.22	0.16	0.24	0.06	0.24		-1.88742	-0.86673	-1.02909	-0.732959	-0.801242	-0.50798	-1.16221	-1.37998
1A	135.5		0.06	0.05	0.11	0.15	0.06	0.15	0	0.06		0.16	0.2	0.18	0.26	0.11	0.2	0	0.16		-1.51273	-1.70142	-0.83976	-0.99111	-1.02653	-0.569727	0	-1.30915
1A	136		0.08	0.03	0.12	0.08	0.04	0.09	0	0.09		0.21	0.04	0.25	0.26	0.11	0.24	0	0.29		-1.70705	-0.317489	-1.12274	-1.62079	-1.43139	-1.46481	0	-1.69317
1A	136.5		0.46	0.3	0.51	0.53	0.27	0.41	0.59	0.24		0.42	0.33	0.36	0.49	0.27	0.41	0.36	0.37		0.280615	-0.242677	0.975024	0.251573	-0.0769789	-0.0144404	2.20056	-0.919411
1A	137		0.02	0	0.06	0.12	0.07	0.04	0	0.03		0.05	0	0.07	0.07	0.11	0.08	0	0.08		-1.15559	0	-0.328944	0.914371	-0.768128	-0.857618	0	-0.982291
1A	137.5		0.11	0.06	0.14	0.13	0.14	0.17	0.02	0.09		0.21	0.08	0.32	0.3	0.16	0.45	0.06	0.33		-1.27504	-0.428441	-1.32752	-1.30042	-0.374256	-1.66399	-1.16221	-1.85943
1A	138		0.15	0.05	0.11	0.12	0.06	0.14	0	0.08		0.16	0.16	0.18	0.22	0.16	0.2	0	0.2		-0.0956556	-1.41121	-0.835974	-1.02375	-1.67223	-0.728977	0	-1.37371
1A	138.5		0.17	0.14	0.17	0.2	0.14	0.22	0.11	0.13		0.26	0.12	0.22	0.26	0.16	0.29	0.06	0.2		-0.997146	0.308945	-0.505172	-0.508806	-0.421849	-0.57418	1.49	-0.790086
1A	139		0.34	0.18	0.28	0.33	0.26	0.28	0.25	0.23		0.47	0.2	0.32	0.41	0.22	0.41	0.3	0.41		-0.924851	-0.238494	-0.319293	-0.50687	0.567322	-0.840541	-0.525246	-1.16947
1A	139.5		0.35	0.12	0.39	0.24	0.1	0.27	0.12	0.35		0.79	0.29	0.72	0.71	0.22	0.69	0.12	0.82		-1.90815	-1.4489	-1.2577	-1.86608	-1.55175	-1.78116	-0.0823776	-1.73155
1A	140		0.25	0.21	0.31	0.38	0.18	0.27	0.14	0.31		0.31	0.24	0.25	0.34	0.11	0.37	0.18	0.41		-0.573691	-0.372193	0.46176	0.309495	1.54926	-0.721687	-0.707875	-0.625717
1A	140.5		0.06	0.04	0.08	0.06	0.02	0.05	0.05	0.1		0.21	0.08	0.22	0.22	0.05	0.2	0.12	0.24		-1.88742	-0.880964	-1.31521	-1.62496	-1.10479	-1.68831	-1.42212	-1.43098
1A	141		0.27	0.21	0.27	0.25	0.19	0.26	0.13	0.19		0.31	0.2	0.32	0.34	0.22	0.29	0.12	0.24		-0.412411	0.0438511	-0.385383	-0.647312	-0.352116	-0.230932	0.200738	-0.539853
1A	141.5		0.03	0.09	0.19	0.21	0.16	0.2	0.13	0.14		0.1	0.16	0.22	0.22	0.27	0.24	0.12	0.24		-1.51314	-0.916637	-0.293416	-0.102181	-1.20466	-0.407786	0.236127	-0.989692
1A	142		0.13	0.18	0.3	0.3	0.12	0.23	0.2	0.17		0.31	0.29	0.32	0.34	0.22	0.37	0.12	0.33		-1.72616	-0.926249	-0.156227	-0.262264	-1.2724	-0.998704	1.65171	-1.22261
1A	142.5		0.19	0.2	0.27	0.31	0.17	0.32	0.11	0.2		0.37	0.24	0.43	0.45	0.22	0.49	0.06	0.53		-1.4927	-0.430015	-0.96755	-0.81272	-0.569116	-0.984501	1.52862	-1.75916
1A	143		0.18	0.08	0.17	0.21	0.15	0.13	0.18	0.14		0.21	0.12	0.14	0.19	0.22	0.16	0.18	0.16		-0.325294	-0.680529	0.367198	0.262206	-0.923907	-0.446345	-0.0398569	-0.316989
1A	143.5		0.02	0.02	0.07	0.05	0.05	0.1	0	0.03		0.05	0.08	0.18	0.15	0.05	0.16	0	0.16		-1.15559	-1.19297	-1.18669	-1.22909	-0.0373946	-0.771849	0	-1.67867
1A	144		0.05	0.17	0.29	0.35	0.18	0.29	0.13	0.16		0.16	0.12	0.25	0.3	0.16	0.33	0.12	0.37		-1.73363	0.739764	0.315503	0.395469	0.311511	-0.28802	0.236127	-1.43821
1A	144.5		0.34	0.16	0.39	0.44	0.12	0.33	0.39	0.2		0.58	0.37	0.54	0.45	0.11	0.57	0.3	0.45		-1.35286	-1.47009	-0.735331	-0.0242015	0.232967	-1.20573	0.982859	-1.48485
1A	145		0.19	0.3	0.38	0.33	0.25	0.34	0.18	0.31		0.26	0.24	0.4	0.41	0.22	0.49	0.18	0.41		-0.744576	0.49606	-0.111329	-0.519231	0.337097	-0.818186	-0.0492536	-0.625477
1A	145.5		0.24	0.26	0.37	0.36	0.35	0.36	0.16	0.23		0.42	0.33	0.47	0.45	0.27	0.53	0.18	0.53		-1.33435	-0.542296	-0.523687	-0.536683	0.872314	-0.889734	-0.280344	-1.60176
1A	146		0.02	0.05	0.09	0.11	0.03	0.09	0.02	0.06		0.05	0.12	0.18	0.19	0.05	0.2	0.06	0.2		-1.15559	-1.0915	-1.00471	-0.823612	-0.641124	-1.21939	-1.16221	-1.62785
1A	146.5		0.16	0.33	0.47	0.59	0.3	0.59	0.26	0.3		0.26	0.41	0.47	0.49	0.33	0.53	0.18	0.49		-1.13246	-0.538084	0.0254505	0.54672	-0.305188	0.313718	1.26946	-1.09732
1A	147		0.18	0.14	0.23	0.16	0.12	0.18	0.11	0.2		0.31	0.16	0.36	0.37	0.16	0.37	0.06	0.37		-1.22214	-0.286514	-0.852173	-1.44721	-0.651789	-1.35873	1.4737	-1.21336
1A	147.5		0.15	0.04	0.18	0.21	0.02	0.16	0	0.12		0.26	0.16	0.25	0.3	0.05	0.33	0	0.33		-1.19623	-1.50982	-0.640603	-0.746057	-1.10479	-1.28814	0	-1.57673
1A	148		0.32	0.2	0.29	0.3	0.21	0.25	0.02	0.13		0.42	0.2	0.36	0.37	0.33	0.33	0.06	0.33		-0.727976	-0.0405388	-0.510448	-0.491644	-1.08309	-0.577706	-1.16221	-1.54038
1A	148.5		0.09	0.21	0.34	0.42	0.14	0.29	0.35	0.18		0.1	0.29	0.25	0.22	0.16	0.29	0.24	0.29		-0.323767	-0.684297	0.728666	1.90442	-0.369932	0.0584692	1.39469	-0.922921
1A	149		0.11	0.02	0.05	0.03	0.02	0.04	0.02	0.13		0.16	0.04	0.14	0.15	0.05	0.16	0.06	0.16		-0.696366	-0.757422	-1.19866	-1.56946	-1.03437	-1.59645	-1.16221	-0.457818
1A	149.5		0.11	0.05	0.07	0.04	0.04	0.05	0.03	0.08		0.21	0.16	0.14	0.19	0.11	0.16	0.06	0.2		-1.2564	-1.39078	-0.920704	-1.5935	-1.47727	-1.46289	-1.04454	-1.40855
1A	150		0.25	0.2	0.44	0.44	0.26	0.34	0.28	0.24		0.47	0.33	0.65	0.67	0.27	0.65	0.3	0.65		-1.48593	-0.992468	-0.893961	-0.969887	-0.176747	-1.39511	-0.227899	-1.83867
1A	150.5		0.32	0.1	0.25	0.2	0.04	0.21	0.03	0.19		0.58	0.2	0.47	0.49	0.11	0.65	0.06	0.53		-1.47495	-1.16806	-1.17753	-1.56621	-1.43139	-1.9806	-1.04454	-1.82349
1A	151		0.12	0.08	0.23	0.23	0.19	0.2	0	0.17		0.42	0.16	0.54	0.6	0.22	0.61	0	0.61		-2.21157	-1.06553	-1.53791	-1.70069	-0.428344	-1.9231	0	-2.0578
1A	151.5		0.17	0.18	0.27	0.31	0.32	0.32	0.05	0.17		0.37	0.29	0.47	0.45	0.33	0.49	0.06	0.49		-1.66772	-0.865139	-1.06481	-0.827764	-0.0553399	-0.948084	-0.247971	-1.7769
1A	152		0.23	0.34	0.37	0.47	0.32	0.41	0.34	0.32		0.26	0.29	0.32	0.37	0.27	0.37	0.3	0.33		-0.294586	0.455527	0.336232	0.67153	0.458927	0.326905	0.465555	-0.0580287
1A	152.5		0.14	0.13	0.24	0.19	0.08	0.23	0.19	0.21		0.37	0.2	0.36	0.37	0.11	0.41	0.18	0.41		-1.85579	-0.834386	-0.795002	-1.25924	-0.603098	-1.17954	0.153434	-1.29867
1A	153		0.09	0.2	0.23	0.2	0.1	0.17	0.21	0.19		0.1	0.12	0.14	0.19	0.05	0.2	0.18	0.24		-0.331745	1.22242	1.136	0.0930297	1.33425	-0.352548	0.508358	-0.537105
1A	153.5		0.12	0.14	0.17	0.22	0.17	0.26	0.13	0.14		0.16	0.2	0.22	0.22	0.16	0.29	0.12	0.2		-0.518687	-0.689562	-0.416789	-0.0241538	0.128332	-0.256021	0.236127	-0.717903
1A	154		0.33	0.16	0.38	0.34	0.15	0.28	0.23	0.23		0.73	0.33	0.58	0.64	0.27	0.69	0.24	0.61		-1.87561	-1.3023	-0.904033	-1.29283	-1.33489	-1.73652	-0.097597	-1.80041
1A	154.5		0.1	0.06	0.15	0.16	0.12	0.18	0	0.13		0.31	0.08	0.25	0.34	0.11	0.33	0	0.37		-2.01465	-0.369361	-0.87048	-1.27254	0.21208	-1.14001	0	-1.65111
1A	155		0.3	0.15	0.26	0.29	0.25	0.37	0.17	0.25		0.47	0.29	0.47	0.52	0.38	0.57	0.12	0.57		-1.18358	-1.17889	-1.14377	-1.21899	-1.10214	-0.989173	0.956785	-1.58772
1A	155.5		0.06	0.06	0.08	0.11	0.06	0.08	0	0.04		0.21	0.12	0.18	0.19	0.11	0.2	0	0.16		-1.88742	-0.959855	-1.09562	-0.813786	-0.926666	-1.35783	0	-1.54264
1A	156		0.23	0.12	0.19	0.15	0.11	0.13	0	0.07		0.26	0.12	0.4	0.26	0.11	0.41	0	0.24		-0.328686	-0.0520518	-1.29716	-1.00547	0.0702579	-1.82186	0	-1.65688
1A	156.5		0.63	0.35	0.67	0.7	0.49	0.74	0.35	0.58		1.1	0.61	0.97	1.09	0.66	1.1	0.3	1.14		-1.54373	-1.25233	-0.905318	-1.06442	-0.905237	-1.00843	0.56828	-1.53661
1A	157		0.18	0.25	0.42	0.42	0.26	0.42	0.28	0.28		0.42	0.29	0.51	0.6	0.27	0.57	0.18	0.53		-1.83138	-0.29825	-0.434124	-0.801724	-0.103892	-0.776251	1.56339	-1.34674
1A	157.5		0.08	0.05	0.14	0.17	0.07	0.17	0.1	0.06		0.16	0.08	0.18	0.19	0.05	0.16	0.06	0.16		-1.26124	-0.58849	-0.432668	-0.145352	0.396234	0.0702039	1.30896	-1.35571
1A	158		0.29	0.14	0.26	0.26	0.11	0.28	0.11	0.21		0.37	0.16	0.29	0.3	0.11	0.37	0.06	0.37		-0.667976	-0.299638	-0.200404	-0.296436	-0.0906327	-0.604137	1.50865	-1.10776
1A	158.5		0.07	0.01	0.08	0.09	0	0.04	0.08	0.03		0.16	0.04	0.14	0.15	0	0.12	0.06	0.12		-1.29183	-0.905784	-0.866902	-0.721704	0	-1.25939	0.64998	-1.48799
1A	159		0.12	0.02	0.05	0.04	0	0.09	0.05	0.06		0.16	0.04	0.14	0.19	0	0.16	0.06	0.2		-0.590719	-0.564024	-1.26644	-1.62527	0	-0.923028	-0.24797	-1.52573
1A	159.5		0.09	0.08	0.2	0.2	0.15	0.21	0.07	0.12		0.26	0.2	0.36	0.45	0.22	0.37	0.06	0.41		-1.82357	-1.32225	-1.11207	-1.44089	-0.865613	-1.11282	0.3571	-1.86551
1A	160		0.11	0.29	0.34	0.38	0.32	0.3	0.06	0.23		0.37	0.33	0.43	0.45	0.38	0.49	0.06	0.49		-2.13043	-0.258502	-0.545458	-0.395806	-0.513544	-1.09321	0.0109697	-1.45878
1A	160.5		0.14	0.15	0.19	0.16	0.11	0.14	0.2	0.18		0.16	0.08	0.18	0.26	0.11	0.2	0.12	0.24		-0.330604	1.424	0.118346	-0.914933	-0.0269975	-0.741133	1.61632	-0.612489
1A	161		0.24	0.07	0.18	0.21	0.04	0.18	0.05	0.12		0.31	0.24	0.32	0.34	0.11	0.41	0.12	0.33		-0.693067	-1.69905	-1.08902	-0.901536	-1.43139	-1.50983	-1.42212	-1.5952
1A	161.5		0.12	0.08	0.16	0.18	0.12	0.15	0.03	0.1		0.26	0.2	0.32	0.37	0.16	0.41	0.06	0.29		-1.58275	-1.34967	-1.18334	-1.32648	-0.725691	-1.69787	-1.04454	-1.58916
1A	162		0.14	0.19	0.25	0.23	0.18	0.19	0.14	0.16		0.31	0.2	0.25	0.3	0.22	0.29	0.12	0.29		-1.65336	-0.192871	-0.03396	-0.557649	-0.472668	-0.802343	0.311962	-1.10272
1A	162.5		0.09	0.18	0.29	0.33	0.2	0.26	0.22	0.15		0.21	0.33	0.4	0.41	0.22	0.41	0.18	0.37		-1.50672	-1.13861	-0.650996	-0.49656	-0.282745	-0.998985	0.602614	-1.52871
1A	163		0.43	0.26	0.44	0.46	0.2	0.33	0.61	0.29		0.42	0.29	0.43	0.45	0.33	0.45	0.36	0.37		0.0777368	-0.235084	0.0382745	0.0475747	-1.23817	-0.746668	2.32707	-0.525182
1A	163.5		0.03	0.03	0.03	0.07	0.03	0.06	0.02	0.02		0.1	0.08	0.07	0.11	0.05	0.08	0.06	0.08		-1.51314	-1.05249	-0.805054	-0.581393	-0.833175	-0.395876	-1.16221	-1.16603
1A	164		0.16	0.18	0.32	0.3	0.08	0.3	0.21	0.19		0.47	0.33	0.43	0.49	0.22	0.49	0.12	0.41		-2.13007	-1.13787	-0.639225	-1.01083	-1.82593	-1.05101	1.97021	-1.4371
1A	164.5		0.2	0.05	0.16	0.16	0.07	0.21	0	0.12		0.42	0.2	0.36	0.45	0.11	0.45	0	0.41		-1.6218	-1.71297	-1.32906	-1.69125	-0.801117	-1.43857	0	-1.87325
1A	165		0.13	0.19	0.26	0.28	0.23	0.26	0.11	0.19		0.21	0.12	0.25	0.26	0.16	0.33	0.06	0.29		-0.962041	1.00237	0.0361925	0.148091	0.95956	-0.526607	1.50865	-0.856396
1A	165.5		0.13	0.09	0.19	0.17	0.03	0.12	0.02	0.13		0.42	0.2	0.4	0.41	0.05	0.41	0.06	0.45		-2.20195	-1.20588	-1.29507	-1.49406	-0.833175	-1.85749	-1.16221	-1.90976
1A	166		0.26	0.1	0.17	0.22	0.04	0.21	0.16	0.18		0.26	0.16	0.22	0.22	0.11	0.29	0.18	0.2		-0.0145714	-0.745328	-0.500026	-0.0505723	-1.47727	-0.681515	-0.303248	-0.291374
1A	166.5		0.11	0.08	0.16	0.18	0.08	0.18	0	0.1		0.37	0.2	0.29	0.3	0.11	0.33	0	0.29		-2.13918	-1.40364	-1.00817	-0.980875	-0.538251	-1.13643	0	-1.56832
1A	167		0.27	0.08	0.25	0.25	0.03	0.16	0.24	0.19		0.42	0.24	0.43	0.49	0.05	0.41	0.18	0.45		-1.12821	-1.5592	-1.09454	-1.30551	-0.641124	-1.63038	0.871076	-1.54549
1A	167.5		0.12	0.24	0.44	0.49	0.28	0.35	0.18	0.29		0.42	0.33	0.58	0.6	0.33	0.61	0.18	0.61		-2.22118	-0.646551	-0.644868	-0.506464	-0.480315	-1.24823	-0.0754856	-1.50064
1A	168		0.32	0.21	0.29	0.35	0.2	0.38	0.12	0.24		0.42	0.29	0.58	0.49	0.22	0.57	0.12	0.49		-0.733369	-0.661233	-1.31241	-0.744308	-0.277639	-0.973756	0.0712355	-1.42891
1A	168.5		0.61	0.51	0.68	0.54	0.33	0.6	0.32	0.55		0.89	0.57	0.76	0.71	0.44	0.78	0.3	0.73		-1.09722	-0.298319	-0.279442	-0.662702	-0.825083	-0.657032	0.227913	-0.724706
1A	169		0.28	0.26	0.34	0.35	0.33	0.36	0.11	0.28		0.31	0.24	0.25	0.34	0.27	0.37	0.12	0.37		-0.304991	0.153797	0.750146	0.098946	0.60538	-0.0811784	-0.188548	-0.643842
1A	169.5		0.53	0.4	0.49	0.57	0.38	0.51	0.48	0.42		0.47	0.37	0.43	0.49	0.33	0.45	0.36	0.45		0.402772	0.211103	0.337514	0.427099	0.470887	0.35738	1.13902	-0.172029
1A	170		0.27	0.12	0.26	0.24	0.1	0.19	0.21	0.18		0.37	0.08	0.36	0.34	0.05	0.37	0.12	0.37		-0.812165	0.681417	-0.688253	-0.674633	1.55373	-1.22207	1.93482	-1.30368
1A	170.5		0.18	0.22	0.28	0.31	0.19	0.28	0.02	0.2		0.52	0.24	0.54	0.6	0.22	0.53	0.06	0.65		-2.13521	-0.217131	-1.27254	-1.31868	-0.379568	-1.30594	-1.16221	-2.03464
1A	171		0.2	0.14	0.27	0.27	0.14	0.25	0.06	0.16		0.42	0.24	0.51	0.45	0.22	0.41	0.06	0.45		-1.6639	-1.01418	-1.19219	-1.00919	-1.003	-1.02701	0.0109697	-1.75694
1A	171.5		0.1	0.13	0.18	0.21	0.07	0.21	0.13	0.15		0.1	0.16	0.18	0.19	0.05	0.2	0.12	0.2		-0.155131	-0.418855	0.0290219	0.272879	0.514832	0.0431349	0.236127	-0.638904
1A	172		0.02	0.09	0.14	0.12	0.1	0.11	0.11	0.08		0.05	0.08	0.18	0.15	0.05	0.2	0.06	0.16		-1.15559	0.263995	-0.453591	-0.340724	1.33425	-1.01652	1.52862	-1.05983
1A	172.5		0.24	0.22	0.29	0.35	0.22	0.32	0	0.2		0.47	0.29	0.4	0.41	0.22	0.45	0	0.45		-1.60928	-0.605641	-0.646849	-0.396037	-0.0401309	-0.795843	0	-1.50983
1A	173		0.05	0.02	0.05	0.03	0	0.05	0.05	0.06		0.16	0.08	0.11	0.15	0	0.12	0.12	0.12		-1.71362	-1.2887	-0.942216	-1.56817	0	-1.15946	-1.49796	-0.987069
1A	173.5		0.1	0.06	0.12	0.14	0.04	0.12	0.14	0.07		0.16	0.12	0.14	0.15	0.11	0.16	0.12	0.16		-0.821221	-1.01694	-0.337501	-0.171552	-1.43139	-0.586634	0.311962	-1.19507
1A	174		0.15	0.11	0.18	0.19	0.14	0.2	0.13	0.12		0.26	0.12	0.29	0.3	0.11	0.29	0.12	0.29		-1.1771	-0.206878	-0.826476	-0.826986	0.6685	-0.74888	0.0945694	-1.41028
1A	174.5		0.23	0.15	0.28	0.29	0.18	0.33	0.11	0.2		0.47	0.29	0.43	0.45	0.33	0.49	0.06	0.45		-1.64149	-1.15739	-0.879791	-0.934675	-1.37862	-0.912921	1.52862	-1.51685
1A	175		0.2	0.09	0.16	0.18	0.11	0.18	0.02	0.14		0.42	0.2	0.29	0.34	0.22	0.33	0.06	0.33		-1.62784	-1.2013	-0.996929	-1.14345	-1.43225	-1.15636	-1.16221	-1.46638
1A	175.5		0.23	0.16	0.3	0.38	0.16	0.25	0.3	0.19		0.37	0.2	0.36	0.37	0.16	0.45	0.18	0.33		-1.1085	-0.444132	-0.418792	0.032676	-0.0893628	-1.18457	1.93072	-1.04597
1A	176		0.17	0.16	0.34	0.36	0.1	0.3	0.11	0.21		0.58	0.24	0.51	0.52	0.16	0.57	0.06	0.57		-2.34784	-0.823765	-0.844852	-0.855451	-0.95755	-1.36573	1.52862	-1.79271
1A	176.5		0.03	0.09	0.12	0.17	0.1	0.15	0.08	0.06		0.1	0.12	0.14	0.15	0.05	0.16	0.12	0.16		-1.51314	-0.500725	-0.368736	0.210118	1.55373	-0.108197	-0.962058	-1.2655
1A	177		0.51	0.62	0.88	0.84	0.58	0.72	0.59	0.72		1	0.61	0.94	0.9	0.66	1.06	0.48	1.06		-1.73384	0.0219055	-0.173696	-0.179655	-0.396923	-0.986977	0.813167	-0.997283
1A	177.5		0.95	2.35	2.7	1.98	0.74	1.85	1.3	1.94		1.31	1.43	1.41	1.46	0.6	1.59	1.08	1.47		-1.00282	2.05428	2.76256	1.09214	0.772694	0.516449	0.776466	1.02662
1A	178		1.09	2.3	2.66	1.49	0.76	2.12	0.94	2.13		1.26	1.43	1.26	1.31	0.88	1.43	0.72	1.43		-0.475841	1.94714	3.28915	0.417776	-0.4895	1.53888	1.15422	1.57322
1A	178.5		2.57	4.86	5.4	2.44	1.27	4.11	2.62	4.43		2.36	2.86	2.74	2.84	1.32	3.14	2.17	3.1		0.338121	2.34469	3.05131	-0.456415	-0.13049	1.03701	0.872064	1.43148
1A	179		1.22	2.54	3.31	2.05	0.36	2.09	1.26	2.37		1.36	1.71	1.59	1.68	0.66	1.8	1.15	1.84		-0.382092	1.56663	3.28598	0.665334	-1.60005	0.52816	0.411634	0.948681
1A	179.5		1.54	3.42	4.46	4.02	0.81	3.18	1.34	3.4		2.2	2.57	2.35	2.51	0.93	2.69	1.21	2.73		-1.14184	1.09051	2.80504	1.91273	-0.47493	0.606911	0.457191	0.80598
1A	180		1.43	3.52	4.26	2.9	1.37	3.03	1.58	3.05		1.62	2.29	2.09	2.21	1.21	2.41	1.39	2.49		-0.43901	1.78544	3.20977	0.990428	0.521437	0.85773	0.560139	0.742382
1A	180.5		2.21	5.21	6.59	5.45	1.61	5.51	3.29	4.79		3.04	3.75	3.5	3.59	1.54	4	2.59	3.92		-1.04706	1.30735	2.80427	1.67555	0.186122	1.27825	1.13603	0.756723
1A	181		0.32	0.33	0.54	0.51	0.14	0.59	0.28	0.42		0.37	0.37	0.4	0.41	0.16	0.45	0.18	0.45		-0.430685	-0.263816	0.904705	0.593236	-0.363582	0.839449	1.56339	-0.197848
1A	181.5		0.3	0.22	0.22	0.22	0.22	0.23	0.11	0.16		0.21	0.2	0.18	0.19	0.16	0.24	0.06	0.2		1.09427	0.15513	0.444072	0.406764	0.930582	-0.15957	1.4737	-0.480351
1A	182		1.75	2.92	2.85	1.38	0.58	1.87	1.84	2.18		1.26	1.63	1.41	1.42	0.77	1.59	1.45	1.59		1.42159	2.53513	3.08501	-0.0961014	-0.86847	0.560418	1.10069	1.19031
1A	182.5		7.33	12.12	13.03	6.72	2.23	9.36	6.54	9.21		5.66	6.9	6.28	6.59	2.63	7.06	5.55	7.02		1.15558	2.60021	3.48384	0.0661448	-0.610471	1.12081	0.774025	1.0703
1A	183		2.12	4.04	4.06	2.23	0.79	3.11	2.4	3.22		1.94	2.16	1.98	2.06	0.99	2.2	1.93	2.24		0.359046	2.84902	3.2237	0.266025	-0.724864	1.35986	1.0054	1.42669
1A	183.5		1.43	2.55	2.75	1.65	0.55	1.88	1.06	1.87		1.47	1.39	1.26	1.35	0.6	1.43	1.08	1.47		-0.0898006	2.6731	3.49865	0.69179	-0.284426	1.00847	-0.080992	0.87338
1A	184		1.81	2.87	3.52	3.06	0.66	2.65	1.38	2.52		1.89	2.24	2.16	2.13	0.77	2.37	1.15	2.33		-0.153743	0.918458	1.94625	1.36387	-0.509711	0.388943	0.826006	0.282306
1A	184.5		3.35	5.77	6.64	3.73	1.33	4.52	1.63	4.06		3.04	3.43	3.14	3.18	1.37	3.47	1.57	3.47		0.391862	2.29805	3.52969	0.5586	-0.113602	1.02132	0.153758	0.576988
1A	185		1.65	3.35	4.87	2.55	1.26	3.69	1.07	2.85		1.68	2.37	2.27	2.36	1.04	2.57	0.96	2.57		-0.0511964	1.37783	3.55877	0.261709	0.776977	1.45005	0.443228	0.355595
1A	185.5		0.88	1.39	1.57	1.08	0.36	1.27	0.55	1.26		0.84	0.94	0.9	0.9	0.38	0.98	0.48	0.94		0.156633	1.47821	2.1133	0.592002	-0.219169	0.920015	0.540262	1.0621
1A	186		3.43	5.36	5.53	3.06	2.15	4.62	2.85	4.72		2.78	3.02	2.81	2.96	2.03	3.22	2.29	3.26		0.899175	2.59579	3.03315	0.1145	0.230571	1.45503	1.02263	1.49186
1A	186.5		2.37	5.75	5.71	3.04	1.42	4.14	3.66	4.34		2.04	3.22	2.92	2.99	1.43	3.22	3.13	3.22		0.60236	2.63364	3.01236	0.0514672	-0.0140455	0.957821	0.715205	1.16589
1A	187		0.78	2.55	2.79	1.51	0.59	1.95	1.51	2.39		0.94	1.35	1.3	1.31	0.82	1.51	1.08	1.47		-0.633	2.82689	3.42694	0.467013	-1.0416	0.935661	1.55343	2.01222
1A	187.5		2.68	6.83	6.74	4.28	2.44	5.84	4.34	5.84		2.73	4.16	3.72	3.74	2.14	4.2	3.38	4.16		-0.0649514	2.17096	2.58898	0.46479	0.54207	1.32253	1.21602	1.36406
1A	188		1.37	3.52	4.07	3.05	0.98	3.24	1.97	3.06		1.68	2.2	2.06	2.13	0.82	2.33	1.69	2.33		-0.676777	1.96253	3.02667	1.35169	0.706456	1.29448	0.692978	1.04166
1A	188.5		0.61	1.26	1.53	1	0.22	1.06	1.02	1.34		0.79	0.73	0.76	0.75	0.27	0.82	0.72	0.82		-0.765699	2.135	2.84087	0.948522	-0.618471	0.911838	1.55515	1.91646
1A	189		1.35	1.85	1.71	0.89	0.07	1.03	0.86	1.66		0.89	0.94	0.83	0.86	0.16	0.94	0.78	0.94		1.8254	2.95845	2.98592	0.0994935	-1.47087	0.312914	0.357075	2.34982
1A	189.5		2.11	3.25	3.79	2.57	0.58	2.67	1.27	2.65		2.15	2	2.06	2.06	0.88	2.29	1.21	2.2		-0.0734025	2.03808	2.61128	0.775923	-1.24376	0.557425	0.2277	0.664716
1A	190		0.94	3.66	3.8	3.25	1.72	3.64	1.6	2.87		1.21	2.61	2.27	2.51	1.43	2.61	1.45	2.61		-0.803136	1.33077	2.0962	0.947836	0.795137	1.30911	0.436712	0.333367
1A	190.5		1.99	3.12	3.61	2.86	1.08	3.43	1.19	2.89		2.1	2.16	2.09	2.21	1.1	2.41	0.96	2.41		-0.190947	1.46116	2.24669	0.937573	-0.0748593	1.40757	0.903218	0.668586
1A	191		1.83	3.76	3.62	1.87	0.57	2.37	2.03	2.46		1.73	1.8	1.66	1.72	0.6	1.84	1.87	1.88		0.21805	3.55246	3.60064	0.270738	-0.179551	0.949817	0.360608	1.00503
1A	191.5		1.95	3.56	3.9	2.59	1.21	2.99	1.93	3.11		1.68	2.24	2.09	2.17	1.15	2.37	1.51	2.41		0.610196	1.93744	2.67368	0.611868	0.201557	0.872625	1.16077	0.962965
1A	192		2.85	4.31	4.38	3.17	1.74	3.71	2.18	3.83		2.25	2.65	2.45	2.47	1.48	2.69	1.75	2.65		0.995875	2.07908	2.45478	0.90143	0.670465	1.25815	1.02024	1.4818
1A	192.5		2.51	5.19	5.26	2.69	0.69	3.04	3.59	4.48		2.15	2.73	2.71	2.58	0.82	3.02	2.83	3.02		0.643236	2.99117	2.96713	0.134107	-0.581832	0.0248699	1.13339	1.61725
1A	193		2	5.43	5.91	4.18	0.95	4.61	1.88	3.9		1.89	3.14	2.89	2.92	0.99	3.18	1.69	3.14		0.229826	2.43859	3.2988	1.38249	-0.13396	1.50535	0.46643	0.807643
1A	193.5		1.64	3.49	4.1	4.04	1.39	4.39	0.96	2.77		1.52	2.82	2.6	2.73	1.26	2.9	0.78	2.94		0.29769	0.803094	1.80693	1.52974	0.395846	1.71768	0.869907	-0.188838
1A	194		2.99	4.98	4.91	2.5	0.9	3.48	2.37	3.78		2.1	2.61	2.31	2.4	0.93	2.61	1.93	2.57		1.61121	3.01492	3.51364	0.13681	-0.14212	1.10425	0.952864	1.56178
1A	194.5		2.6	5.27	5.62	3.41	0.53	3.9	2.05	4.32		2.52	3.1	2.89	2.88	0.88	3.26	1.99	3.35		0.12338	2.34166	2.98992	0.587524	-1.44485	0.650403	0.121872	0.982612
1A	195		2.02	4.19	3.92	1.8	0.78	3.32	2.22	3.71		1.83	2.29	2.13	2.25	0.71	2.45	1.81	2.41		0.371714	2.74535	2.60252	-0.632217	0.355924	1.18424	0.946661	1.7893
1A	195.5		0.84	2.42	2.53	1.68	0.9	2.21	1.47	2.23		1.15	1.51	1.37	1.42	0.88	1.55	1.02	1.47		-0.987304	1.92498	2.5277	0.562969	0.0834238	1.3644	1.7182	1.64603
1A	196		1.87	4.55	4.88	3.68	2.22	4.76	2.2	3.83		1.99	2.98	2.67	2.77	2.14	2.98	1.81	3.02		-0.220886	1.76662	2.59278	1.04533	0.143868	2.00502	0.887582	0.897669
1A	196.5		2.17	4.5	5.18	3.23	1.33	4	2.75	4.19		2.25	2.73	2.63	2.73	1.21	2.94	2.29	2.98		-0.138231	2.15539	3.03111	0.576825	0.382807	1.21004	0.83575	1.35468
1A	197		1.09	2.6	3.27	3.41	0.6	2.88	1.15	2.33		1.31	2.04	1.84	1.91	0.77	2.08	1.02	2.04		-0.612568	0.897414	2.37764	2.45288	-0.767761	1.25728	0.468069	0.471987
1A	197.5		1.45	3.46	3.99	2.96	0.71	3.45	2.12	3.73		1.89	2.29	2.16	2.17	0.88	2.41	1.57	2.45		-0.859689	1.70033	2.60952	1.14034	-0.674857	1.42785	1.44473	1.73657
1A	198		1.77	5.34	6.24	4.54	1.68	5.13	3.26	4.94		2.04	3.75	3.21	3.48	1.59	3.63	2.41	3.75		-0.505082	1.42479	2.98287	0.986308	0.215592	1.39217	1.47311	1.07011
1A	198.5		3.9	8.12	9.63	7.01	1.51	6.86	4.93	7.19		4.4	5.18	5.05	5.28	1.98	5.59	3.92	5.51		-0.44342	1.93376	2.91533	1.0784	-0.919778	0.77699	1.10865	1.04127
1A	199		1.98	4.16	5.98	5.53	1.42	4.75	1.68	4.07		2.25	3.51	3.14	3.26	1.48	3.51	1.33	3.55		-0.462027	0.623001	2.86341	2.25118	-0.156157	1.19397	1.08438	0.488706
1A	199.5		2.38	4.42	5.19	4.02	1.22	4.15	1.73	3.59		2.36	3.14	3.03	3.11	1.1	3.31	1.81	3.43		0.0311803	1.36808	2.24926	0.943835	0.424587	0.85918	-0.18868	0.154943
1A	200		2.34	3.47	3.87	2.28	0.54	3.05	1.91	2.97		2.36	2.12	2.06	2.13	0.71	2.29	1.45	2.33		-0.0322603	2.09075	2.73343	0.219145	-0.85852	1.10815	1.30594	0.91377
1A	200.5		0.38	1.4	2.57	1.96	0.77	2.32	0.17	1.39		0.52	1.43	1.37	1.42	0.66	1.55	0.24	1.51		-0.876624	-0.0544955	2.60813	1.14806	0.571355	1.59933	-0.965781	-0.253173
1A	201		1.3	1.94	2.51	1.24	0.29	1.72	1.16	1.87		1.21	1.26	1.19	1.24	0.27	1.35	0.96	1.35		0.285887	1.6904	3.27315	0.0217699	0.122205	0.891326	0.796323	1.24458
1A	201.5		0.84	1.57	1.64	1	0.8	1.53	0.95	1.46		0.84	1.1	1.12	1.09	0.6	1.22	0.78	1.22		0.0201218	1.336	1.36193	-0.223888	1.14036	0.77354	0.817676	0.614533
1A	202		0.03	0.01	0.05	0.03	0	0.05	0.05	0.1		0.05	0.04	0.14	0.15	0	0.16	0.06	0.16		-0.640649	-0.897543	-1.20532	-1.52434	0	-1.4226	-0.448319	-0.842639
1A	202.5		0	0	0	0	0	0	0	0		0	0	0	0	0	0	0	0		0	0	0	0	0	0	0	0
1A	203		0.03	0.07	0.09	0.12	0.11	0.13	0.05	0.08		0.1	0.08	0.11	0.15	0.05	0.2	0.06	0.2		-1.51314	-0.254866	-0.283639	-0.368004	1.64152	-0.817798	-0.24797	-1.3415
1A	203.5		0.95	1.21	1.45	1.53	0.4	1.29	0.38	0.97		0.68	0.98	0.97	0.94	0.6	1.1	0.3	1.1		1.34737	0.727365	1.40871	1.8587	-1.16266	0.521361	0.841662	-0.364434
1A	204		2.37	2.68	2.65	1.73	0.35	2.26	1.2	2.2		1.78	1.75	1.44	1.65	0.49	1.75	0.96	1.59		1.23987	1.71139	2.52139	0.150951	-0.969834	0.929668	0.983576	1.24
1A	204.5		2.56	2.87	2.59	1.31	0.57	2.09	0.58	1.84		1.57	1.39	1.26	1.35	0.71	1.39	0.66	1.43		2.33011	3.38994	3.13309	-0.0816336	-0.712139	1.61045	-0.457457	0.920036
1A	205		2.27	2.37	2.31	2.33	1.45	2.5	1.3	1.95		1.89	1.43	1.48	1.46	1.21	1.67	1.02	1.51		0.769584	2.10954	1.69386	1.83284	0.764069	1.60175	1.04902	0.934089
1A	205.5		2.44	1.8	1.54	1.84	0.58	2.33	0.74	2.22		1.83	1.43	1.33	1.31	0.6	1.59	0.6	1.47		1.23469	0.833478	0.467465	1.21875	-0.111847	1.49014	0.870009	1.63476
1A	206		1.67	1.51	1.46	1.02	0.59	1.04	1.03	1.1		1.05	0.82	0.79	0.71	0.6	0.9	0.72	0.9		2.12183	2.56671	2.34985	1.22773	-0.0717302	0.468712	1.63176	0.680254
1A	206.5		3.56	3.53	3.24	2.19	0.71	3.2	0.73	2.88		2.46	2.16	1.95	2.02	0.82	2.24	0.72	2.16		1.69536	2.08141	2.04611	0.266892	-0.486103	1.39901	0.0258295	1.08941
1A	207		0.64	0.36	0.31	0.38	0.2	0.61	0.1	0.39		0.58	0.37	0.4	0.37	0.27	0.45	0.12	0.41		0.34555	-0.0370851	-0.572087	0.0674344	-0.786688	0.9481	-0.412939	-0.135982
1A	207.5		2.26	2.02	1.7	1.37	0.72	1.95	0.85	1.94		1.47	1.35	1.23	1.2	0.77	1.39	0.72	1.26		1.98554	1.58116	1.15193	0.430779	-0.237829	1.29368	0.680601	1.67689
1A	208		2.39	2.23	2.22	1.59	0.72	1.89	1.13	1.61		1.52	1.26	1.12	1.16	0.82	1.26	0.84	1.26		2.12786	2.3955	2.88502	1.10799	-0.436877	1.56714	1.33421	0.861086
1A	208.5		0.43	0.43	0.45	0.4	0.23	0.48	0.26	0.51		0.26	0.29	0.32	0.3	0.27	0.33	0.18	0.33		1.83391	1.26588	0.91	0.799735	-0.45995	1.2054	1.27061	1.45681
1A	209		1.7	2.15	2.1	1.75	0.82	2.11	1.32	2.29		1.73	1.51	1.44	1.46	0.71	1.67	1.08	1.63		-0.0597896	1.35702	1.37512	0.598757	0.528561	0.844929	0.84592	1.29116
1A	209.5		2.8	2.97	2.75	1.57	0.79	2.41	0.79	2.06		1.68	1.59	1.52	1.53	0.77	1.67	0.66	1.63		2.49257	2.79507	2.46093	0.0645907	0.088516	1.41609	0.725237	0.847183
1A	210		5.51	3.53	3	2.62	0.96	4.04	1.67	3.22		4.04	3.02	2.89	2.84	1.26	3.31	1.63	3.06		1.41909	0.567433	0.123148	-0.252199	-0.912112	0.747694	0.114232	0.176622
1A	210.5		3.67	2.84	2.66	3.09	1.57	3.68	2.54	2.69		3.46	2.82	2.53	2.58	1.59	2.82	1.81	2.49		0.234587	0.0230771	0.165353	0.623863	-0.0413602	1.02405	1.67869	0.262063
1A	211		3.7	2.86	2.21	2.92	1.46	4.28	1.14	3.08		3.41	2.98	2.63	2.81	1.76	3.02	1.08	2.49		0.328807	-0.135322	-0.500494	0.132165	-0.643455	1.39207	0.185088	0.790161
1A	211.5		2.99	2.86	2.35	2.57	1.28	3.28	1.79	2.21		3.35	2.86	2.53	2.58	1.32	2.9	1.39	2.37		-0.419636	0.0043469	-0.213873	-0.0156248	-0.114022	0.439991	1.17343	-0.212741
1A	212		3.87	3.41	2.8	3.56	1.56	4.15	2.37	3.68		4.09	3.47	2.96	3.26	1.81	3.55	1.93	3.14		-0.21007	-0.0609463	-0.163793	0.300292	-0.544748	0.573472	0.939337	0.568793
1A	212.5		2.51	2.09	1.99	2.17	1.28	2.05	1.92	1.91		1.73	1.31	1.23	1.24	1.26	1.35	1.33	1.22		1.68127	1.89128	1.83367	2.27559	0.0569949	1.6538	1.80704	1.77045
1A	213		3.29	2.52	2.09	2.78	0.86	3.63	2.13	2.92		3.3	2.61	2.31	2.43	0.99	2.61	1.69	2.29		-0.0172846	-0.117006	-0.298532	0.451174	-0.488269	1.29527	1.07507	0.913389
1A	213.5		2.63	1.88	1.49	2	1.02	2.6	1.38	1.57		2.57	2.24	2.02	2.06	1.21	2.24	1.08	1.96		0.094736	-0.531773	-0.806964	-0.0855516	-0.566425	0.520338	1.0889	-0.646164
1A	214		3.01	3	2.77	2.9	1.06	3.22	3.38	3.51		2.99	2.61	2.24	2.43	1.1	2.65	2.29	2.41		0.0275639	0.499931	0.744433	0.611904	-0.123284	0.713938	1.99564	1.51745
1A	214.5		2.1	1.54	1.4	1.84	1.19	2.6	1.02	1.32		2.36	2.24	1.95	2.1	1.43	2.29	0.84	1.8		-0.414362	-1.03699	-0.862034	-0.388354	-0.641479	0.458292	0.816974	-0.852323
1A	215		2.78	1.97	1.66	2.39	1.04	3.27	1.47	1.27		3.35	3.31	2.89	3.26	1.26	3.47	1.21	2.77		-0.666316	-1.35924	-1.34214	-0.854056	-0.673789	-0.188848	0.892642	-1.81052
1A	215.5		5.27	3.62	2.92	4.02	1.63	4.59	3.89	2.87		5.77	4.61	3.9	4.27	2.14	4.69	2.89	3.59		-0.335169	-0.731871	-0.80004	-0.191294	-0.933807	-0.076361	1.45133	-0.672856
1A	216		4.06	2.67	2.06	2.99	1.44	3.13	2.47	2.29		3.88	3.51	3.1	3.29	1.81	3.55	2.11	3.02		0.179723	-0.80284	-1.06667	-0.299477	-0.780305	-0.398464	0.713407	-0.80788
1A	216.5		2.53	1.46	1.23	1.73	0.59	2.09	2.42	1.34		2.62	2.29	2.16	2.21	0.82	2.29	1.75	2.08		-0.139343	-1.19536	-1.33551	-0.690226	-1.02871	-0.277339	1.58653	-1.16276
1A	217		2.73	1.09	0.87	1.16	0.45	1.49	0.95	0.78		2.46	1.88	1.88	1.87	0.71	1.88	0.78	1.71		0.418106	-1.35739	-1.64524	-1.18729	-1.31835	-0.674075	0.833497	-1.76389
1A	217.5		4.53	2.61	2.03	2.65	1.39	3.63	2.63	1.64		4.4	3.92	3.46	3.67	1.81	3.96	2.23	3.22		0.115644	-1.12645	-1.31786	-0.897897	-0.890805	-0.282201	0.757125	-1.65333
1A	218		6.29	3.26	2.6	3.32	1.94	5.31	3.46	4.9		5.24	4.37	3.68	4	2.52	4.49	3.25	3.96		0.779317	-0.857129	-0.936011	-0.553182	-0.904487	0.617944	0.265793	0.803209
1A	218.5		5.16	3.24	2.3	3.1	1.77	4.85	3.09	3.99		4.66	4.2	3.57	3.97	2.3	4.33	2.95	4.04		0.412971	-0.773368	-1.13348	-0.708089	-0.914652	0.412122	0.195478	-0.0457142
1A	219		7.35	4.75	3.11	4.93	2.92	7.47	3.58	5.24		6.55	5.75	4.87	5.35	3.57	5.84	3.56	5.47		0.481496	-0.595524	-1.16184	-0.26068	-0.717887	0.959133	0.0326009	-0.141637
1A	219.5		6.46	3.35	3	3.71	2.19	6.05	3.88	5.32		5.5	4.61	4.08	4.34	2.58	4.69	3.98	4.61		0.683801	-0.932157	-0.844426	-0.476622	-0.594222	0.983506	-0.100127	0.523647
1A	220		3.73	3.02	1.72	2.58	0.7	3.84	2.26	3.5		4.09	3.84	3.39	3.59	1.15	3.88	2.17	3.84		-0.336593	-0.71424	-1.56318	-0.911003	-1.45101	-0.0360962	0.175861	-0.299822
1A	220.5		4.58	3.26	2.37	3.49	1.76	5.25	1.92	3.35		4.77	4.33	3.72	3.93	2.47	4.24	2.05	4		-0.157873	-0.836583	-1.15071	-0.360808	-1.12799	0.800973	-0.253203	-0.551131
1A	221		4.71	3.35	2.25	3.19	2	4.29	3.13	4.16		4.45	4.12	3.39	3.71	1.87	4.08	2.89	4		0.22506	-0.634692	-1.07218	-0.451741	0.273768	0.175519	0.347523	0.139395
1A	221.5		8.6	3.64	3.18	3.26	1.83	4.53	4.76	4.75		5.97	4.73	4.11	4.49	2.63	4.9	5.3	4.04		1.72095	-0.788067	-0.722244	-0.891935	-1.20307	-0.254366	-0.444053	0.591732
1A	222		8.34	4.74	4.09	4.03	2.13	5.13	5.46	3.91		5.82	5.1	4.44	4.6	2.8	5.06	5.55	4.37		1.69949	-0.239263	-0.251213	-0.407787	-0.946827	0.0446747	-0.0634282	-0.355601
1A	222.5		5.37	2.43	2.15	2.27	0.87	2.97	2.54	3.11		3.88	3.47	2.99	3.11	1.15	3.39	2.89	2.77		1.49445	-1.01031	-0.893955	-0.86965	-0.919232	-0.417065	-0.521525	0.400796
1A	223		9.26	4.53	4.01	3.34	1.59	4.41	5.51	2.87		5.77	4.82	4.15	4.45	2.14	4.86	5.91	3.51		2.3742	-0.198226	-0.103395	-0.813653	-1.00227	-0.315806	-0.291508	-0.617361
1A	223.5		8.36	4.01	3.51	3.55	1.9	4.67	4.86	3.59		5.61	4.69	4.19	4.38	2.36	4.73	5.12	3.51		1.92348	-0.497098	-0.519872	-0.619591	-0.755478	-0.0476132	-0.218188	0.0785163
1A	224		5.35	2.65	2.24	2.29	1.05	3.19	3.12	3.27		3.77	3.18	2.67	2.88	1.48	3.14	3.19	2.69		1.61764	-0.564648	-0.50982	-0.660552	-1.11077	0.0558249	-0.0935767	0.71337
1A	224.5		7.48	5.66	4.49	4.26	1.59	6.44	4.37	4.54		6.39	5.22	4.62	4.79	1.92	5.26	3.62	5.18		0.669485	0.286125	-0.0906427	-0.36041	-0.666268	0.763413	0.893756	-0.423162
1A	225		6.84	4.98	3.47	3.8	1.22	5.88	2.85	3.62		5.61	4.49	3.93	4.12	1.54	4.49	2.77	4.49		0.861819	0.37164	-0.378458	-0.252543	-0.786239	1.05402	0.118145	-0.657611
1A	225.5		8.57	8.03	7.2	5.53	1.67	9.48	8.81	8.22		9.12	7.71	6.96	7.19	2.41	7.83	6.75	7.83		-0.23717	0.141554	0.111745	-0.761983	-1.21659	0.724364	1.31859	0.16911
1A	226		9.44	8.92	8.22	6.96	2.36	11.66	8.47	9.44		9.8	8.32	7.43	7.64	3.02	8.37	6.39	8.41		-0.144468	0.248096	0.346027	-0.292879	-0.857235	1.35898	1.41007	0.426
1A	226.5		12.32	7.47	6.59	6.93	1.97	13.58	4.2	8.09		9.07	7.92	7.07	7.26	2.69	8.16	3.32	8.28		1.41813	-0.193339	-0.222218	-0.151646	-1.06035	2.28777	1.13819	-0.0804631
1A	227		8.32	5.64	5.6	4.55	2.13	9.67	3.86	7.29		7.08	5.88	5.38	5.31	2.69	6.12	3.07	6.04		0.694007	-0.139091	0.133044	-0.473818	-0.818592	1.98458	1.07989	0.708446
1A	227.5		10.35	6.91	6.12	5.78	1.92	11.43	4.08	7.41		7.65	6.65	5.99	6.1	2.52	6.81	3.19	6.86		1.39069	0.135109	0.073174	-0.174663	-0.933173	2.32444	1.17242	0.278332
1A	228		7.37	5.57	5.6	4.07	2.67	8.4	2.89	6.88		5.45	4.69	4.37	4.15	3.35	5.18	2.41	5.22		1.38204	0.635217	0.902812	-0.0681205	-0.80968	2.11593	0.827282	1.08005
1A	228.5		6.56	6.12	6.44	5.06	2.66	9.65	4.82	6.82		6.34	5.67	5.27	5.35	3.24	6.57	3.92	6.37		0.133605	0.272753	0.719107	-0.179699	-0.709808	1.6105	0.979412	0.24247
1A	229		4.32	5.78	6.26	3.94	1.68	7.54	4.63	5.03		5.08	4.57	4.33	4.34	2.19	5.1	3.25	5.06		-0.588038	0.897693	1.43122	-0.302422	-0.923431	1.63264	1.78883	-0.0231917
1A	229.5		5.71	6.89	7.56	4.37	1.62	8.06	7.41	6.23		5.56	4.69	4.44	4.68	2.41	5.26	5.48	5.1		0.110161	1.59006	2.25744	-0.212065	-1.28312	1.8142	1.50864	0.756858
1A	230		6.28	5.97	6.25	3.99	1.94	8.05	5.64	6.26		5.92	5.1	4.8	4.75	2.36	5.59	4.34	5.51		0.236679	0.579668	0.97101	-0.522336	-0.702623	1.50457	1.2881	0.464446
1A	230.5		5.98	5.35	5.78	4.37	2.49	7.1	4.41	5.39		5.66	4.77	4.33	4.45	3.29	4.94	3.56	4.69		0.221143	0.41151	1.0719	-0.0650424	-0.965383	1.49218	1.02258	0.507404
1A	231		4.37	3.92	4.22	2.95	1.62	6.01	2.63	4.15		4.61	3.55	3.21	3.48	2.03	3.75	2.41	3.71		-0.208316	0.349732	0.998362	-0.493087	-0.793082	2.02438	0.376618	0.395282
1A	231.5		6.76	7.26	8.43	6.43	4.63	10.48	3.47	5.89		5.87	6	5.45	5.5	4.88	6.12	2.95	6.12		0.594883	0.717216	1.76699	0.551837	-0.208835	2.43765	0.741207	-0.130924
1A	232		5.94	10.37	10.96	9.95	6.27	11.9	6.71	6.14		4.56	6.81	6.03	6.21	5.98	6.77	4.88	6.73		1.18123	1.79207	2.64675	1.97651	0.196965	2.59963	1.61206	-0.302969
1A	232.5		6.72	8.55	8.51	7.26	3.94	8.26	5.59	6.32		5.4	6.28	4.94	5.69	4.22	5.55	3.74	5.3		0.955948	1.23847	2.32169	0.907554	-0.266531	1.67113	2.11056	0.651253
1A	233		5.57	7.61	8.5	6.9	3.87	8.66	4.73	5.07		4.35	5.18	4.55	4.79	3.73	5.06	3.38	4.94		1.09166	1.59715	2.78754	1.43672	0.143768	2.42729	1.70313	0.0908552
1A	233.5		11.78	12.46	13.98	10.71	7.32	15.13	9.74	8.93		8.28	7.79	6.96	7.26	7.85	7.83	6.99	7.79		1.66843	2.06278	3.2722	1.56605	-0.27237	3.20479	1.70268	0.502493
1A	234		4.36	5.85	6.23	5.41	3.31	7.76	2.79	4.23		3.83	4.69	4.08	4.34	3.79	4.77	2.17	4.77		0.544119	0.838826	1.68708	0.797844	-0.496578	2.12455	1.18707	-0.387313
1A	234.5		6.74	6.98	6.7	5.24	3.2	7.68	5.07	5.21		5.03	4.53	4.08	4.3	2.96	4.57	3.86	4.53		1.32539	1.83589	2.05383	0.704843	0.312285	2.31382	1.3457	0.510476
1A	235		2.22	1.51	1.73	1.25	0.51	2.33	1.21	1.72		2.2	1.88	2.13	1.83	0.82	2.24	1.02	2.41		0.0292502	-0.631976	-0.583247	-0.989564	-1.35755	0.122226	0.708515	-0.947164
1A	235.5		3.59	3.38	3.88	3.17	2.08	4.37	2.79	3.4		3.35	2.73	2.74	2.62	2.03	3.02	2.29	3.22		0.274687	0.790924	1.29916	0.667767	0.0958003	1.49172	0.916981	0.18573
1A	236		3.92	4.51	4.81	3.3	2.35	5.27	5.18	3.25		3.93	3.26	3.39	3.22	2.74	3.67	3.56	3.96		-0.0138694	1.28119	1.32564	0.0763692	-0.563584	1.46517	1.94357	-0.601215
1A	236.5		3.08	5.05	4.84	3.29	1.92	5.69	3.6	3.83		3.25	3.18	2.96	2.96	2.63	3.31	2.83	3.31		-0.197876	1.96573	2.01164	0.363465	-1.0629	2.42236	1.13919	0.529134
1A	237		4.72	5.1	6.1	6.2	4.9	7.59	3.94	4.42		4.19	4.37	3.86	3.89	3.73	4.41	3.25	4.28		0.486326	0.568445	1.85034	1.92067	1.25444	2.45206	0.89588	0.105467
1A	237.5		7.45	10.21	10.57	8.68	5.23	13.68	9.01	9.99		5.77	7.02	6.21	6.36	4.28	7.06	8.2	6.98		1.14681	1.56052	2.27777	1.19671	0.889821	3.2231	0.432053	1.48304
1A	238		5.48	7.27	7.99	6.77	4.47	10.08	7.28	6.69		4.09	5.3	4.73	4.83	3.73	5.3	5.91	5.35		1.32776	1.26373	2.21779	1.31427	0.794256	3.07256	1.00464	0.859492
1A	238.5		5.56	6.1	6.77	5.63	3.13	7.44	4.93	6.05		4.25	4.33	3.86	3.93	2.52	4.37	4.46	4.24		1.20717	1.3934	2.40778	1.40639	0.94448	2.38554	0.456049	1.44
1A	239		4.56	4.23	4.65	4.23	1.99	6.17	4.11	4.15		3.62	3.47	3.14	3.33	1.87	3.59	3.74	3.51		1.00648	0.742156	1.52359	0.871094	0.261766	2.42523	0.423182	0.613773
1A	239.5		2.46	3.04	3.53	2.52	1.45	3.52	2.2	2.09		2.36	2.24	2.06	2.02	1.48	2.29	1.75	2.08		0.164673	1.17376	2.21955	0.782032	-0.0840315	1.77927	1.07718	0.0135553
1A	240		12.87	8.44	9.73	8.8	3.32	11.33	5.74	8.14		8.07	6.77	6.03	6.21	3.51	6.81	5.06	6.81		2.34586	0.844417	1.99042	1.3704	-0.212556	2.27469	0.579064	0.666142
1A	240.5		9.93	7.44	8.42	6.32	1.45	9.23	5.22	7.55		6.18	5.55	4.91	5.13	1.98	5.55	4.34	5.39		2.37672	1.16197	2.305	0.76337	-1.04122	2.26376	0.864381	1.37347
1A	241		6.77	4.3	5.08	4.15	2.38	6.85	2.47	4.83		4.72	3.75	3.43	3.48	2.8	3.84	2.23	3.79		1.69913	0.491437	1.52762	0.625239	-0.58313	2.65108	0.449909	0.918244
1A	241.5		9.94	7.23	7.88	7.6	3.03	9.45	4.14	6.97		6.29	5.22	4.65	4.83	3.24	5.35	3.44	5.22		2.2796	1.31032	2.22688	1.87638	-0.256215	2.62202	0.873288	1.13808
1A	242		9.68	7.93	8.97	7.08	3.08	10.27	6.1	8.05		6.29	5.59	5.01	5.17	3.24	5.71	4.76	5.59		2.11531	1.43326	2.53535	1.21468	-0.197797	2.72702	1.20313	1.50474
1A	242.5		9.04	8.55	9.84	7.42	2.66	9.66	7.47	7.12		5.97	5.55	5.01	5.17	3.07	5.59	5.55	5.59		2.0157	1.84744	3.09635	1.43093	-0.533068	2.48569	1.49663	0.934481
1A	243		7.11	3.96	6.07	5.79	5.33	9.26	3.81	5.03		5.4	4.04	4.08	4.15	4.94	4.65	3.32	4.28		1.24075	-0.0636898	1.56585	1.28111	0.316043	3.36901	0.638411	0.588199
1A	243.5		4.49	2.49	3.7	3.65	3.29	5.57	2.44	3.45		3.77	3.1	2.99	2.92	3.13	3.39	2.35	3.22		0.740456	-0.661425	0.744613	0.804885	0.211104	2.16536	0.154046	0.23985
1A	244		11.01	6.49	10.04	9.58	9.05	14.5	7.18	7.3		8.44	6.61	7.14	7.04	8.78	8.04	5.61	6.73		1.20281	-0.0641244	1.3172	1.19285	0.127192	2.76884	1.20783	0.289698
1A	244.5		7.44	3.73	5.92	5.43	5.87	8.8	4.72	4.48		5.66	4.16	4.33	4.3	5.21	4.82	3.5	4.04		1.23542	-0.350598	1.17365	0.84994	0.509597	2.81625	1.4874	0.370985
1A	245		7.36	4.54	7.01	6.26	7.48	10.1	5.79	4.61		5.97	4.41	4.76	4.98	6.31	5.43	4.58	4.53		0.911313	0.104793	1.51992	0.84528	0.75332	2.94316	1.13305	0.0613799
1A	245.5		5.57	3.07	4	4.14	4.2	5.84	3.89	4.21		3.72	3.02	2.78	2.96	3.79	3.35	2.77	3.06		1.92995	0.0568369	1.38089	1.27991	0.434047	2.50115	1.70015	1.26129
1A	246		4.45	2.11	2.55	3.23	3.2	4.89	2.47	3.16		3.46	2.41	2.63	2.69	3.13	3.02	1.81	2.65		1.10238	-0.403157	-0.102747	0.631071	0.0889747	2.07786	1.50674	0.633844
1A	246.5		3.89	2.36	2.85	3.01	2.79	4.41	3.66	3.58		2.94	2.33	2.24	2.25	2.85	2.61	2.65	2.41		1.2479	0.0482844	0.856904	1.08027	-0.0935892	2.29407	1.60317	1.61104
1A	247		5.53	8.74	8.92	9.82	5.58	10.14	8.09	8.5		8.07	6.53	6.28	6.36	7.13	7.1	6.57	6.94		-1.24201	1.15997	1.3652	1.78909	-0.879477	1.4722	1.0013	0.773617
1A	247.5		4.11	3.85	4.54	4.43	3.92	6.35	4.69	4.34		4.51	3.1	3.28	3.26	4.11	3.71	3.98	3.47		-0.342322	0.805545	1.21187	1.16101	-0.190882	2.39633	0.768196	0.844023
1A	248		2.87	4.72	4.97	5.37	3.01	5.41	4.44	4.84		4.56	3.75	3.57	3.56	4.44	4	3.56	3.75		-1.445	0.868237	1.24604	1.64966	-1.29688	1.19743	1.06438	0.975865
1B	0		1.22	1.18	1.29	1.13	1.01	1.27	0.93	1.11		0.79	0.61	0.58	0.56	0.77	0.65	0.78	0.65		1.89879	2.66659	3.32095	2.74001	1.12051	2.7591	0.741365	2.0372
1B	0.5		1.71	1.8	1.92	1.88	1.93	1.87	1.63	1.66		1.1	0.94	0.83	0.82	1.21	0.94	1.15	0.9		1.98784	2.81873	3.73038	3.70715	2.2305	3.01541	1.69835	2.57711
1B	1		2.57	2.35	2.51	2.35	2.03	2.51	1.99	2.01		1.78	1.63	1.41	1.42	1.76	1.59	1.75	1.43		1.66113	1.42539	2.35012	1.99044	0.602449	1.86693	0.564814	1.30507
1B	1.5		2.16	2.27	2.47	2.52	1.89	2.58	2.49	2.01		1.57	1.39	1.26	1.24	1.7	1.39	1.69	1.31		1.37716	2.01906	2.84098	3.12732	0.419791	2.74082	1.9665	1.70509
1B	2		2.91	3.28	3.42	3.49	3.62	3.44	3.44	3.5		2.15	1.84	1.66	1.72	2.3	1.84	2.59	1.84		1.33522	2.55595	3.22371	3.18651	2.24227	2.8369	1.37308	2.95545
1B	2.5		3.97	3.03	3.3	3.44	1.75	3.93	3.04	2.96		2.83	2.77	2.56	2.69	2.19	3.02	2.71	2.77		1.53997	0.300825	0.908711	0.885497	-0.785629	1.01139	0.516595	0.221869
1B	3		2.83	2.48	2.8	2.7	2.27	3.22	1.22	2.37		2.78	2.41	2.24	2.43	2.3	2.69	1.21	2.29		0.0717753	0.105268	0.782475	0.345298	-0.0543743	0.648172	0.0444443	0.123558
1B	3.5		3.9	3.23	3.21	3.27	3.3	3.92	2.2	2.58		3.25	2.53	2.31	2.4	2.96	2.57	1.99	2.08		0.774373	0.916443	1.21459	1.16218	0.450068	1.74196	0.437964	0.78036
1B	4		3.66	3.75	3.9	3.94	4.56	4.24	1.69	2.86		3.09	2.45	2.24	2.32	3.24	2.57	1.99	2.37		0.705935	1.75739	2.30379	2.21257	1.61982	2.16066	-0.629303	0.688044
1B	4.5		4.26	3.45	3.45	3.37	4.19	3.73	1.9	2.35		3.04	2.45	2.2	2.25	3.18	2.41	2.59	2.04		1.53867	1.35785	1.75581	1.58085	1.26184	1.81637	-1.1294	0.494103
1B	5		2.59	2.12	2.17	2.24	2.41	2.59	1.11	1.8		1.94	1.51	1.33	1.38	2.03	1.51	1.15	1.26		1.25512	1.29414	1.86535	1.87476	0.730669	2.29965	-0.11386	1.33793
1B	5.5		3.55	1.89	1.7	1.76	1.32	2.74	1.33	2.45		2.31	1.84	1.62	1.65	2.08	1.88	1.39	1.67		2.04922	0.101295	0.145476	0.205603	-1.43286	1.50241	-0.151195	1.50069
1B	6		4.67	2.54	2.44	2.42	2.1	3.53	2.05	3.42		3.14	2.41	2.16	2.17	2.8	2.41	1.99	2.2		1.86997	0.188322	0.396014	0.361507	-0.991991	1.53787	0.125864	1.81224
1B	6.5		2.62	2.51	2.56	2.15	2.1	2.6	2.71	2.43		2.2	1.71	1.48	1.5	1.92	1.71	1.81	1.63		0.722647	1.49496	2.1943	1.34704	0.363243	1.67776	2.06097	1.5793
1B	7		3.55	3.03	3.53	3.72	3.33	3.57	2.89	2.78		3.14	2.33	2.16	2.25	2.8	2.45	1.99	2.16		0.501529	0.997509	1.9619	2.06897	0.755792	1.51147	1.89374	0.936396
1B	7.5		2.16	2.4	2.38	1.89	1.52	2.32	1.77	2.35		1.89	1.63	1.48	1.57	1.65	1.71	1.63	1.51		0.541852	1.51899	1.83829	0.630905	-0.296904	1.1456	0.364091	1.79099
1B	8		2.58	2.93	3.13	2.65	1.85	3.02	2.48	2.5		2.04	1.63	1.41	1.53	1.81	1.67	1.81	1.59		0.992107	2.57067	3.6805	2.23962	0.0848222	2.60904	1.5283	1.83163
1B	8.5		1.76	1.59	1.7	1.48	1.2	1.64	1.37	1.24		1.31	1.18	1.08	1.05	1.15	1.22	0.9	0.94		1.24575	1.08126	1.66462	1.21034	0.164836	1.05917	2.03886	0.977586
1B	9		4.08	2.4	2.76	2.65	2.15	2.93	1.58	1.64		2.52	1.96	1.77	1.91	2.47	2.04	1.15	1.67		2.37536	0.73505	1.72504	1.20638	-0.503773	1.42604	1.52844	-0.063346
1B	9.5		2.55	2.93	3.04	2.64	2.05	2.94	2.46	2.58		2.15	1.63	1.48	1.5	1.87	1.71	2.05	1.63		0.713834	2.55648	3.18175	2.33367	0.390214	2.31507	0.831282	1.87907
1B	10		3.22	5.81	5.98	5.96	4.96	6.45	4.18	5.2		3.25	3.18	2.99	3.11	4.17	3.43	2.89	3.26		-0.0296378	2.76613	3.15048	2.94948	0.758113	2.96193	1.8834	1.98571
1B	10.5		2.27	3.63	3.99	4.37	3.7	4.7	1.5	3.17		2.52	2.37	2.09	2.13	3.13	2.37	1.33	2.33		-0.370724	1.7617	2.80771	3.30492	0.725382	3.25217	0.539574	1.19135
1B	11		4.27	5.22	5.7	5.84	4.89	6.24	2.79	5.01		4.04	3.22	2.96	3.03	4.33	3.35	1.93	3.31		0.22597	2.07361	2.9272	2.97005	0.514674	2.90338	1.86393	1.73508
1B	11.5		3.2	3.1	3.51	3.93	3.62	4.27	1.79	2.93		2.52	2.2	1.95	2.02	2.85	2.2	1.27	2.2		1.03238	1.34509	2.47012	2.96436	1.06438	3.08822	1.68078	1.08829
1B	12		1.66	3.52	3.78	3.77	3.09	3.93	3.1	3.61		2.2	1.84	1.62	1.68	2.41	1.84	2.23	1.84		-0.936485	2.98973	4.0268	3.84407	1.09557	3.71149	1.63824	3.14276
1B	12.5		3.16	1.84	2.74	3.15	1.63	3.65	0.72	1.99		2.1	1.71	1.55	1.61	1.48	1.75	0.6	1.71		1.92226	0.246097	2.32178	2.95916	0.37387	3.50921	0.749199	0.522892
1B	13		2.32	1.36	1.77	1.91	0.62	2.14	0.71	1.55		1.31	1.06	0.9	0.97	0.82	1.02	0.54	1.06		2.81123	0.860178	2.76763	2.82331	-0.908517	3.3733	1.13818	1.42535
1B	13.5		3.16	1.87	2.77	2.94	1.14	3.53	0.69	1.65		2.15	1.67	1.7	1.76	1.1	1.92	0.72	1.88		1.7749	0.377809	1.92786	2.08219	0.15258	2.73914	-0.159118	-0.397447
1B	14		4.03	2.43	3.42	3.55	1.29	3.95	0.82	2.04		2.31	1.88	1.7	1.76	1.48	1.96	0.6	1.96		2.83469	0.958112	3.09229	3.16863	-0.486584	3.32038	1.36503	0.142414
1B	14.5		2.11	1.2	1.64	1.83	0.8	2.03	0.56	1.16		1.31	0.98	0.94	1.09	1.04	1.18	0.42	1.06		2.22894	0.703713	2.1556	2.04304	-0.872286	2.25153	1.15874	0.276345
1B	15		2.23	1.26	1.88	1.92	0.81	2.2	0.28	1.02		1.26	1.02	0.94	0.94	0.77	1.02	0.24	1.02		2.83264	0.73798	2.90025	3.07346	0.172167	3.56646	0.443086	-0.0060878
1B	15.5		2.76	2.04	2.56	2.77	1.12	2.99	0.98	1.52		1.68	1.47	1.33	1.42	1.1	1.59	0.72	1.43		2.41431	1.2454	2.75198	2.90164	0.0900226	2.82517	1.37387	0.211343
1B	16		3.56	2.78	3.33	3.58	1.88	4.02	1.01	2.26		2.31	2	1.77	1.91	1.92	2.08	0.9	2.04		2.05806	1.28515	2.70558	2.73369	-0.0836768	3.06346	0.463763	0.351544
1B	16.5		3.62	2	2.73	2.89	1.02	3.25	0.82	1.82		2.25	1.71	1.59	1.68	1.54	1.8	0.84	1.84		2.29562	0.537191	2.18916	2.22182	-1.2958	2.63139	-0.12946	-0.0277016
1B	17		2.7	1.94	2.65	2.8	1.04	2.48	0.75	1.55		1.73	1.47	1.23	1.38	1.26	1.47	0.48	1.43		2.08856	1.02041	3.43384	3.11441	-0.656466	2.20757	1.99475	0.262308
1B	17.5		2.14	1.4	1.93	2.08	0.79	2.27	1.07	1.7		1.26	1.06	0.94	1.01	1.04	1.14	0.84	1.1		2.56211	0.999448	3.05049	3.11155	-0.879911	3.07152	1.05576	1.6962
1B	18		2.04	1.15	1.61	1.8	0.6	2.01	0.44	0.95		1.31	1.18	1.08	1.09	0.66	1.22	0.36	1.1		2.04074	-0.0899259	1.41279	1.95168	-0.3017	2.03021	0.789022	-0.428638
1B	18.5		1.74	1.5	1.7	1.84	0.52	2.39	0.31	0.84		1.1	1.26	1.12	1.24	0.77	1.31	0.48	1.26		2.07759	0.593205	1.52685	1.48502	-1.13954	2.62888	-1.31943	-1.05901
1B	19		0.31	1.5	1.24	0.45	0.13	1.04	1.47	0.59		0.42	0.82	0.76	0.79	0.22	0.94	1.15	0.86		-0.808251	2.52037	1.76179	-1.21054	-1.08131	0.33924	1.14822	-0.934737
1B	19.5		0.32	0.81	0.7	0.39	0.2	0.68	0.66	0.34		0.26	0.45	0.4	0.41	0.22	0.45	0.54	0.41		0.583405	2.1743	1.90948	-0.116654	-0.189955	1.41327	0.829668	-0.471071
1B	20		0.56	2	1.6	0.87	0.62	1.37	1.78	0.98		0.58	1.06	0.9	1.01	0.55	1.14	1.27	0.98		-0.101169	2.73338	2.21779	-0.416451	0.420065	0.629073	1.63037	-0.0092952
1B	20.5		1.11	1.01	0.94	0.59	0.28	1.16	0.76	0.67		0.79	0.9	0.79	0.94	0.49	1.02	0.54	0.82		1.43205	0.376051	0.52394	-1.08408	-1.42493	0.432681	1.45364	-0.547225
1B	21		0.48	1.07	0.89	0.43	0.2	0.69	0.89	0.54		0.42	0.65	0.65	0.67	0.27	0.69	0.72	0.61		0.439112	1.85173	1.00529	-1.02571	-0.853946	-0.0207528	0.89312	-0.35022
1B	21.5		0.87	0.89	0.81	0.52	0.24	1.13	0.51	0.56		0.58	0.69	0.58	0.67	0.33	0.73	0.36	0.69		1.66869	0.8086	1.08522	-0.65298	-0.818824	1.6118	1.44759	-0.544338
1B	22		1.28	1.13	1.16	0.87	0.33	1.54	0.68	0.67		0.84	0.9	0.79	0.9	0.49	1.02	0.54	0.9		1.82815	0.778368	1.30724	-0.0981824	-1.09	1.56924	0.925769	-0.781934
1B	22.5		0.84	1.76	1.49	0.88	0.62	1.34	1.51	0.77		0.73	1.14	1.01	1.16	0.66	1.14	1.21	1.06		0.503105	1.69967	1.37209	-0.731956	-0.22806	0.53387	1.01005	-0.857043
1B	23		1.11	1.16	1.3	0.92	0.43	1.68	0.83	0.85		0.84	0.86	0.83	0.9	0.55	1.02	0.66	0.94		1.14339	1.06729	1.62003	0.0581676	-0.767911	2.00222	0.969038	-0.294821
1B	23.5		0.75	1.13	0.87	0.62	0.25	1	0.75	0.57		0.47	0.82	0.61	0.82	0.38	1.06	0.6	0.9		1.87798	1.15456	1.12584	-0.725197	-1.10289	-0.184536	0.880661	-1.12277
1B	24		0.19	0.29	0.27	0.3	0.28	0.31	0.29	0.33		0.16	0.24	0.14	0.22	0.22	0.29	0.18	0.24		0.479885	0.456318	1.61857	0.714769	0.815491	0.243391	1.7936	0.791982
1B	24.5		0.04	0.36	0.16	0.3	0.28	0.48	0.27	0.44		0.1	0.57	0.32	0.52	0.27	0.57	0.18	0.57		-1.22394	-1.0267	-1.23687	-1.14912	0.085713	-0.471045	1.4476	-0.667515
1B	25		0.49	0.75	0.61	0.44	0.33	0.62	0.65	0.49		0.47	0.53	0.4	0.6	0.27	0.65	0.48	0.61		0.115223	1.16355	1.32954	-0.732424	0.575728	-0.155595	1.22499	-0.570901
1B	25.5		0.58	0.35	0.36	0.33	0.13	0.51	0.07	0.22		0.42	0.53	0.43	0.52	0.27	0.57	0.06	0.45		1.17344	-0.971517	-0.415737	-0.977822	-1.55165	-0.300677	0.403768	-1.35695
1B	26		0.1	0.11	0.07	0.06	0.02	0.09	0.09	0.19		0.05	0.24	0.11	0.22	0.05	0.29	0.06	0.24		1.61005	-1.25366	-0.539441	-1.60259	-1.1624	-1.70041	1.03439	-0.540422
1B	26.5		0	0.03	0.02	0.01	0	0.03	0	0.03		0	0.08	0.07	0.04	0	0.08	0	0.08		0	-0.983477	-1.04506	-0.903695	0	-1.11687	0	-0.932573
1B	27		0.22	0.2	0.15	0.21	0.22	0.26	0.21	0.24		0.16	0.29	0.22	0.22	0.27	0.29	0.18	0.16		1.00687	-0.708572	-0.682475	-0.14632	-0.603388	-0.23837	0.387674	0.99021
1B	27.5		0.03	0.1	0.08	0.11	0.14	0.15	0	0.06		0.1	0.12	0.11	0.11	0.16	0.12	0	0.08		-1.48695	-0.363594	-0.467691	-0.0107473	-0.450421	0.451524	0	-0.472693
1B	28		0	0	0	0	0	0	0	0		0	0	0	0	0	0	0	0		0	0	0	0	0	0	0	0
1B	28.5		0.4	0.23	0.23	0.15	0.06	0.18	0.27	0.34		0.21	0.33	0.22	0.37	0.16	0.49	0.18	0.33		2.44335	-0.750005	0.120734	-1.52327	-1.63731	-1.72848	1.44975	0.0889388
1B	29		0	0	0	0	0	0.03	0	0		0	0	0	0	0	0.12	0	0		0	0	0	0	0	-1.48796	0	0
1B	29.5		0.1	0.39	0.3	0.17	0.13	0.24	0.33	0.25		0.1	0.24	0.18	0.22	0.11	0.24	0.24	0.24		-0.113925	1.35972	1.31592	-0.534194	0.395614	-0.0021096	1.17533	0.0063319
1B	30		1.54	0.72	0.68	0.63	0.52	1.03	0.44	0.39		0.94	0.9	0.83	0.82	0.49	0.94	0.48	0.57		2.24711	-0.611288	-0.50804	-0.669861	0.211367	0.308618	-0.288705	-0.888609
1B	30.5		0.33	0.32	0.27	0.25	0.26	0.38	0.15	0.22		0.21	0.33	0.29	0.34	0.38	0.37	0.18	0.33		1.57779	-0.0725098	-0.163748	-0.606361	-1.04471	0.0801951	-0.467389	-0.864798
1B	31		0.26	0.21	0.22	0.3	0.27	0.3	0.19	0.14		0.26	0.16	0.22	0.22	0.16	0.24	0.18	0.2		-0.0353162	0.559144	0.0230071	0.687863	1.70182	0.519835	0.104317	-0.646201
1B	31.5		0.8	0.4	0.37	0.22	0.19	0.45	0.12	0.18		0.52	0.57	0.51	0.6	0.27	0.61	0.18	0.53		1.72575	-0.863644	-0.67607	-1.73419	-0.877955	-0.745465	-1.0018	-1.87168
1B	32		0.58	0.49	0.48	0.44	0.25	0.51	0.23	0.22		0.42	0.69	0.58	0.67	0.38	0.73	0.3	0.37		1.19214	-0.855422	-0.429919	-0.967502	-1.10796	-0.905479	-0.823262	-1.02194
1B	32.5		0.36	0.44	0.35	0.25	0.21	0.44	0.31	0.27		0.21	0.41	0.4	0.3	0.22	0.49	0.42	0.41		1.92446	0.222006	-0.282703	-0.395198	-0.113644	-0.292952	-0.953442	-0.926419
1B	33		0.06	0.11	0.1	0.12	0.04	0.1	0.07	0.11		0.05	0.2	0.14	0.22	0.11	0.24	0.06	0.12		0.309791	-1.07448	-0.596757	-1.04821	-1.47727	-1.43316	0.3571	-0.209941
1B	33.5		0.34	0.46	0.41	0.49	0.47	0.56	0.36	0.28		0.21	0.33	0.29	0.37	0.38	0.57	0.42	0.33		1.6455	1.0242	0.93299	0.755824	0.747376	-0.0687244	-0.512773	-0.39281
1B	34		0.26	0.35	0.28	0.32	0.27	0.32	0.17	0.23		0.21	0.45	0.36	0.41	0.27	0.37	0.18	0.41		0.598573	-0.620496	-0.52203	-0.57914	-0.0136854	-0.325815	-0.137024	-1.1713
1B	34.5		0.6	0.37	0.33	0.25	0.22	0.35	0.3	0.23		0.37	0.37	0.32	0.34	0.22	0.37	0.36	0.37		1.98096	0.006885	0.0075196	-0.604062	0.0121161	-0.119318	-0.628488	-1.00317
1B	35		0.1	0.18	0.2	0.18	0.19	0.2	0.17	0.15		0.05	0.08	0.07	0.07	0.11	0.08	0.12	0.08		1.61005	2.04129	2.48714	2.1398	1.73875	2.34823	1.08547	1.30132
1B	35.5		0.1	0.22	0.14	0.12	0.14	0.18	0.19	0.1		0.05	0.16	0.18	0.19	0.16	0.33	0.18	0.16		1.59829	0.68811	-0.462828	-0.748285	-0.313956	-1.17327	0.20063	-0.752476
1B	36		0.62	0.45	0.42	0.44	0.36	0.51	0.23	0.25		0.47	0.41	0.36	0.34	0.33	0.49	0.3	0.37		1.01604	0.283729	0.373912	0.761854	0.303422	0.115204	-0.828452	-0.800887
1B	36.5		0.16	0.44	0.37	0.39	0.35	0.47	0.16	0.2		0.21	0.45	0.43	0.41	0.33	0.49	0.18	0.37		-0.578824	-0.0560599	-0.386314	-0.147784	0.152778	-0.0903891	-0.360506	-1.17921
1B	37		0.26	0.15	0.18	0.22	0.19	0.22	0.09	0.13		0.16	0.16	0.14	0.15	0.16	0.16	0.12	0.16		1.65561	-0.224252	0.493397	0.938102	0.406219	0.756562	-0.666075	-0.441716
1B	37.5		0.3	0.34	0.27	0.3	0.29	0.41	0.16	0.15		0.31	0.45	0.4	0.37	0.38	0.61	0.24	0.37		-0.107439	-0.670593	-0.811909	-0.471907	-0.782139	-0.944777	-0.987408	-1.52181
1B	38		0.46	0.13	0.16	0.14	0.1	0.22	0.08	0.08		0.26	0.29	0.25	0.26	0.05	0.29	0.06	0.24		2.12203	-1.37026	-0.819163	-1.04117	1.46363	-0.535814	0.64998	-1.61142
1B	38.5		0.2	0.18	0.12	0.18	0.18	0.2	0.09	0.08		0.16	0.16	0.18	0.15	0.16	0.16	0.12	0.2		0.637004	0.26983	-0.692515	0.331567	0.177832	0.477102	-0.57783	-1.30621
1B	39		1.01	0.41	0.4	0.18	0.13	0.54	0.6	0.17		0.58	0.61	0.54	0.49	0.16	0.61	0.72	0.49		2.48094	-0.927379	-0.69283	-1.65209	-0.537395	-0.321021	-0.650987	-1.79871
1B	39.5		0.32	0.27	0.27	0.23	0.27	0.29	0.13	0.21		0.21	0.2	0.18	0.19	0.22	0.29	0.12	0.2		1.37729	0.689625	0.967588	0.445628	0.681977	0.0146237	0.259072	0.056798
1B	40		1.19	0.96	0.81	0.67	0.7	0.92	0.5	0.5		0.84	0.94	0.79	0.82	0.82	0.98	0.48	0.78		1.4766	0.0786848	0.0624215	-0.532247	-0.532405	-0.180205	0.120736	-1.06455
1B	40.5		0.46	0.58	0.47	0.49	0.41	0.65	0.31	0.26		0.31	0.82	0.72	0.71	0.49	0.94	0.36	0.78		1.36593	-0.868794	-0.967483	-0.882834	-0.588524	-0.928007	-0.457215	-1.96811
1B	41		0.28	0.27	0.24	0.21	0.21	0.29	0.18	0.16		0.16	0.29	0.25	0.26	0.22	0.29	0.18	0.16		1.89007	-0.104687	-0.13158	-0.45084	-0.161395	-0.0045211	-0.0665776	-0.0661506
1B	41.5		0.33	0.14	0.15	0.11	0.08	0.16	0.02	0.06		0.21	0.33	0.29	0.3	0.16	0.33	0.06	0.2		1.5565	-1.47831	-1.14204	-1.53165	-1.32918	-1.31205	-1.16221	-1.5418
1B	42		0.92	0.49	0.47	0.41	0.37	0.56	0.21	0.24		0.58	0.49	0.43	0.45	0.27	0.49	0.18	0.41		2.00206	0.0098121	0.239332	-0.20838	1.0211	0.399023	0.541245	-1.07183
1B	42.5		0.48	0.29	0.32	0.28	0.23	0.37	0.11	0.14		0.31	0.53	0.51	0.49	0.33	0.57	0.12	0.49		1.58573	-1.27468	-0.977953	-1.11116	-0.907138	-1.01809	-0.162102	-1.99135
1B	43		0.22	0.36	0.28	0.3	0.33	0.33	0.14	0.09		0.16	0.24	0.25	0.22	0.27	0.33	0.18	0.2		0.906258	1.11188	0.219881	0.769421	0.60327	0.015099	-0.654434	-1.22358
1B	43.5		0.37	0.17	0.16	0.12	0.04	0.23	0.05	0.07		0.21	0.29	0.25	0.26	0.11	0.29	0.06	0.2		2.08074	-0.982667	-0.8188	-1.2736	-1.34796	-0.515531	-0.448319	-1.44441
1B	44		0.77	0.55	0.43	0.56	0.54	0.65	0.34	0.36		0.58	0.65	0.51	0.64	0.55	0.78	0.36	0.65		1.13972	-0.45141	-0.364105	-0.315642	-0.0686765	-0.469199	-0.195105	-1.286
1B	44.5		0.92	0.56	0.5	0.58	0.48	0.69	0.22	0.22		0.63	0.78	0.65	0.71	0.44	0.78	0.3	0.65		1.5843	-0.833587	-0.627247	-0.500826	0.282382	-0.320676	-0.864903	-1.93779
1B	45		0.22	0.38	0.26	0.23	0.23	0.42	0.26	0.17		0.16	0.33	0.4	0.37	0.22	0.61	0.36	0.41		1.0324	0.394153	-0.884957	-0.977667	0.138789	-0.903237	-0.943991	-1.54562
1B	45.5		0.2	0.32	0.26	0.31	0.37	0.38	0.25	0.19		0.21	0.37	0.29	0.34	0.38	0.41	0.36	0.37		-0.133708	-0.357973	-0.216318	-0.178777	-0.095409	-0.189087	-1.01713	-1.23905
1B	46		0.18	0.38	0.28	0.29	0.29	0.38	0.29	0.2		0.21	0.24	0.25	0.22	0.16	0.24	0.3	0.24		-0.422405	1.29811	0.236708	0.658425	1.93806	1.29585	-0.10606	-0.41005
1B	46.5		0.37	0.43	0.33	0.18	0.16	0.45	0.34	0.21		0.21	0.53	0.47	0.45	0.33	0.53	0.42	0.49		2.07642	-0.537032	-0.752927	-1.55309	-1.59761	-0.430639	-0.670165	-1.59031
1B	47		0.99	0.67	0.68	0.61	0.56	0.75	0.41	0.5		0.68	0.78	0.69	0.75	0.44	0.82	0.42	0.73		1.52208	-0.398271	-0.0116678	-0.522299	0.930774	-0.259933	-0.103917	-0.931981
1B	47.5		0.09	0.32	0.25	0.25	0.21	0.32	0.14	0.14		0.1	0.2	0.25	0.19	0.11	0.37	0.18	0.24		-0.218002	1.27602	-0.0381992	0.70131	1.98009	-0.338231	-0.654434	-0.960231
1B	48		0.46	0.37	0.32	0.55	0.53	0.54	0.15	0.23		0.37	0.69	0.54	0.67	0.55	0.73	0.3	0.53		0.741906	-1.34847	-1.08862	-0.522641	-0.0888528	-0.768182	-1.69167	-1.5794
1B	48.5		0.38	0.31	0.3	0.27	0.19	0.36	0.07	0.15		0.26	0.49	0.47	0.52	0.22	0.57	0.12	0.33		1.23899	-1.00916	-0.93994	-1.32102	-0.431641	-1.03037	-1.03789	-1.39337
1B	49		0.44	0.49	0.47	0.45	0.26	0.48	0.3	0.32		0.31	0.41	0.36	0.37	0.22	0.41	0.24	0.37		1.2006	0.560475	0.736568	0.51849	0.581956	0.458651	0.797206	-0.321548
1B	49.5		0.26	0.34	0.33	0.38	0.39	0.41	0.22	0.24		0.21	0.33	0.32	0.34	0.27	0.45	0.24	0.24		0.675476	0.131991	0.0266071	0.333266	1.24564	-0.228065	-0.291768	-0.0563399
1B	50		0.42	0.17	0.18	0.1	0.09	0.22	0.05	0.09		0.26	0.24	0.22	0.22	0.11	0.24	0.06	0.24		1.74387	-0.721579	-0.372795	-1.23355	-0.442113	-0.272724	-0.448319	-1.52023
1B	50.5		0.13	0.05	0.06	0.13	0.15	0.18	0	0.07		0.1	0.29	0.25	0.22	0.16	0.49	0	0.2		0.574171	-1.99322	-1.66049	-0.947718	-0.190548	-1.74081	0	-1.45745
1B	51		0.53	0.6	0.44	0.49	0.59	0.87	0.55	0.54		0.47	0.65	0.58	0.71	0.49	0.86	0.54	0.61		0.386755	-0.22956	-0.646797	-0.860762	0.640153	0.0357564	0.0555255	-0.338683
1B	51.5		0.26	0.27	0.21	0.24	0.2	0.41	0.18	0.16		0.26	0.49	0.47	0.52	0.22	0.78	0.36	0.45		-0.0061976	-1.21662	-1.41086	-1.45434	-0.217592	-1.39584	-1.70675	-1.72491
1B	52		0.15	0.37	0.34	0.27	0.46	0.38	0.25	0.29		0.21	0.45	0.4	0.41	0.44	0.57	0.24	0.33		-0.722497	-0.468727	-0.35499	-0.854408	0.159348	-0.944609	0.122955	-0.285315
1B	52.5		0.1	0.19	0.18	0.22	0.24	0.26	0.2	0.24		0.05	0.33	0.25	0.34	0.27	0.33	0.12	0.24		1.53044	-1.05091	-0.669677	-0.858919	-0.377498	-0.528346	1.79326	-0.0467191
1B	53		0.21	0.24	0.24	0.11	0.13	0.23	0.1	0.2		0.21	0.24	0.22	0.34	0.16	0.45	0.12	0.16		-0.0311475	-0.0038599	0.209548	-1.64845	-0.545663	-1.32604	-0.448717	0.406699
1B	53.5		0	0.4	0.27	0.25	0.24	0.42	0.23	0.18		0	0.41	0.36	0.37	0.16	0.49	0.3	0.33		0	-0.0414834	-0.639529	-0.8319	1.19972	-0.369488	-0.743951	-1.124
1B	54		0.09	0.35	0.27	0.14	0.12	0.28	0.31	0.24		0.05	0.24	0.18	0.22	0.11	0.33	0.3	0.24		1.30276	0.981669	1.00718	-0.833388	0.111971	-0.352261	0.0714413	-0.0934765
1B	54.5		0	0.02	0.02	0.08	0.09	0.16	0	0.03		0	0.08	0.07	0.19	0.05	0.33	0	0.08		0	-1.15604	-1.13288	-1.19384	1.1422	-1.28164	0	-0.9975
1B	55		0.21	0.17	0.14	0.13	0.14	0.19	0.11	0.18		0.26	0.29	0.29	0.37	0.27	0.49	0.12	0.24		-0.565504	-0.991685	-1.14647	-1.63302	-1.4516	-1.66655	-0.188546	-0.633693
1B	55.5		0.32	0.46	0.38	0.31	0.3	0.45	0.38	0.31		0.31	0.41	0.43	0.49	0.33	0.82	0.36	0.33		0.0793967	0.359737	-0.308154	-0.971298	-0.259699	-1.36235	0.15335	-0.14189
1B	56		0.14	0.28	0.18	0.34	0.37	0.33	0.1	0.12		0.26	0.41	0.36	0.37	0.38	0.49	0.18	0.33		-1.28884	-0.865247	-1.22708	-0.255218	-0.0969657	-0.916017	-1.34917	-1.63991
1B	56.5		0.22	0.31	0.29	0.25	0.33	0.32	0.28	0.27		0.16	0.29	0.29	0.34	0.38	0.45	0.24	0.24		1.01547	0.16905	0.0010785	-0.613882	-0.449039	-0.754276	0.461625	0.247602
1B	57		0.06	0.08	0.06	0.1	0.15	0.11	0.05	0.04		0.05	0.08	0.07	0.11	0.16	0.12	0.06	0.04		0.380877	-0.0029512	-0.255439	-0.157224	-0.232726	-0.187853	-0.448319	-0.0783012
1B	57.5		0.06	0.08	0.04	0.09	0.1	0.1	0.05	0.04		0.05	0.04	0.04	0.04	0.05	0.12	0.06	0.08		0.17351	1.12531	0.236577	1.59335	1.55373	-0.275156	-0.448319	-0.923597
1B	58		0.26	0.49	0.36	0.25	0.27	0.5	0.42	0.35		0.21	0.53	0.47	0.34	0.22	0.57	0.54	0.45		0.637155	-0.1956	-0.580416	-0.636769	0.618643	-0.364511	-0.819057	-0.61807
1B	58.5		0.04	0.19	0.15	0.18	0.18	0.24	0.12	0.16		0.1	0.24	0.22	0.3	0.16	0.41	0.18	0.2		-1.22394	-0.502665	-0.619263	-0.936261	0.281721	-1.10377	-0.948363	-0.492721
1B	59		0.07	0.09	0.08	0.1	0.12	0.11	0.05	0.05		0.05	0.04	0.07	0.07	0.11	0.08	0.06	0.04		0.668964	1.39278	0.110134	0.550915	0.238895	0.626341	-0.448319	0.38977
1B	59.5		0.31	0.55	0.4	0.43	0.5	0.55	0.3	0.35		0.31	0.49	0.4	0.37	0.49	0.73	0.24	0.41		-0.0028247	0.340886	0.0501989	0.36937	0.0704095	-0.735608	0.807663	-0.397518
1B	60		0	0.15	0.08	0.02	0.03	0.22	0.22	0.16		0	0.12	0.14	0.11	0.05	0.2	0.24	0.16		0	0.432084	-0.811584	-1.47888	-0.641124	0.220175	-0.295332	-0.0267766
1B	60.5		0.02	0.13	0.06	0.12	0.18	0.26	0.13	0.12		0.05	0.16	0.18	0.22	0.27	0.33	0.12	0.2		-1.15559	-0.46725	-1.32255	-1.01462	-0.999284	-0.549435	0.170404	-0.909811
1B	61		0.03	0.16	0.13	0.12	0.09	0.15	0.09	0.09		0.05	0.24	0.22	0.22	0.11	0.33	0.06	0.16		-0.713854	-0.770033	-0.82381	-1.03531	-0.355162	-1.40368	0.910675	-0.944461
1B	61.5		0.02	0.1	0.06	0.06	0.02	0.06	0.05	0.04		0.05	0.12	0.11	0.11	0.05	0.08	0.06	0.08		-1.15559	-0.337148	-0.743954	-0.737227	-1.10479	-0.524314	-0.448319	-0.921403
1B	62		0.1	0.27	0.2	0.26	0.33	0.31	0.18	0.14		0.05	0.41	0.36	0.37	0.33	0.45	0.18	0.2		1.61005	-0.923164	-1.07608	-0.750341	0.0437637	-0.852773	-0.0398569	-0.726175
1B	62.5		0.22	0.31	0.31	0.31	0.25	0.36	0.26	0.28		0.16	0.24	0.25	0.34	0.22	0.45	0.18	0.24		1.04281	0.610574	0.49837	-0.208791	0.327136	-0.560403	1.29618	0.292368
1B	63		0	0.06	0.03	0	0.03	0.06	0.05	0.02		0	0.04	0.07	0	0.05	0.08	0.06	0.04		0	0.59873	-0.857454	0	-0.641124	-0.47602	-0.448319	-0.473236
1B	63.5		0.22	0.63	0.59	0.47	0.38	0.58	0.6	0.41		0.16	0.53	0.51	0.45	0.33	0.61	0.6	0.45		1.0324	0.500836	0.422981	0.143982	0.514434	-0.160612	-0.0337767	-0.205894
1B	64		0.23	0.31	0.27	0.18	0.27	0.36	0.29	0.29		0.16	0.24	0.18	0.22	0.22	0.24	0.24	0.2		1.14765	0.588602	0.985567	-0.387962	0.664944	1.15098	0.569763	0.894488
1B	64.5		0.38	0.55	0.45	0.26	0.53	0.4	0.38	0.31		0.31	0.29	0.25	0.3	0.38	0.33	0.42	0.29		0.651105	2.23356	1.75952	-0.278682	1.19184	0.562007	-0.382592	0.198859
1B	65		0.05	0.19	0.09	0.14	0.14	0.23	0.09	0.09		0.1	0.2	0.14	0.19	0.16	0.24	0.12	0.2		-1.19774	-0.130042	-0.666712	-0.510307	-0.331143	-0.156482	-0.57783	-1.23784
1B	65.5		0.33	0.56	0.45	0.27	0.51	0.49	0.32	0.32		0.37	0.53	0.43	0.45	0.49	0.69	0.36	0.45		-0.271432	0.169437	0.0960091	-1.00842	0.109887	-0.853298	-0.368111	-0.809583
1B	66		0	0.21	0.13	0.14	0.12	0.24	0.09	0.05		0	0.2	0.18	0.3	0.27	0.45	0.12	0.2		0	0.0742806	-0.591728	-1.2901	-1.67675	-1.28936	-0.57783	-1.71625
1B	66.5		0	0.4	0.26	0.11	0.14	0.28	0.27	0.14		0	0.37	0.29	0.34	0.11	0.33	0.36	0.33		0	0.259785	-0.267559	-1.64032	0.532949	-0.343443	-0.867368	-1.46703
1B	67		0	0.36	0.29	0.22	0.16	0.31	0.31	0.22		0	0.29	0.25	0.26	0.22	0.29	0.36	0.29		0	0.60011	0.359117	-0.348207	-0.800949	0.24589	-0.455466	-0.570403
1B	67.5		0.14	0.53	0.46	0.22	0.21	0.37	0.37	0.22		0.1	0.29	0.22	0.22	0.33	0.45	0.36	0.29		0.686199	2.10917	2.36933	-0.0503505	-1.13677	-0.507092	0.103063	-0.552438
1B	68		0.06	0.27	0.16	0.09	0.06	0.23	0.19	0.08		0.05	0.2	0.22	0.19	0.11	0.24	0.24	0.16		0.17351	0.697234	-0.587814	-1.07399	-0.988989	-0.158301	-0.651828	-1.10465
1B	68.5		0.17	0.36	0.26	0.3	0.43	0.52	0.17	0.2		0.16	0.45	0.36	0.34	0.44	0.53	0.18	0.37		0.244851	-0.509973	-0.686773	-0.291502	-0.0714974	-0.0760554	-0.12002	-1.20187
1B	69		0.09	0.07	0.05	0.09	0.17	0.09	0.05	0.05		0.05	0.12	0.14	0.15	0.11	0.12	0.12	0.08		1.30276	-0.792587	-1.26531	-0.741115	1.27057	-0.461678	-1.49796	-0.558395
1B	69.5		0.35	0.57	0.53	0.4	0.3	0.64	0.55	0.5		0.37	0.53	0.51	0.52	0.38	0.78	0.42	0.53		-0.178038	0.213614	0.137089	-0.654173	-0.731371	-0.537792	1.10307	-0.167657
1B	70		0.07	0.18	0.11	0.17	0.17	0.23	0.14	0.08		0.1	0.33	0.29	0.45	0.33	0.61	0.24	0.33		-0.635648	-1.12189	-1.41323	-1.58801	-1.53963	-1.77222	-1.26856	-1.90562
1B	70.5		0	0	0	0	0	0	0	0		0	0	0	0	0	0	0	0		0	0	0	0	0	0	0	0
1B	71		0.15	0.19	0.17	0.2	0.2	0.21	0.15	0.14		0.1	0.12	0.14	0.11	0.11	0.16	0.12	0.12		0.850802	1.00381	0.377243	1.33	1.88826	0.598373	0.717968	0.345673
1B	71.5		0.08	0.1	0.08	0.12	0.05	0.09	0.08	0.1		0.05	0.16	0.14	0.11	0.11	0.16	0.06	0.08		0.91864	-0.81343	-0.771519	0.140766	-1.29061	-0.940713	0.64998	0.356344
1B	72		0	0.13	0.05	0.02	0.02	0.09	0.09	0.05		0	0.08	0.11	0.07	0.05	0.08	0.12	0.12		0	0.928542	-0.829749	-1.1603	-1.1624	0.139697	-0.57783	-1.04162
1B	72.5		0.13	0.35	0.32	0.22	0.24	0.26	0.24	0.23		0.1	0.16	0.18	0.15	0.16	0.2	0.18	0.16		0.612555	2.44521	1.59697	0.879947	1.18282	0.627242	1.01018	0.892836
1B	73		0.06	0.31	0.32	0.14	0.16	0.2	0.21	0.15		0.1	0.2	0.22	0.19	0.22	0.37	0.18	0.16		-0.868488	1.14482	0.993513	-0.54287	-0.750057	-1.19295	0.511882	-0.156769
1B	73.5		0.1	0.22	0.14	0.21	0.38	0.27	0.08	0.11		0.16	0.24	0.25	0.3	0.33	0.41	0.12	0.29		-0.90766	-0.265937	-0.957779	-0.677079	0.479848	-0.879562	-0.860947	-1.47262
1B	74		0.07	0.21	0.16	0.07	0.1	0.17	0.12	0.08		0.05	0.16	0.14	0.19	0.05	0.29	0.18	0.16		0.668964	0.554857	0.19291	-1.28594	1.29685	-0.974379	-1.0018	-1.10786
1B	74.5		0.18	0.1	0.1	0.1	0.1	0.11	0.05	0.13		0.1	0.08	0.11	0.11	0.05	0.12	0.06	0.08		1.59268	0.462216	-0.119366	-0.131959	1.55373	-0.140211	-0.24797	1.04198
1B	75		0.07	0.15	0.07	0.05	0.06	0.15	0.05	0.06		0.05	0.16	0.11	0.19	0.16	0.33	0.06	0.16		0.668964	-0.205757	-0.577403	-1.53425	-1.70081	-1.37241	-0.448319	-1.28711
1B	75.5		0.24	0.37	0.38	0.16	0.19	0.37	0.24	0.17		0.21	0.29	0.32	0.34	0.22	0.49	0.24	0.37		0.34547	0.755637	0.432684	-1.29426	-0.354237	-0.699384	-0.0284368	-1.38932
1B	76		0.1	0.19	0.17	0.12	0.17	0.17	0.09	0.11		0.05	0.12	0.11	0.11	0.11	0.16	0.06	0.08		1.61005	1.0176	0.945751	0.191845	1.20971	0.10796	1.03438	0.635966
1B	76.5		0.02	0.04	0.06	0.08	0.09	0.1	0.12	0.08		0.05	0.12	0.14	0.07	0.11	0.2	0.12	0.12		-1.15559	-1.22031	-1.08345	0.127301	-0.4158	-1.15559	-0.0469887	-0.640155
1B	77		0.08	0.48	0.39	0.31	0.34	0.44	0.19	0.2		0.1	0.33	0.36	0.34	0.38	0.45	0.24	0.33		-0.431763	1.22541	0.17928	-0.178367	-0.391402	-0.0619474	-0.670603	-0.947411
1B	77.5		0.14	0.09	0.09	0.06	0.02	0.1	0.12	0.13		0.16	0.12	0.14	0.15	0.05	0.33	0.12	0.16		-0.243899	-0.488268	-0.666339	-1.13341	-1.03437	-1.75657	-0.0065431	-0.385455
1B	78		0.06	0.08	0.06	0.03	0.02	0.08	0.05	0.06		0.05	0.08	0.07	0.07	0.05	0.12	0.06	0.16		0.380877	-0.0577199	-0.172886	-0.884956	-1.1624	-0.701623	-0.448319	-1.37514
1B	78.5		0.12	0.18	0.13	0.07	0.07	0.13	0.07	0.11		0.1	0.2	0.11	0.26	0.11	0.29	0.06	0.16		0.365798	-0.284224	0.304279	-1.66951	-0.781771	-1.30192	0.155746	-0.733121
1B	79		0.27	0.33	0.34	0.34	0.46	0.41	0.31	0.25		0.21	0.24	0.18	0.26	0.33	0.37	0.24	0.2		0.824507	0.843196	1.74104	0.70684	1.2548	0.337401	0.9158	0.497043
1B	79.5		0	0	0	0	0	0	0	0		0	0	0	0	0	0	0	0		0	0	0	0	0	0	0	0
1B	80		0.02	0.32	0.29	0.12	0.06	0.29	0.29	0.25		0.05	0.24	0.29	0.34	0.11	0.61	0.24	0.29		-1.11558	0.743263	0.0107153	-1.55664	-0.967007	-1.51999	0.59234	-0.291324
1B	80.5		0	0.01	0.01	0.02	0	0.03	0	0		0	0.04	0.07	0.04	0	0.08	0	0		0	-1.05833	-1.32579	-0.458811	0	-0.96874	0	0
1B	81		0	0.37	0.22	0.14	0.1	0.35	0.22	0.13		0	0.29	0.25	0.22	0.11	0.41	0.3	0.29		0	0.761243	-0.289089	-0.777188	-0.187377	-0.409758	-0.914389	-1.3092
1B	81.5		0	0.01	0.01	0.01	0	0.02	0	0		0	0.04	0.07	0.07	0	0.16	0	0		0	-1.05833	-1.21974	-1.35593	0	-1.81504	0	0
1B	82		0.06	0.08	0.05	0.09	0.1	0.08	0.05	0.03		0.05	0.04	0.04	0.07	0.05	0.04	0.06	0.04		0.380877	1.12531	0.358694	0.354547	1.55373	1.30733	-0.448319	-0.315456
1B	82.5		0.24	0.34	0.27	0.35	0.48	0.39	0.18	0.18		0.26	0.24	0.22	0.26	0.33	0.24	0.18	0.16		-0.187118	0.89442	0.526215	0.75576	1.46542	1.43211	-0.0894815	0.242627
1B	83		0	0.18	0.14	0.2	0.21	0.23	0.12	0.12		0	0.2	0.18	0.19	0.16	0.2	0.18	0.2		0	-0.212911	-0.395551	0.167505	0.758005	0.293192	-1.0018	-0.932686
1B	83.5		0	0.06	0.02	0.02	0	0.08	0.02	0.01		0	0.08	0.04	0.07	0	0.12	0.06	0.04		0	-0.428446	-0.469636	-1.08847	0	-0.695428	-1.16221	-1.05409
1B	84		0.06	0.11	0.09	0.12	0.15	0.17	0.07	0.06		0.05	0.12	0.14	0.15	0.11	0.29	0.12	0.16		0.380877	-0.219953	-0.695856	-0.325031	0.82064	-0.961334	-1.03789	-1.3187
1B	84.5		0.13	0.27	0.27	0.19	0.24	0.22	0.25	0.21		0.16	0.2	0.14	0.15	0.16	0.24	0.24	0.16		-0.383304	0.751727	1.62937	0.569694	1.22738	-0.211795	0.137215	0.58106
1B	85		0.06	0.07	0.06	0.08	0.04	0.07	0.07	0.07		0.05	0.12	0.11	0.11	0.11	0.12	0.06	0.12		0.17351	-0.798233	-0.822023	-0.552238	-1.43139	-0.784107	0.403768	-0.873625
1B	85.5		0.03	0.23	0.13	0.14	0.14	0.21	0.07	0.1		0.05	0.33	0.22	0.22	0.22	0.41	0.12	0.29		-0.713854	-0.724565	-0.897821	-0.791397	-1.01805	-1.28049	-1.03789	-1.61642
1B	86		0.07	0.24	0.17	0.1	0.15	0.22	0.15	0.13		0.1	0.2	0.18	0.22	0.22	0.29	0.18	0.29		-0.763986	0.405017	-0.15301	-1.24212	-0.916304	-0.582759	-0.556947	-1.3469
1B	86.5		0.03	0.19	0.16	0.13	0.14	0.34	0.3	0.28		0.05	0.2	0.25	0.22	0.27	0.41	0.18	0.29		-0.713854	-0.12187	-0.816515	-0.877245	-1.45661	-0.444985	1.91076	-0.0303572
1B	87		0.13	0.02	0.03	0.01	0.02	0.11	0.02	0.11		0.1	0.04	0.07	0.04	0.05	0.12	0.06	0.08		0.551573	-0.526499	-0.852302	-0.718159	-1.10479	-0.230642	-1.16221	0.605623
1B	87.5		0.02	0.07	0.04	0	0	0.06	0.05	0.02		0.05	0.04	0.04	0.04	0	0.08	0.06	0.04		-1.15559	0.73627	-0.0214814	-1.00013	0	-0.379683	-0.448319	-0.61324
1B	88		0.02	0.27	0.16	0.11	0.07	0.23	0.14	0.08		0.05	0.2	0.18	0.19	0.11	0.24	0.18	0.16		-1.15559	0.692176	-0.228137	-0.828857	-0.787824	-0.172039	-0.654434	-1.11761
1B	88.5		0.11	0.39	0.35	0.38	0.45	0.38	0.21	0.2		0.21	0.24	0.22	0.22	0.27	0.33	0.18	0.24		-1.26004	1.41432	1.28574	1.47169	1.90635	0.404289	0.392078	-0.397408
1B	89		0.11	0.32	0.33	0.27	0.32	0.4	0.24	0.16		0.1	0.24	0.25	0.26	0.33	0.37	0.24	0.2		0.0460554	0.725196	0.644305	0.0562284	-0.072507	0.221933	-0.0358045	-0.485778
1B	89.5		0.03	0.09	0.07	0.13	0.17	0.22	0.15	0.14		0.1	0.24	0.22	0.26	0.11	0.24	0.12	0.16		-1.51314	-1.4483	-1.39196	-1.15294	1.32759	-0.204606	0.554633	-0.274127
1B	90		0.15	0.37	0.26	0.33	0.27	0.47	0.23	0.23		0.1	0.33	0.29	0.37	0.22	0.45	0.3	0.41		0.876766	0.343106	-0.198762	-0.324354	0.605552	0.12291	-0.743951	-1.16186
1B	90.5		0.08	0.21	0.13	0.11	0.1	0.22	0.12	0.11		0.05	0.2	0.18	0.19	0.11	0.24	0.18	0.2		0.91864	0.0702983	-0.51856	-0.884136	-0.136516	-0.193038	-1.0018	-1.00156
1B	91		0.19	0.39	0.35	0.25	0.31	0.34	0.34	0.29		0.1	0.24	0.25	0.26	0.27	0.33	0.24	0.29		1.65343	1.4332	0.863864	-0.0656818	0.388161	0.119329	1.24663	0.0194897
1B	91.5		0.05	0.37	0.2	0.1	0.06	0.28	0.19	0.15		0.1	0.33	0.29	0.19	0.16	0.41	0.3	0.29		-1.12963	0.36013	-0.696592	-1.02025	-1.66589	-0.848407	-1.21781	-1.18814
1B	92		0.31	0.24	0.22	0.25	0.19	0.32	0.15	0.16		0.26	0.24	0.22	0.22	0.16	0.24	0.12	0.2		0.47951	-0.0315541	-0.0135134	0.287154	0.330452	0.724321	0.660801	-0.45424
1B	92.5		0.13	0.19	0.12	0.06	0.11	0.19	0.1	0.07		0.1	0.24	0.22	0.19	0.11	0.33	0.18	0.16		0.586745	-0.504167	-0.982035	-1.42098	-0.0906322	-1.08322	-1.34917	-1.18954
1B	93		0.2	0.05	0.03	0.07	0.06	0.12	0.02	0.04		0.1	0.08	0.11	0.07	0.11	0.24	0.06	0.16		1.97437	-0.700062	-1.15705	-0.194103	-0.926666	-1.2062	-1.16221	-1.5486
1B	93.5		0.15	0.12	0.13	0.12	0.18	0.24	0.05	0.09		0.21	0.2	0.25	0.22	0.22	0.37	0.06	0.16		-0.738042	-0.916666	-1.0729	-1.03053	-0.501439	-0.919649	-0.448319	-0.958998
1B	94		0.08	0.33	0.17	0.13	0.07	0.28	0.16	0.12		0.16	0.37	0.29	0.26	0.11	0.37	0.24	0.33		-1.21157	-0.298298	-0.977655	-1.1846	-0.781771	-0.598585	-0.987409	-1.56513
1B	94.5		0.06	0.01	0.01	0.01	0.03	0.03	0	0.01		0.05	0.04	0.04	0.04	0.05	0.12	0	0.04		0.309791	-1.05409	-0.808281	-0.90722	-0.641124	-1.38715	0	-0.879671
1B	95		0.12	0.13	0.13	0.16	0.16	0.15	0.07	0.12		0.1	0.12	0.14	0.15	0.11	0.16	0.12	0.16		0.385558	0.0589743	-0.206473	0.0738645	1.13094	-0.126616	-1.03789	-0.531883
1B	95.5		0.08	0.16	0.15	0.18	0.18	0.23	0	0.06		0.1	0.24	0.14	0.19	0.16	0.29	0	0.16		-0.431763	-0.856796	0.0334499	-0.116426	0.311511	-0.471083	0	-1.30972
1B	96		0.04	0.15	0.14	0.16	0.12	0.22	0.05	0.11		0.05	0.12	0.22	0.26	0.11	0.33	0.12	0.2		-0.310532	0.389505	-0.785425	-0.871914	0.233814	-0.838463	-1.49796	-1.05732
1B	96.5		0.02	0.21	0.09	0.07	0.1	0.2	0.14	0.08		0.05	0.16	0.18	0.15	0.16	0.24	0.18	0.2		-1.15559	0.588738	-1.04578	-1.06189	-1.0907	-0.462573	-0.654434	-1.32307
1B	97		0.03	0.07	0.05	0.03	0	0.1	0.05	0.02		0.1	0.12	0.11	0.04	0	0.2	0.06	0.04		-1.51314	-0.784819	-0.873173	-0.225428	0	-1.11483	-0.448319	-0.61324
1B	97.5		0.14	0.25	0.24	0.27	0.15	0.35	0.19	0.11		0.21	0.41	0.32	0.34	0.27	0.45	0.24	0.37		-0.834393	-1.015	-0.636376	-0.470511	-1.39962	-0.584706	-0.710768	-1.78945
1B	98		0.02	0.4	0.21	0.19	0.3	0.37	0.29	0.13		0.05	0.41	0.32	0.37	0.44	0.65	0.42	0.24		-1.15559	-0.0510138	-0.804157	-1.21959	-1.01059	-1.24024	-1.06876	-1.05865
1B	98.5		0.03	0.16	0.11	0.12	0.13	0.33	0.19	0.17		0.1	0.2	0.25	0.22	0.22	0.29	0.18	0.24		-1.51314	-0.43036	-1.21285	-1.06313	-1.15266	0.34852	0.20063	-0.698422
1B	99		0.47	1.07	0.84	0.56	0.52	0.99	0.78	0.59		0.37	0.86	0.72	0.79	0.49	1.14	0.9	0.73		0.851911	0.758091	0.436966	-0.820705	0.179587	-0.412066	-0.529447	-0.573638
1B	99.5		0.09	0.34	0.24	0.21	0.24	0.37	0.2	0.18		0.05	0.24	0.22	0.34	0.27	0.45	0.3	0.24		1.05552	0.899966	0.210507	-0.937875	-0.318299	-0.47681	-1.05378	-0.638506
1B	100		0.12	0.03	0.03	0.03	0	0.04	0	0.04		0.1	0.08	0.11	0.11	0	0.2	0	0.12		0.268419	-1.0948	-1.18204	-1.25571	0	-1.82707	0	-1.29113
1B	100.5		0.03	0.02	0.01	0.05	0	0.03	0.08	0.02		0.05	0.04	0.04	0.07	0	0.08	0.06	0.08		-0.640649	-0.745407	-0.812069	-0.504154	0	-1.01071	0.64998	-1.20491
1B	101		0.22	0.2	0.11	0.04	0.07	0.16	0.33	0.04		0.21	0.29	0.22	0.11	0.05	0.24	0.36	0.08		0.105865	-0.711788	-1.08662	-1.18133	0.321182	-0.780561	-0.267221	-0.751129
1B	101.5		0.03	0.12	0.12	0.17	0.16	0.3	0.05	0.08		0.05	0.45	0.4	0.37	0.33	0.45	0.06	0.16		-0.713854	-2.00268	-1.76116	-1.37969	-1.60984	-0.884387	-0.448319	-1.01178
1B	102		0.03	0.2	0.19	0.16	0.19	0.13	0.16	0.14		0.1	0.2	0.11	0.19	0.22	0.24	0.18	0.16		-1.51314	-0.0438674	1.33173	-0.263311	-0.351263	-1.07848	-0.369902	-0.246109
1B	102.5		0.21	0.25	0.29	0.43	0.3	0.36	0.18	0.24		0.21	0.24	0.22	0.22	0.22	0.33	0.18	0.24		0.0303558	0.0942158	0.68436	2.01826	1.03831	0.290424	-0.0009909	-0.0479932
1B	103		0.43	0.38	0.36	0.28	0.39	0.44	0.4	0.36		0.26	0.29	0.22	0.26	0.27	0.41	0.3	0.29		1.83499	0.767268	1.39444	0.138813	1.24321	0.186075	1.04214	0.675535
1B	103.5		0.21	0.78	0.52	0.4	0.38	0.77	0.54	0.44		0.16	0.53	0.51	0.49	0.27	0.73	0.6	0.61		0.837571	1.32826	0.0801096	-0.456374	1.14516	0.160353	-0.397541	-0.811878
1B	104		0	0.05	0.04	0.12	0.18	0.11	0	0.04		0	0.12	0.07	0.15	0.11	0.16	0	0.12		0	-1.10891	-0.690877	-0.360117	1.37522	-0.646481	0	-1.33414
1B	104.5		0.15	0.29	0.25	0.26	0.25	0.33	0.23	0.21		0.21	0.29	0.22	0.3	0.27	0.37	0.24	0.29		-0.714535	0.0270391	0.364338	-0.344813	-0.262953	-0.246599	-0.122314	-0.660783
1B	105		0.13	0.31	0.23	0.29	0.37	0.36	0.09	0.15		0.16	0.29	0.22	0.26	0.22	0.45	0.12	0.29		-0.435355	0.171292	0.13546	0.223847	1.90017	-0.550771	-0.648609	-1.13433
1B	105.5		0.07	0.13	0.11	0.19	0.22	0.23	0.09	0.06		0.1	0.29	0.29	0.3	0.27	0.41	0.12	0.2		-0.622745	-1.34377	-1.45883	-0.866869	-0.632212	-1.14454	-0.57783	-1.52322
1B	106		0.12	0.07	0.08	0.09	0.15	0.14	0.19	0.18		0.1	0.12	0.11	0.15	0.11	0.24	0.12	0.08		0.323735	-0.835588	-0.480595	-0.739649	0.792626	-1.02034	1.51015	1.92542
1B	106.5		0.1	0.16	0.17	0.07	0.02	0.08	0.19	0.18		0.05	0.08	0.07	0.15	0.05	0.16	0.12	0.08		1.61005	1.58024	1.86094	-1.00231	-1.10479	-1.05475	1.51015	1.93592
1B	107		0.05	0.21	0.11	0.05	0	0.17	0.17	0.09		0.05	0.16	0.14	0.15	0	0.2	0.24	0.16		0.039721	0.586698	-0.469856	-1.34259	0	-0.399706	-0.941064	-0.92928
1B	107.5		0.09	0.13	0.11	0.09	0.11	0.08	0.18	0.06		0.05	0.12	0.14	0.11	0.11	0.16	0.18	0.12		1.30276	0.143429	-0.409654	-0.413595	-0.0906322	-1.10973	-0.0225327	-0.925564
1B	108		0.13	0.26	0.15	0.14	0.17	0.25	0.22	0.15		0.1	0.2	0.14	0.15	0.22	0.24	0.24	0.2		0.498725	0.628803	0.104854	-0.157595	-0.636641	0.0333925	-0.326942	-0.621576
1B	108.5		0.21	0.19	0.17	0.13	0.1	0.16	0.12	0.16		0.16	0.2	0.14	0.11	0.05	0.33	0.12	0.2		0.778739	-0.202382	0.387067	0.260941	1.55373	-1.28261	-0.0823779	-0.47421
1B	109		0.15	0.33	0.29	0.17	0.18	0.31	0.33	0.26		0.21	0.29	0.25	0.19	0.16	0.29	0.3	0.24		-0.71676	0.421529	0.369352	-0.243363	0.258663	0.204482	0.312123	0.114597
1B	109.5		0.15	0.33	0.27	0.19	0.19	0.38	0.36	0.32		0.16	0.29	0.29	0.3	0.22	0.45	0.3	0.24		-0.102712	0.383569	-0.139223	-0.846849	-0.359519	-0.40783	0.614145	0.727536
1B	110		0.1	0.2	0.12	0.2	0.14	0.24	0.07	0.12		0.05	0.24	0.18	0.22	0.27	0.33	0.12	0.29		1.41736	-0.444635	-0.687619	-0.212082	-1.45062	-0.643433	-1.03789	-1.41439
1B	110.5		0.02	0.2	0.16	0.15	0.18	0.28	0.13	0.11		0.05	0.12	0.11	0.11	0.16	0.16	0.12	0.12		-1.06829	1.1495	0.778741	0.519284	0.176123	1.55277	0.297962	-0.177394
1B	111		0.3	0.32	0.29	0.41	0.43	0.46	0.28	0.27		0.26	0.29	0.25	0.3	0.38	0.41	0.24	0.33		0.446901	0.281145	0.339469	0.910696	0.392446	0.344585	0.500126	-0.408963
1B	111.5		0.08	0.32	0.25	0.16	0.17	0.29	0.1	0.1		0.1	0.29	0.25	0.15	0.16	0.29	0.18	0.16		-0.450053	0.317257	0.0056245	0.168012	0.0130983	0.0577828	-1.34917	-0.782562
1B	112		0.09	0.06	0.04	0.11	0.19	0.16	0	0.02		0.1	0.12	0.18	0.19	0.16	0.29	0	0.08		-0.383835	-0.988932	-1.59636	-0.799165	0.340084	-1.04373	0	-1.23708
1B	112.5		0.1	0.04	0.03	0.02	0.02	0.06	0	0.01		0.05	0.08	0.04	0.04	0.05	0.12	0	0.08		1.61005	-0.883434	-0.277454	-0.523065	-1.1624	-1.04046	0	-1.4086
1B	113		0.07	0.04	0.04	0.03	0.02	0.06	0.02	0.03		0.05	0.08	0.07	0.07	0.05	0.12	0.06	0.08		0.512743	-0.851252	-0.563412	-0.829223	-1.03437	-0.976894	-1.16221	-1.00174
1B	113.5		0.22	0.26	0.24	0.28	0.27	0.33	0.25	0.21		0.16	0.29	0.18	0.3	0.22	0.37	0.18	0.2		0.971886	-0.214784	0.658496	-0.185082	0.688523	-0.249882	1.06541	0.119112
1B	114		0.14	0.4	0.35	0.35	0.42	0.36	0.05	0.17		0.21	0.33	0.29	0.37	0.33	0.45	0.06	0.33		-0.899303	0.536605	0.491833	-0.15698	0.886959	-0.560235	-0.448319	-1.22083
1B	114.5		0	0.1	0.08	0.07	0.11	0.15	0.05	0.03		0	0.2	0.18	0.22	0.16	0.24	0.06	0.12		0	-1.14865	-1.06742	-1.55514	-0.780915	-0.955873	-0.448319	-1.40229
1B	115		0.18	0.08	0.09	0.06	0.11	0.18	0.19	0.2		0.1	0.12	0.11	0.15	0.11	0.2	0.12	0.08		1.61901	-0.682462	-0.310584	-1.20742	-0.031043	-0.225325	1.54554	2.33435
1B	115.5		0.02	0.56	0.45	0.29	0.37	0.49	0.44	0.22		0.05	0.41	0.36	0.37	0.33	0.53	0.48	0.41		-1.15559	1.00565	0.611302	-0.57343	0.370806	-0.221417	-0.294866	-1.2392
1B	116		0.32	0.48	0.49	0.4	0.39	0.53	0.72	0.43		0.31	0.45	0.36	0.37	0.55	0.49	0.6	0.41		0.0510771	0.165235	0.871689	0.154282	-0.980532	0.214935	0.695141	0.148016
1B	116.5		0.02	0.21	0.19	0.17	0.22	0.19	0.19	0.08		0.05	0.2	0.18	0.19	0.16	0.2	0.3	0.16		-1.15559	0.0987525	0.103357	-0.157032	0.887256	-0.149765	-1.25807	-1.11557
1B	117		0	0.01	0	0	0	0.03	0	0.01		0	0.04	0.04	0.04	0	0.16	0	0.04		0	-1.05409	-0.987472	-0.998058	0	-1.74611	0	-1.05833
1B	117.5		0	0.03	0.04	0.03	0	0.07	0.05	0.03		0	0.04	0.07	0.07	0	0.08	0.12	0.08		0	-0.180959	-0.708735	-0.797451	0	-0.310794	-1.49796	-1.10578
1B	118		0.12	0.11	0.11	0.11	0.18	0.21	0.16	0.12		0.1	0.16	0.14	0.11	0.11	0.2	0.12	0.08		0.371298	-0.652752	-0.420541	-0.0458354	1.42835	0.0426175	0.943917	0.737091
1B	118.5		0	0	0.01	0.01	0	0.06	0	0.06		0	0	0.04	0.04	0	0.16	0	0.2		0	0	-0.906253	-0.910627	0	-1.30437	0	-1.56004
1B	119		0.26	0.3	0.24	0.26	0.28	0.3	0.27	0.23		0.21	0.29	0.25	0.19	0.22	0.33	0.3	0.29		0.635242	0.144195	-0.0797527	0.836454	0.79578	-0.215166	-0.292121	-0.46793
1B	119.5		0.24	0.21	0.18	0.12	0.26	0.2	0.13	0.06		0.16	0.2	0.14	0.19	0.22	0.2	0.12	0.08		1.32053	0.101251	0.520824	-0.709392	0.508641	-0.0474698	0.259072	-0.451662
1B	120		0.02	0.13	0.11	0.06	0.02	0.08	0.1	0.09		0.05	0.12	0.07	0.11	0.05	0.16	0.06	0.12		-1.15559	0.0898349	0.826995	-0.828319	-1.1624	-1.08829	1.30896	-0.469605
1B	120.5		0	0	0	0	0	0.02	0	0		0	0	0	0	0	0.04	0	0		0	0	0	0	0	-0.757422	0	0
1B	121		0.03	0.2	0.16	0.15	0.2	0.2	0.21	0.22		0.05	0.08	0.07	0.11	0.11	0.12	0.12	0.12		-0.713854	2.26051	1.7377	0.519395	1.76312	1.12638	1.93482	1.43064
1B	121.5		0.1	0.44	0.41	0.29	0.46	0.34	0.24	0.25		0.16	0.24	0.25	0.22	0.27	0.24	0.18	0.2		-0.879334	1.84646	1.37321	0.589687	1.99176	0.869835	0.977958	0.450921
1B	122		0.2	0.53	0.37	0.36	0.36	0.47	0.37	0.33		0.16	0.33	0.36	0.3	0.27	0.49	0.42	0.33		0.644055	1.584	0.0604118	0.443249	0.88235	-0.0932789	-0.396677	0.0243106
1B	122.5		0.12	0.32	0.28	0.31	0.33	0.31	0.13	0.13		0.16	0.2	0.14	0.15	0.22	0.2	0.18	0.2		-0.523489	1.25018	1.7555	2.06858	1.36503	1.15315	-0.8682	-0.776345
1B	123		0.05	0.09	0.07	0.04	0.08	0.1	0.08	0.09		0.05	0.04	0.04	0.04	0.05	0.04	0.06	0.04		0.0543784	1.5495	1.12768	-0.0146609	0.76315	1.69995	0.64998	1.59338
1B	123.5		0.07	0.38	0.25	0.13	0.12	0.33	0.28	0.14		0.05	0.24	0.22	0.19	0.11	0.29	0.36	0.24		0.668964	1.27567	0.343907	-0.678209	0.201354	0.419038	-0.772717	-0.969758
1B	124		1.93	1.19	1.11	2.28	1.96	2.15	0.91	1.08		1.36	1.47	1.44	1.46	1.43	1.67	0.72	1.59		1.53343	-0.597595	-0.700398	1.71386	1.43321	0.917641	0.982973	-1.03234
1B	124.5		3.83	1.75	1.92	2.35	2.19	2.52	1.06	1.36		2.46	2.12	1.88	1.91	1.7	2.12	0.96	1.92		2.11755	-0.567897	0.0744501	0.723771	1.09577	0.617364	0.407085	-0.956833
1B	125		0.75	0.23	0.22	0.21	0.16	0.38	0	0.14		0.47	0.41	0.36	0.34	0.22	0.41	0	0.37		1.92422	-1.16755	-0.951214	-0.901674	-0.757521	-0.165275	0	-1.58469
1B	125.5		1.58	0.64	0.7	0.63	0.53	0.86	0.48	0.5		1	0.82	0.72	0.79	0.44	0.82	0.36	0.82		2.09236	-0.655168	-0.0897582	-0.575923	0.661752	0.176544	1.08875	-1.16851
1B	126		1.84	0.67	0.71	0.83	0.97	1.03	0.29	0.4		1.21	0.94	0.87	0.9	0.82	1.02	0.3	0.86		1.92569	-0.869606	-0.508681	-0.23153	0.626054	0.0209417	-0.0852331	-1.60706
1B	126.5		1.07	0.65	0.68	0.89	0.9	0.9	0.47	0.47		0.73	0.61	0.54	0.56	0.66	0.61	0.3	0.53		1.59806	0.157801	0.672056	1.57355	1.30198	1.33475	1.84075	-0.333733
1B	127		1.23	0.81	0.94	0.9	0.67	1.16	0.54	0.77		0.68	0.73	0.65	0.67	0.71	0.73	0.6	0.65		2.76676	0.292895	1.20914	0.923527	-0.209358	1.70058	-0.412229	0.5121
1B	127.5		1.15	0.5	0.53	0.65	0.63	0.78	0.18	0.37		0.73	0.61	0.58	0.6	0.55	0.73	0.24	0.57		1.96621	-0.50437	-0.210069	0.212067	0.528061	0.197192	-0.792763	-1.01171
1B	128		1.19	0.6	0.62	0.64	0.38	0.79	0.13	0.21		0.79	0.65	0.58	0.6	0.38	0.65	0.3	0.53		1.7842	-0.222318	0.209501	0.187914	-0.0477978	0.590999	-1.88955	-1.67918
1B	128.5		2.23	1.3	1.39	1.94	1.69	1.89	0.79	0.98		1.42	1.39	1.3	1.27	1.26	1.43	0.78	1.26		2.1205	-0.19037	0.206912	1.5766	1.28919	1.03267	0.0136225	-0.723014
1B	129		1.26	1	1.09	1.25	1.01	1.1	0.74	0.8		0.79	0.82	0.72	0.79	0.82	0.82	0.66	0.78		2.07032	0.669921	1.41692	1.66937	0.837069	1.05755	0.413497	0.0889082
1B	129.5		1.22	0.55	0.76	1.03	0.9	1.11	0.18	0.59		0.89	0.61	0.65	0.71	0.71	0.78	0.24	0.65		1.29238	-0.272713	0.466031	1.26037	0.922988	1.28479	-0.771135	-0.285141
1B	130		1.76	0.85	0.95	1.78	1.76	1.79	0.47	0.51		1.05	1.22	1.08	1.24	1.26	1.26	0.54	1.1		2.43014	-0.965828	-0.353182	1.33692	1.47553	1.31379	-0.515378	-1.66762
1B	130.5		1.48	0.49	0.52	0.55	0.3	0.69	0.15	0.28		0.94	0.73	0.65	0.71	0.33	0.78	0.24	0.45		2.02529	-0.964716	-0.551095	-0.63831	-0.252879	-0.340491	-1.12145	-1.03297
1B	131		0.91	0.42	0.39	0.73	0.84	0.73	0.26	0.22		0.58	0.65	0.54	0.6	0.55	0.61	0.3	0.53		1.94636	-1.03631	-0.717298	0.590831	1.81723	0.53114	-0.488795	-1.65511
1B	131.5		0.99	0.85	0.96	1.21	0.96	1.2	0.54	0.52		0.63	0.61	0.58	0.6	0.71	0.61	0.6	0.61		1.9419	1.12701	1.79248	2.80089	1.23829	2.76876	-0.360853	-0.435279
1B	132		0.91	0.72	0.7	0.93	0.97	1	0.38	0.5		0.63	0.73	0.65	0.67	0.66	0.73	0.36	0.61		1.52575	-0.0482399	0.225647	1.05542	1.67047	1.06033	0.189563	-0.537443
1B	132.5		1.14	0.42	0.45	0.45	0.2	0.54	0.27	0.31		0.79	0.61	0.51	0.52	0.27	0.65	0.3	0.37		1.58024	-0.914747	-0.281503	-0.398329	-0.76768	-0.500112	-0.340388	-0.390761
1B	133		1.96	1.14	1.19	1.33	1.16	1.42	0.95	0.74		1.21	0.98	0.87	0.9	0.99	0.98	0.9	0.94		2.2831	0.501239	1.06265	1.39543	0.645888	1.39492	0.187623	-0.633881
1B	133.5		1.45	0.65	0.78	0.82	0.72	0.97	0.48	0.41		0.94	0.73	0.72	0.82	0.49	0.82	0.48	0.78		1.91314	-0.325559	0.217804	-0.0161267	1.55599	0.571457	-0.0207196	-1.41057
1B	134		0.52	0.3	0.3	0.5	0.41	0.54	0.19	0.23		0.37	0.33	0.29	0.3	0.33	0.37	0.18	0.24		1.29067	-0.240611	0.115128	1.56805	0.792683	1.19492	0.0670255	-0.133056
1B	134.5		0.74	0.56	0.55	0.51	0.53	0.56	0.57	0.47		0.47	0.37	0.32	0.37	0.49	0.41	0.36	0.37		1.82413	1.37311	1.63981	0.909103	0.268125	0.975968	1.98654	0.747747
1B	135		0.94	0.3	0.36	0.39	0.62	0.51	0.06	0.13		0.68	0.57	0.51	0.56	0.55	0.57	0.12	0.24		1.28816	-1.3553	-0.763475	-0.845432	0.41412	-0.30532	-1.24517	-1.06974
1B	135.5		1.75	1.35	1.57	1.65	0.83	1.59	0.74	0.75		1.1	0.98	0.97	0.97	0.71	1.06	0.96	0.9		2.12263	1.15909	1.76735	2.034	0.585138	1.55721	-0.906117	-0.498419
1B	136		1.7	0.85	0.89	1.17	0.84	1.3	0.52	0.7		1.1	0.94	0.83	0.94	0.82	0.98	0.6	0.94		1.94826	-0.282803	0.211859	0.721357	0.0549254	1.00141	-0.496787	-0.761938
1B	136.5		0.96	0.68	0.77	1.34	1.4	1.15	0.67	0.67		0.58	0.69	0.58	0.64	0.82	0.73	0.54	0.73		2.19214	-0.0506033	0.877427	3.05782	2.54114	1.6693	0.836746	-0.278254
1B	137		2.35	0.97	1.03	0.99	0.69	1.13	0.68	0.88		1.47	1.14	1.01	1.05	0.6	1.14	0.54	1.02		2.22651	-0.472185	0.0603475	-0.155106	0.511079	-0.0318625	0.930965	-0.434099
1B	137.5		1.6	0.87	0.9	0.82	0.88	0.98	0.68	0.52		1	0.78	0.69	0.71	0.71	0.78	0.48	0.69		2.1586	0.351895	0.849041	0.414047	0.838697	0.786089	1.49922	-0.728248
1B	138		1.01	0.62	0.59	0.8	0.71	0.74	0.61	0.55		0.73	0.65	0.58	0.6	0.55	0.65	0.48	0.57		1.27572	-0.146347	0.0659887	0.9343	0.987955	0.408913	0.990695	-0.128534
1B	138.5		0.74	0.64	0.64	0.6	0.37	0.67	0.38	0.45		0.58	0.49	0.43	0.45	0.27	0.49	0.3	0.49		0.918596	0.821822	1.19347	0.854426	1.08499	1.02451	0.90506	-0.207649
1B	139		1.37	0.48	0.52	0.53	0.4	0.54	0.35	0.37		0.84	0.61	0.54	0.56	0.38	0.65	0.24	0.41		2.19633	-0.600922	-0.120461	-0.147431	0.107386	-0.485904	1.36998	-0.271705
1B	139.5		1.25	0.56	0.57	0.64	0.53	0.67	0.34	0.32		0.73	0.61	0.54	0.64	0.33	0.61	0.24	0.45		2.40776	-0.24077	0.140069	0.0096229	1.92425	0.250969	1.26184	-0.769537
1B	140		0.62	0.2	0.24	0.39	0.42	0.34	0.08	0.2		0.37	0.37	0.32	0.37	0.33	0.37	0.06	0.45		2.09388	-1.21967	-0.60056	0.123125	0.900621	-0.18286	0.64998	-1.49147
1B	140.5		0.85	0.67	0.78	0.8	0.62	0.83	0.47	0.61		0.47	0.45	0.4	0.45	0.55	0.45	0.48	0.41		2.55281	1.31097	2.3866	2.03904	0.45752	2.29674	-0.106566	1.34497
1B	141		2.66	1.11	1.22	1.69	1.84	1.83	0.58	0.66		1.73	1.47	1.26	1.35	1.43	1.47	0.54	0.86		2.00188	-0.780635	-0.110166	0.765922	1.10777	0.775148	0.258278	-0.710151
1B	141.5		1.94	1.07	1	1.2	1.03	1.29	0.87	0.76		1.1	1.06	0.87	0.86	0.77	1.02	0.78	0.86		2.75714	0.01728	0.436938	1.14422	1.24129	0.80371	0.4257	-0.33602
1B	142		1.69	0.96	0.88	1.39	0.98	1.5	0.91	0.69		1.15	1.1	0.97	1.01	1.15	1.14	0.72	0.9		1.68835	-0.394581	-0.292503	1.09715	-0.562159	0.966531	0.975147	-0.711204
1B	142.5		0.65	0.31	0.34	0.48	0.36	0.53	0.26	0.27		0.42	0.41	0.36	0.45	0.33	0.45	0.18	0.37		1.75285	-0.636537	-0.167268	0.198586	0.284381	0.491906	1.26946	-0.688124
1B	143		0.76	0.23	0.24	0.42	0.36	0.49	0.12	0.14		0.42	0.33	0.29	0.3	0.33	0.33	0.12	0.24		2.53694	-0.779197	-0.379239	0.979933	0.29225	1.29552	-0.0862668	-1.01311
1B	143.5		1.03	0.62	0.62	0.74	0.67	0.67	0.35	0.5		0.63	0.53	0.47	0.49	0.44	0.53	0.24	0.57		2.16683	0.487483	0.852718	1.38344	1.73551	0.732517	1.35476	-0.355114
1B	144		1.4	0.63	0.58	0.83	0.67	0.93	0.05	0.34		0.89	0.82	0.76	0.79	0.55	0.86	0.06	0.73		1.99809	-0.675511	-0.637585	0.147496	0.743641	0.268185	-0.24797	-1.58634
1B	144.5		1.74	1.07	1	1.46	1.49	1.12	0.26	1		1.26	1.06	0.97	0.86	1.04	1.1	0.18	0.94		1.3929	0.0391093	0.0783755	2.02292	1.58103	0.0445078	1.25066	0.215116
1B	145		1.84	0.6	0.6	0.9	0.75	1.06	0.12	0.42		1.21	0.94	0.79	0.94	0.71	1.1	0.18	0.69		1.90633	-1.09353	-0.684159	-0.103688	0.199851	-0.109466	-1.00181	-1.17493
1B	145.5		1.94	1.25	1.39	1.4	1.07	1.74	0.6	0.83		1.15	1.02	0.94	0.94	0.93	1.06	0.72	0.78		2.4739	0.690609	1.3823	1.46196	0.526635	1.99173	-0.63929	0.223489
1B	146		0.39	0.18	0.18	0.18	0.24	0.18	0.08	0.07		0.21	0.2	0.18	0.19	0.22	0.2	0.06	0.2		2.29222	-0.277786	-0.0496572	-0.0285828	0.318685	-0.227642	0.64998	-1.43612
1B	146.5		0.71	0.33	0.31	0.31	0.31	0.4	0.12	0.21		0.42	0.37	0.32	0.37	0.22	0.37	0.12	0.33		2.14311	-0.229996	-0.0935976	-0.444305	1.13469	0.252084	-0.0065431	-0.895475
1B	147		1.52	0.89	0.96	1.14	1.26	1.32	0.34	0.68		1	0.98	0.94	0.86	0.99	0.98	0.36	0.82		1.86572	-0.282568	0.0535237	0.9324	1.01107	1.05503	-0.215908	-0.489444
1B	147.5		0.81	0.56	0.62	0.7	0.58	0.73	0.46	0.52		0.68	0.57	0.51	0.56	0.55	0.57	0.36	0.45		0.638694	-0.0495279	0.600838	0.654289	0.204858	0.777608	0.972256	0.401324
1B	148		1.21	0.8	0.76	0.82	0.76	0.84	0.46	0.5		0.73	0.61	0.54	0.56	0.6	0.61	0.42	0.57		2.21385	0.862398	1.07278	1.24244	0.910676	1.07133	0.332011	-0.340416
1B	148.5		1.86	0.93	1.04	1.27	1.33	1.36	0.8	0.72		1.05	0.9	0.87	0.94	0.99	0.94	0.66	0.94		2.79201	0.120212	0.582796	1.02931	1.2939	1.36125	0.773476	-0.696924
1B	149		1.42	0.76	0.86	1.19	1.25	1.27	0.48	0.59		0.94	0.98	0.97	1.05	0.99	1.18	0.48	1.06		1.80995	-0.682465	-0.349692	0.409565	0.964568	0.222671	-0.0082584	-1.36091
1B	149.5		1.4	0.8	0.84	1.42	1.71	1.34	0.41	0.52		0.94	1.06	0.94	0.9	1.15	1.06	0.42	0.69		1.73319	-0.766844	-0.311423	1.69981	1.79251	0.80867	-0.12258	-0.729036
1B	150		0.46	0.15	0.18	0.23	0.49	0.21	0.08	0.05		0.31	0.24	0.22	0.3	0.33	0.24	0.06	0.12		1.32419	-0.956796	-0.357392	-0.559582	1.54427	-0.358052	0.64998	-1.11931
1B	150.5		0.17	0.08	0.08	0.26	0.26	0.24	0.03	0.07		0.16	0.16	0.14	0.19	0.16	0.2	0.06	0.2		0.243564	-1.0511	-0.866667	0.754749	1.55859	0.383491	-1.04454	-1.44121
1B	151		0.31	0.18	0.19	0.36	0.43	0.33	0.13	0.13		0.21	0.2	0.22	0.22	0.33	0.24	0.12	0.2		1.27083	-0.305149	-0.298459	1.32112	0.95278	0.803416	0.170404	-0.790938
1B	151.5		0.65	0.3	0.24	0.26	0.3	0.4	0.09	0.09		0.37	0.41	0.36	0.34	0.33	0.45	0.12	0.33		2.32601	-0.734987	-0.793184	-0.590662	-0.248013	-0.274718	-0.648609	-1.84018
1B	152		0.03	0.13	0.06	0.02	0.05	0.17	0.05	0.07		0.05	0.12	0.18	0.07	0.16	0.29	0.06	0.16		-0.713854	0.0909963	-1.29979	-1.1603	-1.72938	-0.986167	-0.448319	-1.19312
1B	152.5		0.07	0.09	0.1	0.07	0.06	0.07	0.12	0.07		0.05	0.08	0.11	0.11	0.11	0.08	0.12	0.08		0.668964	0.245873	-0.157828	-0.693059	-1.02436	-0.297891	-0.0823774	-0.288154
1B	153		0	0	0	0	0	0	0	0		0	0	0	0	0	0	0	0		0	0	0	0	0	0	0	0
1B	153.5		0	0.01	0	0	0	0.03	0	0.01		0	0.08	0.04	0	0	0.08	0	0.04		0	-1.41426	-0.987472	0	0	-1.10578	0	-0.905784
1B	154		0.12	0.18	0.19	0.2	0.18	0.19	0.21	0.11		0.1	0.08	0.07	0.07	0.11	0.08	0.12	0.08		0.273438	2.00556	2.36476	2.46878	1.50965	2.15844	1.82865	0.652484
1B	154.5		0	0.07	0.04	0.04	0.04	0.09	0.05	0.04		0	0.08	0.07	0.07	0.11	0.16	0.06	0.12		0	-0.261844	-0.664468	-0.737482	-1.51481	-0.980949	-0.448319	-1.32054
1B	155		0.1	0.1	0.1	0.07	0.09	0.1	0.11	0.1		0.05	0.04	0.04	0.04	0.05	0.04	0.06	0.04		1.59084	1.76634	1.83058	0.987567	1.06335	1.80218	1.56241	1.79526
1B	155.5		0	0	0	0	0	0	0	0		0	0	0	0	0	0	0	0		0	0	0	0	0	0	0	0
1B	156		0.21	0.5	0.41	0.27	0.28	0.29	0.32	0.27		0.1	0.29	0.22	0.26	0.16	0.24	0.24	0.24		2.10052	1.83203	1.91743	0.0854435	1.84204	0.470016	1.04556	0.24637
1B	156.5		0	0	0	0	0	0	0	0		0	0	0	0	0	0	0	0		0	0	0	0	0	0	0	0
1B	157		0	0	0	0	0	0	0	0		0	0	0	0	0	0	0	0		0	0	0	0	0	0	0	0
1B	157.5		0	0.01	0	0	0	0.02	0	0.01		0	0.04	0.04	0	0	0.04	0	0.04		0	-1.04962	-0.981325	0	0	-0.757422	0	-0.905784
1B	158		0.04	0.1	0.1	0.05	0.09	0.06	0.05	0.04		0.05	0.04	0.07	0.07	0.05	0.08	0.06	0.04		-0.310532	1.80695	0.628967	-0.473479	1.06335	-0.364971	-0.448319	-0.0221075
1B	158.5		0.03	0.03	0.03	0.09	0.02	0.05	0	0.04		0.1	0.08	0.11	0.11	0.05	0.12	0	0.08		-1.51314	-0.991632	-1.23094	-0.41071	-1.10479	-1.08876	0	-0.814246
1B	159		0	0	0	0	0	0	0	0		0	0	0	0	0	0	0	0		0	0	0	0	0	0	0	0
1B	159.5		0.09	0.15	0.15	0.17	0.18	0.17	0.1	0.12		0.05	0.12	0.11	0.15	0.16	0.16	0.06	0.12		1.25906	0.402415	0.634297	0.219147	0.312872	0.0866596	1.30896	-0.0932633
1B	160		6.16	3.31	3.78	3.63	2.94	4.26	1.43	2.51		3.62	2.9	2.63	2.66	2.69	2.98	1.75	2.33		2.7203	0.479115	1.36272	1.16752	0.364211	1.44329	-0.740891	0.265296
1B	160.5		8.63	3.55	3.97	4.95	4.03	5.76	1.88	2.48		5.45	4.37	3.97	4.04	3.4	4.41	1.51	3.92		2.28149	-0.637703	0.0051185	0.727161	0.73561	1.04065	1.01943	-1.2438
1B	161		3.34	1.93	2.08	2.26	1.85	2.34	1.46	1.19		2.04	1.63	1.48	1.61	1.65	1.71	1.27	1.63		2.40196	0.585557	1.23413	1.24706	0.467212	1.18427	0.612084	-0.870211
1B	161.5		2.27	1.16	1.3	1.23	0.67	1.36	0.59	0.65		1.52	1.18	1.08	1.16	0.82	1.26	0.6	1.22		1.81897	-0.0515293	0.574635	0.174547	-0.678202	0.246836	-0.0986632	-1.47699
1B	162		3.56	1.65	1.77	2.4	2.27	2.58	1.05	1.3		2.36	1.96	1.77	1.83	1.81	2	0.78	1.67		1.93266	-0.5068	0.0007717	0.960608	0.984963	0.946737	1.32922	-0.713207
1B	162.5		3.5	2.04	2	3.46	2.59	3.37	1.76	1.91		2.46	2.57	2.31	2.4	2.52	2.61	1.39	2.41		1.60205	-0.680126	-0.415043	1.41175	0.101189	0.960774	1.10415	-0.687465
1B	163		3.5	1.19	1.43	1.95	1.75	2.36	0.87	0.9		2.15	1.75	1.66	1.72	1.7	1.88	0.78	1.59		2.38576	-1.04849	-0.426702	0.412945	0.101573	0.843828	0.404525	-1.40224
1B	163.5		3.24	1.47	1.59	1.37	1	1.81	0.9	1.14		2.1	1.75	1.55	1.57	0.82	1.75	0.66	1.14		2.06056	-0.524966	0.0678898	-0.400022	0.753788	0.0982117	1.33248	-0.013727
1B	164		1.58	0.91	0.92	1.43	1.47	1.43	0.49	0.75		0.94	1.06	0.9	1.01	0.99	1.02	0.36	0.86		2.37496	-0.449221	0.0501663	1.23796	1.80294	1.2387	1.25829	-0.381192
1B	164.5		1.74	0.9	1.25	1.64	1.52	1.76	0.54	0.67		1.05	0.98	0.94	0.9	0.99	1.02	0.48	0.98		2.38021	-0.255694	0.954701	2.38604	1.99688	2.22508	0.468956	-0.967036
1B	165		3.93	2.41	2.63	2.41	1.88	2.2	1.77	1.26		2.25	1.92	1.7	1.8	1.43	1.88	1.63	1.75		2.81653	0.844262	1.67799	1.0719	1.19595	0.56789	0.370636	-0.920926
1B	165.5		4.81	2.02	2.22	1.58	1.31	2.23	0.86	1.07		2.94	2.41	2.13	2.25	1.21	2.41	0.84	1.55		2.45831	-0.527232	0.133916	-0.933199	0.321921	-0.242332	0.0533595	-0.987386
1B	166		5.33	2.61	3.23	3.69	2.84	3.87	1.59	1.65		3.14	2.53	2.27	2.43	2.25	2.57	1.45	2.41		2.68198	0.108026	1.30937	1.64512	1.02022	1.68411	0.390796	-1.0456
1B	166.5		3.45	2.98	3.22	3.34	3.03	3.66	2.15	2.74		2.31	2.24	2.06	2.06	2.3	2.24	1.81	2.08		1.88079	1.08167	1.75117	1.95176	1.23847	2.07999	0.785379	1.031
1B	167		1.37	0.68	0.87	0.91	0.62	0.93	0.39	0.53		0.89	0.65	0.61	0.6	0.6	0.65	0.36	0.69		1.87955	0.112187	1.14694	1.42412	0.0759549	1.23578	0.284215	-0.672687
1B	167.5		1.48	0.69	0.82	0.81	0.84	0.94	0.36	0.35		0.89	0.78	0.69	0.75	0.66	0.82	0.42	0.57		2.32251	-0.319577	0.524584	0.245654	0.989204	0.448813	-0.517055	-1.08883
1B	168		4.23	2.23	2.39	2.7	2.37	3.14	1.49	1.61		2.67	2.24	1.95	1.91	1.87	2.2	1.33	1.84		2.22497	-0.0215346	0.697601	1.29492	1.0545	1.39953	0.497269	-0.406165
1B	168.5		2.01	1.19	1.3	1.53	1.52	1.65	0.76	0.98		1.31	1.18	1.08	1.09	1.32	1.26	0.6	1.14		1.9622	0.0287232	0.59514	1.21258	0.59125	0.956065	0.9473	-0.434188
1B	169		1.97	1.06	1.04	1.47	1.23	1.48	0.72	0.8		1.26	1.06	0.94	1.01	0.77	1.06	0.54	0.98		2.05675	-0.0060112	0.311614	1.33161	2.13708	1.21078	1.19919	-0.575761
1B	169.5		3.79	1.89	2.26	1.99	1.51	2.36	1.5	1.65		2.25	1.75	1.59	1.68	1.37	1.67	1.45	1.59		2.58871	0.254427	1.28528	0.55939	0.392162	1.33397	0.154606	0.125944
1B	170		3.73	1.66	1.78	1.9	1.47	1.7	0.76	1.1		2.2	1.71	1.52	1.42	1.1	1.75	0.84	1.55		2.62458	-0.100389	0.522684	1.03676	1.25746	-0.095407	-0.372464	-0.939511
1B	170.5		1.67	0.68	0.76	0.67	0.68	0.88	0.4	0.43		1.1	0.86	0.76	0.79	0.66	0.86	0.3	0.57		1.87401	-0.607594	0.0070618	-0.406618	0.0972567	0.0915106	1.11504	-0.678374
1B	171		2.16	1.36	1.53	1.46	0.9	1.51	0.88	1.05		1.42	1.26	1.12	1.12	0.88	1.26	0.78	1.1		1.9342	0.23959	1.0845	0.889154	0.0798204	0.618566	0.453356	-0.150802
1B	171.5		2.01	0.97	1.21	1.64	1.59	1.62	0.69	0.78		1.42	1.18	1.05	1.05	1.1	1.22	0.66	1.06		1.55963	-0.552716	0.447887	1.67634	1.67025	1.00793	0.130983	-0.812681
1B	172		3.48	2.33	2.5	3.75	3.79	3.69	1.26	2.08		2.04	2	1.77	1.83	2.63	2.08	1.33	2.08		2.65201	0.5444	1.27385	3.25165	1.73728	2.53298	-0.209754	-0.0067996
1B	172.5		1.82	1.13	1.18	1.92	1.95	1.83	0.88	0.96		1.15	1.22	1.12	1.05	1.26	1.31	0.78	1.1		2.09538	-0.246401	0.161453	2.46586	2.04432	1.27073	0.463274	-0.410441
1B	173		3.01	1.63	1.65	1.36	0.55	1.74	0.58	0.68		1.99	1.55	1.41	1.46	0.66	1.55	0.72	1.18		1.9217	0.16349	0.509529	-0.21545	-0.590372	0.392798	-0.742213	-1.32442
1B	173.5		2.46	1.13	1.15	1.27	0.66	1.59	0.34	0.52		1.42	1.1	0.97	1.01	0.71	1.1	0.54	1.02		2.72116	0.0837817	0.510803	0.755214	-0.252116	1.36584	-1.40137	-1.50691
1B	174		2.16	1.44	1.54	1.59	0.94	1.74	0.72	0.84		1.42	1.18	1.08	1.09	0.99	1.22	0.78	1.14		1.94207	0.673951	1.24383	1.37622	-0.181324	1.3254	-0.293953	-0.836475
1B	174.5		3.63	1.7	1.83	1.41	0.98	1.99	1.06	1.42		2.41	1.92	1.77	1.83	0.93	2	0.9	1.84		1.91805	-0.374863	0.11444	-0.72833	0.183492	-0.0072847	0.690373	-0.743627
1B	175		2.16	1.53	1.54	2.11	1.85	1.99	1.41	0.92		1.21	1.06	0.94	1.01	1.26	1.06	1.15	0.98		2.89159	1.36023	1.83262	3.19644	1.74863	2.70086	0.916427	-0.177884
1B	175.5		1.95	0.92	1.15	1.3	1.01	1.37	0.63	0.61		1.31	1.02	0.9	0.9	1.1	1.02	0.66	0.98		1.79987	-0.294121	0.784287	1.30737	-0.312421	1.0478	-0.207068	-1.16075
1B	176		4.27	1.74	1.94	2.04	1.79	2.51	1.34	1.49		2.73	2.04	1.8	1.95	1.81	2.2	1.08	1.8		2.17602	-0.482233	0.23774	0.148941	-0.0391982	0.455935	0.925952	-0.557325
1B	176.5		1.89	0.79	0.85	1.7	1.6	1.6	0.38	0.84		1.15	1.22	1.12	1.16	1.32	1.26	0.42	1.22		2.30395	-1.12344	-0.695589	1.39473	0.814794	0.84491	-0.363945	-0.988946
1B	177		2.05	1.06	1.22	1.43	1.23	1.6	0.77	0.81		1.26	1.22	1.08	1.2	1.04	1.26	0.78	1.14		2.30639	-0.416005	0.378746	0.584142	0.652624	0.837812	-0.0804395	-0.895246
1B	177.5		2.77	1.49	1.74	1.74	1.33	1.8	0.75	1.11		1.68	1.31	1.15	1.2	1.04	1.31	0.78	1.18		2.42943	0.454448	1.4828	1.35876	1.03755	1.20837	-0.142238	-0.198148
1B	178		1.9	0.66	0.8	0.75	0.66	1.03	0.44	0.45		1.15	1.02	0.9	0.94	0.55	1.06	0.42	0.9		2.34325	-1.1022	-0.318544	-0.579452	0.700736	-0.0785606	0.15971	-1.50937
1B	178.5		2.98	1.53	1.54	1.42	1.28	1.81	0.67	1.12		1.83	1.51	1.33	1.38	1.21	1.47	0.72	1.14		2.33417	0.0425915	0.463332	0.0755073	0.218048	0.750083	-0.280132	-0.0693894
1B	179		2.6	1.33	1.48	2.02	2.21	2.32	0.28	0.84		1.68	1.55	1.41	1.42	1.76	1.55	0.36	1.39		2.05402	-0.45986	0.165855	1.28854	1.00641	1.59128	-0.786241	-1.26167
1B	179.5		5.1	2.66	3	3.59	2.31	3.55	2.32	2.17		3.2	2.61	2.31	2.43	1.81	2.61	1.69	2.29		2.29189	0.0554308	0.930859	1.50875	1.07383	1.19423	1.54546	-0.167318
1B	180		3.23	1.54	1.78	1.9	1.82	2.31	0.55	1.03		2.04	1.71	1.59	1.65	1.59	1.8	0.6	1.51		2.18626	-0.330651	0.373631	0.484567	0.549332	0.936606	-0.300336	-1.02679
1B	180.5		4.27	2.34	2.47	2.48	1.33	2.84	1.5	1.5		2.67	2.08	1.84	1.87	1.26	2.12	1.27	1.75		2.29185	0.405977	1.0518	1.01168	0.192475	1.11201	0.736249	-0.474751
1B	181		1.48	0.78	0.77	1.06	0.93	1.04	0.91	0.7		0.94	0.78	0.69	0.71	0.93	0.78	0.78	0.78		2.02815	0.022912	0.3272	1.387	-0.0205528	1.03627	0.603851	-0.27256
1B	181.5		2.73	2.42	2.46	1.61	0.47	1.66	0.59	0.48		1.68	1.31	1.19	1.27	0.71	1.31	1.21	1.26		2.34445	2.7033	3.13783	0.805896	-1.20989	0.854231	-2.06251	-1.96681
1B	182		3.73	1.4	1.65	2.27	2	2.53	0.83	0.99		2.25	1.8	1.55	1.5	1.54	1.8	0.66	1.47		2.48027	-0.707548	0.193676	1.58277	1.14462	1.32929	0.926874	-1.04562
1B	182.5		2.14	0.96	1.06	1.24	1.23	1.26	0.42	0.66		1.26	1.02	0.9	0.94	1.04	1.02	0.48	0.82		2.54745	-0.166963	0.513777	0.959474	0.664953	0.73809	-0.43824	-0.556543
1B	183		2	1.33	1.54	1.95	1.26	1.78	1.4	0.99		1.21	1.02	0.9	0.97	0.93	1.06	1.21	0.98		2.40187	0.927683	2.00981	2.955	1.27552	2.09884	0.663532	0.046474
1B	183.5		4.42	2.82	2.89	3.99	3.13	3.86	1.84	2.11		2.83	2.49	2.27	2.36	2.52	2.57	1.33	2.33		2.1537	0.435299	0.846771	2.19266	0.943939	1.66975	1.55906	-0.308357
1B	184		2.37	0.98	0.98	0.95	0.8	1.12	0.72	0.57		1.42	1.18	1.12	1.12	0.6	1.18	0.48	0.86		2.48476	-0.550771	-0.355435	-0.449696	1.10096	-0.170957	1.79191	-0.994538
1B	184.5		3.12	0.88	0.9	1.1	0.98	1.56	0.22	0.61		2.04	1.67	1.44	1.57	1.37	1.63	0.24	1.1		1.99045	-1.52603	-1.13199	-0.934937	-1.07579	-0.151809	-0.32932	-1.38066
1B	185		1.06	0.75	0.77	0.63	0.37	0.72	0.28	0.3		0.68	0.57	0.51	0.49	0.27	0.57	0.36	0.41		1.88261	0.882283	1.37485	0.780147	1.0355	0.759535	-0.788493	-0.711048
1B	185.5		4.41	2.87	3.18	2.91	1.92	3.11	1.74	1.48		2.83	2.41	2.09	2.21	1.81	2.37	1.75	2.04		2.1362	0.633876	1.61414	1.00604	0.235607	1.03398	-0.0281017	-0.895654
1B	186		2.64	1.42	1.5	1.4	1.21	1.85	0.81	1.2		1.68	1.51	1.3	1.24	1.1	1.43	0.78	1.18		2.1464	-0.18807	0.462107	0.406378	0.384991	0.945521	0.139554	0.0396688
1B	186.5		2.21	1.21	1.29	1.61	1.28	1.78	0.71	0.9		1.36	1.39	1.23	1.2	0.99	1.43	0.6	1.14		2.2844	-0.414884	0.152278	1.04348	1.10029	0.793367	0.668284	-0.660132
1B	187		1.75	0.99	1.01	0.94	0.67	1.06	0.77	0.88		1.21	0.94	0.83	0.82	0.71	0.98	0.6	0.9		1.64539	0.166921	0.619776	0.409862	-0.209418	0.259733	1.04459	-0.0761309
1B	187.5		3.61	1.76	1.77	1.89	1.32	2.17	1.25	1.42		2.25	1.8	1.59	1.68	1.1	1.88	0.84	1.75		2.2825	-0.0668749	0.356446	0.383837	0.741336	0.503318	1.86774	-0.612725
1B	188		3.85	1.75	1.8	2.3	2.4	2.37	1.19	1.1		2.52	1.96	1.84	1.76	1.7	2.08	1.21	1.55		2.01985	-0.348756	-0.0667902	0.959407	1.58548	0.462753	-0.0638516	-0.938745
1B	188.5		1.4	0.59	0.67	0.72	0.69	0.85	0.4	0.37		0.79	0.69	0.61	0.64	0.6	0.69	0.42	0.57		2.70578	-0.431022	0.262006	0.355798	0.520835	0.645646	-0.165101	-1.01901
1B	189		2.91	2.24	2.17	2.52	2.15	2.56	1.64	1.89		1.94	1.67	1.55	1.61	1.92	1.8	1.39	1.67		1.89079	1.09234	1.20645	1.74618	0.466863	1.37536	0.746125	0.425685
1B	189.5		1.68	0.79	0.9	1.08	1.02	1	0.64	0.63		1.1	0.86	0.79	0.67	0.77	0.86	0.54	0.65		1.90022	-0.241668	0.3787	1.6917	1.16659	0.513923	0.691405	-0.120988
1B	190		1.5	0.69	0.73	1	0.92	1.16	0.63	0.52		0.84	0.78	0.69	0.71	0.77	0.78	0.48	0.65		2.75539	-0.317827	0.174391	1.14099	0.728785	1.46948	1.12092	-0.580479
1B	190.5		2.17	1.21	1.34	2.06	1.79	2.07	0.7	1.15		1.36	1.35	1.19	1.27	1.43	1.39	0.6	1.1		2.16181	-0.331047	0.378109	1.86508	0.970102	1.56269	0.610938	0.144844
1B	191		2.26	1.47	1.5	2.08	1.88	1.66	0.94	1.25		1.47	1.18	1.01	1.09	1.26	1.22	0.9	1.1		1.99088	0.766017	1.40284	2.72522	1.84157	1.12239	0.166038	0.414158
1B	191.5		1.47	1.23	1.22	2.07	2.08	1.8	0.92	1.05		0.84	0.98	0.9	1.01	1.26	1.14	0.78	1.02		2.63934	0.778941	1.01818	3.10162	2.44389	1.78397	0.692504	0.0828188
1B	192		1.64	1.02	1.11	1.43	1.13	1.33	0.81	0.85		1.05	1.1	0.97	1.01	0.82	1.1	0.72	0.98		2.01843	-0.216883	0.414832	1.23923	1.34177	0.647771	0.450021	-0.412596
1B	192.5		3.47	1.04	1.21	1.92	1.92	2.18	0.36	1		2.04	1.59	1.44	1.53	1.76	1.71	0.3	1.63		2.63854	-1.10499	-0.491418	0.773319	0.352353	0.878272	0.604732	-1.2536
1B	193		1.52	0.79	0.78	0.99	0.74	1.12	0.44	0.57		0.94	0.86	0.72	0.75	0.66	0.86	0.48	0.78		2.17081	-0.246406	0.209247	0.91794	0.414776	0.934392	-0.290075	-0.789791
1B	193.5		3.67	1.92	2.06	1.92	1.68	2.31	0.91	1.3		2.36	1.88	1.66	1.72	1.48	1.88	1.02	1.55		2.11391	0.0733412	0.733835	0.359769	0.520467	0.74776	-0.442093	-0.509288
1B	194		2.03	1.1	1.09	1.56	1.02	1.63	0.85	0.96		1.26	1.02	0.94	0.94	0.88	1.02	0.66	0.94		2.23609	0.232111	0.477448	1.9367	0.578175	1.84217	1.06558	0.0702615
1B	194.5		1.8	0.97	0.97	0.94	0.93	0.94	0.64	0.76		1.1	0.98	0.87	0.9	0.71	0.94	0.6	0.69		2.29422	-0.0416541	0.346712	0.130831	1.06423	0.0130551	0.22381	0.277607
1B	195		1.66	0.62	0.74	0.98	0.83	0.8	0.2	0.52		0.94	0.78	0.69	0.71	0.55	0.78	0.18	0.69		2.67723	-0.595186	0.20694	1.06023	1.71838	0.0774263	0.370056	-0.745077
1B	195.5		2.45	1.64	1.84	1.62	1.29	1.73	1.13	1.41		1.62	1.35	1.19	1.24	1.21	1.39	0.9	1.35		1.8975	0.689009	1.6067	0.936569	0.256901	0.779914	0.958101	0.143095
1B	196		2.14	1.93	2.04	2.37	2.07	2.06	1.44	1.38		1.47	1.35	1.23	1.31	1.54	1.39	1.27	1.35		1.69904	1.36529	1.95596	2.46001	1.33774	1.55013	0.568429	0.0816948
1B	196.5		3.39	1.74	1.72	2.04	1.3	2.06	1.36	1.74		2.52	2	1.77	1.8	1.43	1.96	1.02	1.96		1.31978	-0.41782	-0.0908751	0.420652	-0.328389	0.175961	1.28086	-0.359142
1B	197		2.7	1.18	1.38	1.5	1.33	1.86	0.78	0.9		1.78	1.55	1.37	1.46	1.21	1.55	0.78	1.22		1.91802	-0.761911	0.010145	0.0926999	0.380144	0.647893	-0.0113471	-0.829793
1B	197.5		5.4	3.32	3.46	3.4	2.5	3.76	2.33	2.69		3.56	2.94	2.6	2.77	2.14	2.98	1.99	2.57		1.99242	0.439373	1.0413	0.729053	0.648543	0.877049	0.723113	0.149401
1B	198		1.38	0.66	0.7	0.79	0.77	0.97	0.1	0.36		0.89	0.69	0.65	0.64	0.71	0.69	0.06	0.57		1.91722	-0.151969	0.224936	0.684485	0.294733	1.14808	1.27275	-1.05773
1B	198.5		0.83	0.52	0.62	0.72	0.74	0.76	0.38	0.5		0.52	0.45	0.4	0.41	0.44	0.45	0.24	0.41		1.89551	0.431246	1.36604	1.8841	2.2234	1.89462	1.77044	0.629671
1B	199		0.86	0.26	0.25	0.72	0.68	0.77	0	0.26		0.52	0.41	0.36	0.37	0.55	0.41	0	0.37		2.07731	-0.979438	-0.72694	2.2734	0.842355	2.3762	0	-0.755502
1B	199.5		2.68	1.13	1.17	1.3	1.14	1.4	0.92	0.66		1.62	1.35	1.23	1.24	0.77	1.43	0.84	0.82		2.4209	-0.516644	-0.125211	0.157417	1.74634	-0.0673091	0.35705	-0.586418
1B	200		2.05	1.04	1.22	1.49	1.72	1.56	0.64	0.76		1.36	1.14	1.05	1.09	1.37	1.14	0.66	0.82		1.839	-0.280479	0.485581	1.11106	0.975549	1.15074	-0.137133	-0.196484
1B	200.5		1.13	0.66	0.79	1.1	1.05	1.09	0.45	0.43		0.63	0.61	0.54	0.56	0.71	0.65	0.36	0.53		2.65655	0.203484	1.23945	2.59764	1.66308	1.9487	0.804797	-0.535129
1B	201		0.67	0.29	0.31	0.49	0.55	0.47	0.19	0.22		0.42	0.41	0.36	0.34	0.33	0.41	0.18	0.41		1.86331	-0.762785	-0.348196	1.07526	2.11747	0.390258	0.067026	-1.24149
1B	201.5		0.7	0.54	0.5	0.62	0.52	0.64	0.42	0.36		0.42	0.37	0.32	0.3	0.38	0.37	0.36	0.33		2.10989	1.19247	1.31294	2.53525	1.09962	1.89913	0.53662	0.272794
1B	202		2.47	1.52	1.62	1.98	2	2.15	0.83	1.26		1.62	1.59	1.41	1.42	1.65	1.59	0.78	1.35		1.94596	-0.140086	0.447339	1.20799	0.82574	1.12116	0.236921	-0.210813
1B	202.5		0.13	0.13	0.14	0.19	0.23	0.23	0.22	0.19		0.1	0.12	0.11	0.11	0.16	0.12	0.18	0.12		0.437251	0.17694	0.448445	1.22781	1.04208	1.73686	0.609368	0.970801
1B	203		0	0.11	0.12	0.11	0.16	0.15	0.07	0.11		0	0.12	0.11	0.11	0.11	0.29	0.12	0.2		0	-0.170998	0.154775	-0.105633	1.0059	-1.13229	-1.03789	-1.03511
1B	203.5		0	0	0	0	0	0	0	0		0	0	0	0	0	0	0	0		0	0	0	0	0	0	0	0
1B	204		0.18	0.14	0.13	0.1	0.09	0.1	0.12	0.18		0.1	0.08	0.07	0.07	0.05	0.08	0.12	0.08		1.59632	1.19762	1.08355	0.442487	1.06335	0.415275	-0.0823774	1.89802
1B	204.5		0	0	0	0	0	0	0	0		0	0	0	0	0	0	0	0		0	0	0	0	0	0	0	0
1B	205		0.2	0.1	0.07	0.12	0.14	0.18	0.15	0.1		0.1	0.12	0.11	0.11	0.11	0.12	0.12	0.08		1.95687	-0.399239	-0.637146	0.0668743	0.627644	0.87936	0.554633	0.384335
1B	205.5		0	0.06	0.07	0.09	0.08	0.08	0.03	0.03		0	0.04	0.04	0.04	0.05	0.04	0.06	0.04		0	0.63705	0.996687	1.46546	0.76315	1.19419	-1.04454	-0.242527
1B	206		0.68	0.43	0.47	0.28	0.19	0.47	0.26	0.41		0.47	0.49	0.51	0.49	0.33	0.61	0.3	0.53		1.42485	-0.3214	-0.158562	-1.11424	-1.29428	-0.670294	-0.424889	-0.663072
1B	206.5		1.08	0.51	0.6	0.56	0.51	0.89	0.08	0.33		0.94	0.69	0.79	0.67	0.6	0.9	0.12	0.73		0.501858	-0.780839	-0.678844	-0.47488	-0.524339	-0.0097971	-0.90878	-1.6335
1B	207		0.79	0.56	0.52	0.44	0.26	0.77	0.12	0.66		0.84	0.82	0.76	0.6	0.27	0.86	0.18	0.73		-0.188266	-0.934909	-0.872787	-0.724579	-0.191594	-0.293623	-1.0018	-0.290529
1B	207.5		0.86	0.31	0.36	0.25	0.23	0.41	0.21	0.22		0.68	0.49	0.51	0.37	0.38	0.45	0.12	0.37		0.912694	-0.999852	-0.762842	-0.823814	-1.27316	-0.239216	1.97021	-1.0369
1B	208		2.6	1.48	1.76	1.87	1.69	2.23	0.66	1.31		1.83	1.63	1.52	1.38	1.43	1.71	0.6	1.59		1.56656	-0.291045	0.496589	1.06854	0.707636	0.981489	0.324897	-0.564074
1B	208.5		2.98	1.67	1.99	1.96	1.51	2.45	0.34	0.85		2.2	1.8	1.52	1.42	1.32	1.71	0.3	1.47		1.33472	-0.233401	0.936574	1.16245	0.541103	1.38466	0.399644	-1.33959
1B	209		3.57	1.81	2.66	3.19	2.55	3.38	1.18	1.64		2.15	1.71	1.48	1.61	1.98	1.67	0.96	1.71		2.49499	0.18251	2.39754	3.03861	1.12389	3.29533	0.876663	-0.141552
1B	209.5		3.17	1.55	2.1	2.48	2.01	2.83	0.6	1.12		2.04	1.59	1.41	1.31	1.76	1.67	0.48	1.47		2.07253	-0.0772722	1.4871	2.70845	0.560199	2.24059	0.897256	-0.754913
1B	210		3.04	1.67	2.49	2.8	2.16	3.12	0.55	1.21		1.83	1.55	1.26	1.35	1.59	1.51	0.48	1.43		2.45849	0.24843	2.89318	3.27175	1.37484	3.41392	0.505664	-0.497789
1B	210.5		2.13	1	1.6	2.21	1.69	2.36	0.58	0.91		1.57	1.22	1.05	1.16	1.43	1.31	0.42	1.1		1.32234	-0.566274	1.54019	2.72377	0.699063	2.5569	1.30207	-0.533061
1B	211		2.02	0.83	1.06	1.53	1.22	1.62	0.45	0.76		1.31	1.02	0.83	0.9	0.93	0.98	0.36	0.86		1.96967	-0.578461	0.795605	2.03043	1.11324	1.9938	0.793182	-0.326481
1B	211.5		5.22	3.1	3.84	3.39	2.51	4.61	0.91	1.92		3.51	2.73	2.16	2.25	2.25	2.69	0.84	2.33		1.87813	0.444173	2.39881	1.60857	0.446602	2.36478	0.302495	-0.573777
1B	212		2.33	1.25	1.88	2.06	1.8	2.29	0.83	1.19		1.31	1.06	0.94	0.97	1.32	1.06	0.66	1.06		2.84817	0.565861	2.89939	3.26635	1.39654	3.59255	0.946921	0.367575
1B	212.5		2.19	1.09	1.65	2.02	1.62	2.23	0.25	0.83		1.26	1.06	0.94	0.94	1.26	1.06	0.24	1.06		2.70167	0.0945725	2.19422	3.37939	1.05974	3.41714	0.115587	-0.662515
1B	213		2.94	1.16	2	2.42	1.94	2.59	0.45	1.09		1.73	1.35	1.15	1.24	1.48	1.31	0.42	1.31		2.60477	-0.448857	2.15773	2.905	1.18001	3.1036	0.264403	-0.531279
1B	213.5		3.71	2.59	3.01	3	2.6	3.46	0.64	1.56		2.41	1.92	1.62	1.61	2.03	1.92	0.66	1.75		2.05386	1.14366	2.594	2.66785	1.09262	2.61832	-0.151853	-0.363949
1B	214		4.45	3.2	3.75	3.43	2.77	4.5	1.43	1.9		2.99	2.41	2.09	2.17	2.36	2.45	1.33	2.2		1.87972	1.09009	2.45549	1.82914	0.690362	2.76921	0.310155	-0.453175
1B	214.5		5.06	2.35	3.52	3.82	3.17	4.39	1.92	2.32		3.25	2.49	2.13	2.06	2.41	2.41	1.45	2.37		2.14345	-0.189943	2.02562	2.68613	1.23318	2.72433	1.34208	-0.0582724
1B	215		2.26	1.37	2.08	2.07	1.91	2.24	0.73	1.08		1.57	1.18	1.12	1.16	1.37	1.31	0.54	1.18		1.62885	0.5066	2.53094	2.36063	1.48723	2.27242	1.26975	-0.283377
1B	215.5		2.65	1.27	2.15	2.33	2.02	2.54	0.33	0.83		1.52	1.18	1.08	1.09	1.32	1.26	0.3	1.22		2.75155	0.228021	2.88463	3.40076	2.02788	3.18242	0.352179	-1.00364
1B	216		1.85	1.37	1.69	1.41	1.24	1.82	0.31	1.07		1.26	0.98	0.9	0.94	0.93	0.98	0.3	0.98		1.72132	1.23906	2.50428	1.47907	1.19698	2.62494	0.115247	0.292226
1B	216.5		1.54	1.3	1.37	1.39	1.13	1.71	0.58	0.91		1	1.02	0.9	0.94	0.88	1.02	0.54	0.9		1.95902	0.849813	1.47849	1.42585	1.02573	2.07902	0.274251	0.0454646
1B	217		1.79	1.57	1.77	1.59	1.23	2.01	0.69	1.08		1.26	1.1	0.83	0.94	0.99	1.06	0.54	1.02		1.53329	1.31007	3.21286	2.03534	0.892822	2.7677	1.01182	0.184703
1B	217.5		0.97	1.1	1.31	1.39	1.05	1.45	0.7	0.9		0.73	0.65	0.58	0.71	0.88	0.69	0.54	0.69		1.09951	1.98105	3.40722	2.68172	0.727431	3.19145	1.04671	0.866014
1B	218		1.92	1.57	1.81	1.67	1.39	1.93	0.15	0.92		1.26	1.1	1.08	1.01	1.04	1.1	0.18	1.02		1.92528	1.32222	1.95794	1.92661	1.22975	2.33626	-0.543735	-0.314161
1B	218.5		1.81	1.84	2.14	1.77	1.37	2.36	0.34	0.97		1.36	1.1	0.97	1.01	1.15	1.1	0.48	1.1		1.20244	2.09552	3.45129	2.22561	0.699526	3.55328	-1.07376	-0.382778
1B	219		3.61	3.24	3.66	3.29	2.25	3.85	1.16	1.99		2.62	2.04	1.91	2.06	1.98	2.12	0.78	2.12		1.44843	1.93361	2.80747	1.88284	0.538098	2.66936	1.86606	-0.20265
1B	219.5		3.18	3.34	3.71	3.02	2.66	4.13	0.71	1.58		2.67	2.2	1.95	2.02	2.36	2.2	0.78	2.16		0.727241	1.6912	2.78071	1.55762	0.495383	2.87724	-0.359221	-0.889682
1B	220		0.83	1.13	1.39	1.37	1.03	1.64	0.49	0.85		0.94	0.86	0.76	0.75	1.04	0.86	0.42	0.86		-0.431975	0.971159	2.32626	2.35829	-0.0606199	2.77382	0.584543	-0.018225
1B	220.5		1.56	1.76	2.22	1.66	1.8	2.5	1.21	1.18		1.47	1.18	1.05	1.12	1.59	1.18	0.9	1.18		0.236571	1.53447	3.2798	1.43684	0.502874	3.48822	1.31457	-0.0186805
1B	221		0.76	0.74	1.19	1.23	1.08	1.39	0.35	0.67		0.84	0.61	0.58	0.6	0.82	0.65	0.3	0.61		-0.339497	0.593475	2.83365	2.87902	1.12193	3.30014	0.501695	0.291464
1B	221.5		0.76	1.29	1.63	1.46	1.2	1.75	0.67	0.98		1.1	0.98	0.87	0.9	1.1	0.98	0.72	0.94		-1.11935	0.968298	2.50895	1.81156	0.334951	2.40683	-0.262981	0.13562
1B	222		1.57	1.12	1.75	2.14	1.58	2.29	0.54	0.86		1.36	1.06	0.94	1.01	1.37	1.06	0.54	0.98		0.549426	0.183501	2.49224	3.29181	0.569355	3.59696	-0.0071274	-0.366528
1B	222.5		0.71	0.67	0.78	0.77	0.63	0.93	0	0.28		0.63	0.53	0.47	0.49	0.6	0.53	0	0.53		0.448838	0.761886	1.71351	1.51563	0.1441	2.13206	0	-1.32832
1B	223		1.66	1.66	2.02	1.75	1.58	2.5	0.21	0.87		1.62	1.26	1.12	1.16	1.37	1.31	0.24	1.31		0.0818188	0.991903	2.36072	1.53336	0.586942	2.89892	-0.432703	-1.05157
1B	223.5		0.98	1	1.39	1.69	1.11	1.86	0.32	0.8		1.05	0.9	0.79	0.79	1.1	0.9	0.3	0.9		-0.227917	0.346133	2.12163	3.27034	0.0462525	3.27033	0.191753	-0.33897
1B	224		0.61	0.64	0.93	0.92	0.69	0.93	0.33	0.46		0.52	0.45	0.4	0.45	0.49	0.45	0.3	0.45		0.531679	1.16895	3.36089	2.70444	1.31007	2.88392	0.28909	0.0877223
1B	224.5		2.1	2.16	3.37	2.94	2.4	4.02	1.44	1.83		2.31	1.88	1.77	1.83	2.3	2	1.51	1.96		-0.338703	0.490834	2.77768	1.874	0.157926	3.29897	-0.19138	-0.211002
1B	225		0.21	0.25	0.26	0.22	0.17	0.27	0.11	0.19		0.16	0.16	0.14	0.15	0.16	0.16	0.06	0.12		0.869128	1.07214	1.4528	0.875737	0.0938163	1.36891	1.49	1.04582
1B	225.5		2.74	3.59	4.33	3.83	2.94	4.58	2.82	3.55		2.52	2.33	2.02	2.17	2.52	2.33	2.35	2.41		0.346037	1.79091	3.52326	2.41642	0.653353	3.19563	0.838672	1.5762
1B	226		1.08	0.92	1.06	1.5	0.75	1.57	0.78	0.78		0.94	0.86	0.83	0.86	0.88	0.9	0.54	0.86		0.526397	0.206939	0.793932	2.148	-0.510613	2.26014	1.63084	-0.265662
1B	226.5		1.78	1.65	1.77	1.87	1.12	1.92	1.01	0.96		1.21	0.94	0.97	0.97	1.1	1.1	0.78	1.02		1.72577	2.32556	2.35262	2.72087	0.0821952	2.30977	1.10059	-0.187379
1B	227		0.42	0.37	0.53	0.75	0.59	0.7	0.23	0.32		0.31	0.45	0.4	0.37	0.49	0.41	0.18	0.45		1.00317	-0.500952	0.828085	2.52409	0.654407	1.9355	0.868647	-0.780502
1B	227.5		1.38	1.01	1.21	1.66	1.14	1.92	0.3	1.08		1.05	0.86	0.83	0.79	1.04	0.94	0.24	0.82		1.14996	0.545274	1.3002	3.18073	0.361107	3.18868	0.770824	0.969815
1B	228		0.85	1.07	1.01	0.85	0.65	1.14	0.65	0.56		0.73	0.65	0.69	0.71	0.55	0.82	0.48	0.73		0.526416	1.86741	1.31352	0.566063	0.61115	1.17588	1.27361	-0.695518
1B	228.5		1.22	1.86	1.95	1.93	0.79	1.85	1.72	1.8		1.21	0.94	1.01	1.01	1.04	1.02	1.15	0.94		0.0500417	3.00227	2.68637	2.68226	-0.884473	2.51214	2.018	2.81958
1B	229		1.59	1.19	1.36	1.69	1.68	1.72	1	1.37		1.1	0.98	0.87	0.94	1.1	0.98	0.72	0.94		1.60082	0.666927	1.62032	2.36687	1.96771	2.3075	1.44125	1.40188
1B	229.5		1.71	1.37	1.76	2.06	1.56	1.98	0.92	1.07		1.26	1.14	1.05	1.2	1.26	1.18	0.84	1.14		1.31131	0.621635	1.9887	2.17258	0.900621	2.11167	0.358741	-0.189025
1B	230		0.49	0.42	0.78	1.05	0.9	0.7	0.69	0.52		0.42	0.45	0.51	0.56	0.66	0.57	0.72	0.61		0.53376	-0.16746	1.40971	2.35267	1.29169	0.652733	-0.149832	-0.428788
1B	230.5		0.33	0.26	0.41	0.47	0.38	0.47	0.31	0.29		0.31	0.33	0.36	0.34	0.33	0.33	0.24	0.37		0.107801	-0.533881	0.333324	0.97223	0.516976	1.08568	0.908195	-0.53454
1B	231		1.03	1.41	1.57	1.4	0.94	1.61	1.27	1.03		0.89	0.69	0.79	0.79	0.88	0.86	0.9	0.86		0.564369	3.00968	2.74735	2.225	0.274232	2.65737	1.58887	0.61514
1B	231.5		0.8	0.81	0.95	0.93	0.67	1.05	0.36	0.55		0.58	0.45	0.4	0.41	0.6	0.45	0.36	0.45		1.30025	2.18665	3.46625	3.21869	0.366601	3.64209	-0.0132577	0.588236
1B	232		1.47	1.57	2.05	2.6	1.57	2.68	0.86	1.38		1.52	1.31	1.08	1.16	1.48	1.31	0.66	1.26		-0.126767	0.629237	2.62381	3.72211	0.219581	3.33492	1.10454	0.282391
1B	232.5		1.01	1.07	1.25	1.37	1.17	1.3	0.76	0.63		1.05	0.78	0.72	0.79	0.88	0.86	0.66	0.82		-0.126143	1.1183	2.04066	2.12248	1.19991	1.56627	0.527502	-0.668201
1B	233		0.84	0.69	1.07	1.17	0.89	0.9	0.37	0.38		0.73	0.53	0.58	0.67	0.66	0.78	0.42	0.65		0.476229	0.836792	2.28137	2.04037	1.25382	0.495954	-0.396678	-1.23413
1B	233.5		2.97	2.89	3.87	4.56	2.46	4.63	1.77	2.77		2.67	2.16	1.91	2.02	2.8	2.2	1.51	2.16		0.428966	1.10327	3.14487	3.94898	-0.474728	3.63004	0.714936	0.924189
1B	234		0.64	0.77	0.82	0.67	0.7	0.94	0.72	0.52		0.47	0.41	0.36	0.45	0.49	0.45	0.48	0.45		1.17008	2.38261	3.11128	1.29282	1.41944	2.96545	1.74296	0.457597
1B	234.5		1.18	0.97	1.1	1.47	1.14	1.47	0.55	0.91		0.94	0.82	0.76	0.82	0.93	0.86	0.42	0.86		0.874633	0.583961	1.24441	2.24442	0.796836	2.15728	1.08486	0.195801
1B	235		0.63	0.6	0.78	0.89	0.85	0.78	0.37	0.38		0.42	0.33	0.36	0.37	0.55	0.41	0.36	0.41		1.56743	2.09721	2.8165	3.41918	1.88344	2.44852	0.0709918	-0.201211
1B	235.5		0.48	0.38	0.6	0.84	0.7	0.79	0.21	0.43		0.52	0.45	0.43	0.56	0.66	0.57	0.24	0.57		-0.248556	-0.445389	0.979442	1.32018	0.19711	1.10516	-0.413926	-0.678592
1B	236		0.61	0.26	0.43	0.74	0.37	0.55	0.32	0.24		0.52	0.45	0.51	0.52	0.38	0.53	0.3	0.53		0.539094	-1.13811	-0.405496	1.12448	-0.151028	0.0915559	0.258448	-1.54957
1B	236.5		0.78	0.56	0.72	0.86	0.45	0.79	0.55	0.61		0.63	0.53	0.43	0.45	0.55	0.49	0.36	0.49		0.83097	0.169786	1.69667	2.39638	-0.622134	1.69097	1.82083	0.660517
1B	237		0.37	0.59	0.7	0.69	0.61	0.91	0.55	0.5		0.37	0.45	0.4	0.41	0.49	0.49	0.48	0.49		0.0018252	0.880292	1.92668	1.74732	0.816144	2.39178	0.495669	0.0451179
1B	237.5		2.26	1.54	1.81	2.06	1.72	1.91	1.03	1.68		1.47	1.14	1.19	1.27	1.32	1.18	0.96	1.22		1.99196	1.08107	1.53185	1.87657	1.15099	1.92587	0.273046	1.16482
1B	238		1.42	1.29	1.4	1.33	1.18	1.61	0.65	0.96		1.15	0.9	0.83	0.9	1.21	0.94	0.6	0.86		0.846441	1.32167	1.93784	1.38889	-0.0962635	2.17445	0.292484	0.373508
1B	238.5		1.47	0.58	1.04	1.81	1.48	1.72	0.32	0.68		1.05	0.82	0.87	0.9	1.21	0.94	0.3	0.9		1.43728	-0.850443	0.587517	2.94528	0.858564	2.55607	0.191285	-0.720986
1B	239		3.72	2.15	2.54	3.42	3.05	4.04	0.97	1.65		2.57	2.12	1.84	1.91	2.41	2.12	0.72	1.96		1.71907	0.0376877	1.17098	2.47828	1.03121	2.96083	1.30763	-0.518035
1B	239.5		1.76	1.46	1.98	2.25	1.99	1.92	0.43	0.75		1.57	1.1	1.19	1.27	1.37	1.31	0.6	1.22		0.431624	1.01455	1.9703	2.33239	1.70051	1.49455	-1.07913	-1.22658
1B	240		0.59	0.46	0.58	0.51	0.54	0.71	0.38	0.41		0.42	0.33	0.29	0.37	0.44	0.37	0.3	0.37		1.29516	1.06196	2.29834	0.922892	0.722999	2.41341	0.884321	0.270188
1B	240.5		0.74	1.04	1.1	0.9	0.54	0.94	0.71	0.82		0.63	0.61	0.54	0.52	0.66	0.61	0.6	0.57		0.593632	2.02033	2.74647	1.91398	-0.625646	1.51874	0.674065	1.21868
1B	241		0.96	2.4	2.35	1.64	2.16	2.48	1.66	1.93		0.94	1.18	1.01	1.09	1.48	1.18	1.21	1.18		0.0803128	3.22621	3.83873	1.51984	1.74665	3.43212	1.53169	1.98232
1B	241.5		3.9	6.06	5.79	3.67	5.02	5.88	3.22	3.68		3.3	3.14	2.67	2.55	3.57	3.14	2.65	2.82		0.693168	3.11716	3.67308	1.413	1.62441	2.92413	0.896309	1.02605
1B	242		2.77	5.24	5.18	3.54	4.44	4.86	2.18	3.19		2.57	2.53	2.2	2.32	3.07	2.53	1.87	2.45		0.295624	3.55049	4.20957	1.65786	1.75915	3.05097	0.699334	0.999055
1B	242.5		2.13	5.88	5.71	3.51	5.31	5.53	5.09	4.93		2.41	2.73	2.49	2.55	3.57	2.82	3.56	2.73		-0.437365	3.83566	4.05036	1.21185	1.94399	3.2126	1.83402	2.68035
1B	243		2.59	4.28	4.36	2.95	3.4	4.51	2.42	3.05		2.31	2.16	1.95	2.02	2.36	2.2	1.81	2.12		0.464585	3.22371	3.81922	1.43599	1.72192	3.43944	1.40695	1.44204
1B	243.5		3.06	5.29	5.22	2.93	4.11	5.42	5.08	4.25		2.46	2.94	2.81	2.77	3.4	3.14	4.04	2.9		0.920538	2.67025	2.69025	0.183246	0.823923	2.42839	1.10075	1.56459
1B	244		1.48	1.11	1.25	0.91	0.95	1.28	1.32	1.44		1.36	0.94	1.01	0.97	0.99	0.98	1.02	1.1		0.312382	0.573977	0.67681	-0.1997	-0.12925	0.928975	1.13054	0.965024
1B	244.5		1.63	1.68	1.68	0.82	1.08	1.88	1.93	1.52		1.47	1.18	1.12	1.12	1.1	1.31	1.45	1.18		0.417018	1.30282	1.46351	-0.818007	-0.070653	1.39607	1.36275	0.882184
1B	245		1.46	2.18	2.23	1.21	1.52	2.22	1.68	1.7		1.42	1.59	1.44	1.53	1.54	1.59	1.21	1.59		0.114066	1.19164	1.64596	-0.651713	-0.0409656	1.27388	1.5967	0.222739
1B	245.5		1.88	1.4	1.49	1.01	1.06	1.55	1.62	0.94		1.62	1.35	1.48	1.35	1.43	1.55	1.33	1.02		0.575755	0.120835	0.0232777	-0.756612	-0.982619	0.001277	0.897754	-0.238979
1B	246		1.7	1.61	1.79	1.11	1.05	1.8	1.61	1.26		1.57	0.98	1.26	1.12	1.1	1.31	1.27	1.14		0.295167	1.97106	1.23388	-0.0219354	-0.168173	1.1855	1.0903	0.320782
1B	246.5		2.71	3.17	3.36	1.87	2.25	3.4	3.38	2.42		2.36	1.88	2.02	1.91	2.08	2.2	2.41	1.96		0.560628	2.23734	2.04564	-0.0682147	0.31109	1.78207	1.68932	0.766459
1B	247		2.77	2.76	2.84	1.76	1.97	2.65	1.64	1.24		2.04	1.51	1.52	1.46	1.76	1.55	1.27	1.55		1.33273	2.66398	2.64612	0.620818	0.474964	2.28371	1.20804	-0.641902
1B	247.5		2.15	2.86	2.9	1.66	2.15	2.93	1.77	1.9		1.57	1.51	1.37	1.42	1.76	1.51	1.33	1.51		1.37195	2.86184	3.34965	0.500875	0.867171	3.0064	1.36993	0.824685
1B	248		1.11	1.21	1.3	0.67	0.79	1.32	1.1	0.76		1	0.78	0.83	0.9	0.71	0.86	0.84	0.82		0.408318	1.66704	1.5881	-0.729594	0.387126	1.63964	1.16372	-0.207082
1B	248.5		4.96	4.16	4.45	3.11	3.38	4.04	2.83	2.78		3.83	2.77	2.89	2.81	2.69	2.86	2.11	3.02		1.14457	1.65983	1.70671	0.348302	1.01586	1.38435	1.42345	-0.262028
1B	249		1.44	1.63	1.68	1.41	1.63	1.85	1.34	1.38		1.31	1.06	1.05	1.05	1.32	1.06	1.08	1.02		0.371862	1.65958	1.75921	1.03572	0.908832	2.29559	0.946903	1.10225
1B	249.5		1.74	1.74	1.74	1.18	1.37	1.94	1.85	1.53		1.47	1.35	1.26	1.35	1.26	1.35	1.39	1.26		0.673508	0.919319	1.12374	-0.368018	0.324412	1.38799	1.36577	0.654796
1B	250		0.9	1.38	1.41	0.98	1.22	1.29	1.14	0.99		0.94	0.78	0.83	0.71	0.93	0.86	0.84	0.69		-0.172668	2.31971	1.97867	1.05484	1.10902	1.53421	1.34704	1.23141
1B	250.5		0.1	1.84	1.52	0.41	1.24	1.67	1.96	1.47		0.1	0.82	0.76	0.75	1.04	0.78	1.21	0.82		-0.192855	3.76865	2.80244	-1.30088	0.687454	3.45732	2.51192	2.4167
1B	251		5.87	6.43	6.02	4.43	5.4	4.62	4.85	4.48		3.83	3.51	3.21	3.18	4.01	3.47	4.22	3.59		2.06937	2.80125	2.77396	1.26497	1.39131	1.11784	0.63937	0.832615
1B	251.5		3.5	4.3	3.55	2.08	3.41	3.78	3.8	3.45		2.73	2.53	2.27	1.98	2.8	2.53	2.71	2.53		1.0868	2.3165	1.74732	0.147719	0.866891	1.63403	1.69758	1.20774
1B	252		2.29	2.75	2.45	1.41	2.33	2.29	2.32	1.96		1.62	1.55	1.52	1.35	1.7	1.47	1.69	1.59		1.5325	2.47849	1.8657	0.131738	1.42049	1.78585	1.5544	0.736591
1B	252.5		2.85	2.41	2.22	1.66	2.06	1.83	1.45	1.83		1.89	1.43	1.44	1.24	1.65	1.43	1.57	1.47		1.9154	2.18518	1.62776	1.03475	0.963886	0.904447	-0.319389	0.791975
1B	253		2.06	1.82	1.66	1.01	1.45	1.39	1.65	1.42		1.36	1.1	1.01	0.9	1.1	1.1	1.33	1.06		1.87986	2.03821	1.8626	0.373737	1.1915	0.804229	0.979035	1.04192
1B	253.5		2.25	3.2	2.95	1.61	2.38	2.99	2.74	2.42		1.52	1.67	1.48	1.2	1.92	1.71	2.05	1.67		1.78285	2.95648	2.99679	1.0251	0.925755	2.40605	1.39895	1.44354
1B	254		2.26	3.23	2.88	2.16	2.85	2.54	2.23	2.32		1.68	1.59	1.55	1.42	1.81	1.71	1.75	1.67		1.30503	3.30706	2.59219	1.58614	2.21165	1.55422	1.12862	1.24116
1B	254.5		3.07	2.48	2.43	2.08	2.43	1.96	1.91	1.74		1.89	1.51	1.55	1.27	1.92	1.59	1.75	1.59		2.34754	2.06416	1.70942	1.90958	1.02571	0.73928	0.3743	0.294571
1B	255		3.72	3.6	3.35	2.13	2.93	3.11	2.56	2.99		2.41	1.96	1.98	1.72	2.08	2.04	1.99	2.16		2.07105	2.73998	2.11846	0.735397	1.5699	1.71971	1.1919	1.26122
1B	255.5		1.51	2.26	2.08	1.13	1.72	1.88	1.89	1.62		1.1	1.14	1.08	0.97	1.26	1.14	1.33	1.1		1.35349	3.04549	2.69257	0.466755	1.35894	2.02069	1.71673	1.44974
1B	256		4.04	3.72	3.4	2.29	2.68	3.31	2.96	2.83		2.57	2.16	2.09	1.83	2.14	2.16	2.23	1.84		2.18725	2.37406	1.92859	0.78347	0.989514	1.74347	1.36412	1.75708
1B	256.5		4.83	4.94	4.61	3.9	4.69	4.04	4.35	3.84		3.67	2.94	3.07	2.66	3.35	3.02	3.38	3.26		1.22951	2.27248	1.5932	1.49125	1.59415	1.12966	1.22656	0.591065
1B	257		1.2	1.6	1.51	0.96	1.44	1.24	1.36	1.17		1.05	0.86	0.94	0.75	1.04	0.86	1.21	1.06		0.522959	2.61099	1.74701	0.819479	1.41406	1.34472	0.519048	0.325493
1B	257.5		2.7	3.88	3.31	2.42	3.66	2.93	2.98	2.24		2.2	1.75	1.55	1.61	2.36	1.75	2.53	1.75		0.865186	3.92399	3.43566	1.55118	2.16113	2.17708	0.745186	0.905237
1B	258		3.32	4.75	3.69	2.47	4.49	4.06	2.7	2.75		2.88	2.37	2.16	2.13	3.13	2.49	2.35	2.49		0.584556	3.3295	2.19029	0.491348	1.73061	2.08905	0.631916	0.353486
1B	258.5		1.71	2.87	2.39	1.51	2.94	2.85	2.75	1.9		1.89	1.67	1.48	1.5	2.08	1.67	2.05	1.63		-0.356243	2.30705	1.85575	0.0338147	1.58953	2.26602	1.42171	0.537872
1B	259		2	3.39	2.87	1.73	3.03	3.41	2.05	1.72		1.94	1.63	1.44	1.5	2.08	1.59	1.45	1.59		0.118327	3.46585	2.97862	0.473704	1.76587	3.66926	1.69356	0.252228
1B	259.5		2.3	2.42	1.97	1.28	2.39	2.18	2.12	1.76		1.47	1.26	1.12	1.16	1.65	1.31	1.39	1.26		2.09211	2.87181	2.23524	0.315081	1.72588	2.12389	2.16179	1.24484
1B	260		3.63	4.6	3.52	1.96	4.07	4.05	3.15	3.33		2.94	2.45	2.24	2.32	3.13	2.45	2.23	2.41		0.909347	2.90738	1.78608	-0.496473	1.19784	2.16723	1.72916	1.27182
1B	260.5		4.75	5.76	4.62	2.55	4.9	5.21	4.21	3.99		3.88	3.18	2.78	2.77	3.62	2.98	3.07	3.06		0.875597	2.71884	2.08274	-0.247849	1.4128	2.49948	1.56566	1.0157
1B	261		4.14	6.21	4.8	2.55	5.68	5.83	4.63	4.53		3.77	3.02	2.67	2.77	3.84	3.02	3.01	2.98		0.374706	3.53523	2.50822	-0.250029	1.90924	3.11399	2.26867	1.74428
1B	261.5		2.86	2.27	1.77	0.89	1.02	1.26	2.42	2.07		1.89	1.51	1.41	1.46	0.88	1.39	1.63	1.51		1.93967	1.61426	0.783123	-1.20575	0.572449	-0.288218	2.00604	1.18054
1B	262		3.78	2.91	2.16	0.91	0.75	1.17	3.52	2.62		2.41	1.88	1.7	1.61	0.71	1.84	2.23	1.88		2.16125	1.79472	0.828591	-1.33266	0.171651	-1.17407	2.41541	1.29473
1B	262.5		2.29	1.71	1.54	0.81	0.38	0.91	1.05	1.33		1.42	1.1	1.01	1.01	0.49	1.14	0.84	1.1		2.26929	1.71462	1.51868	-0.586068	-0.744676	-0.648436	0.927676	0.638269
1B	263		0.51	0.63	0.67	0.53	0.23	0.47	0.47	0.8		0.31	0.37	0.4	0.37	0.33	0.37	0.3	0.41		1.83689	1.83761	1.73059	1.02488	-0.905577	0.704632	1.79019	2.56863
1B	263.5		2.14	1.72	1.53	1.22	0.49	1.39	1.21	1.83		1.52	1.35	1.19	1.27	0.71	1.26	0.84	1.31		1.51011	0.870178	0.85128	-0.117069	-1.1227	0.317587	1.68821	1.27898
1B	264		0.53	0.58	0.63	0.46	0.21	0.4	0.3	0.54		0.31	0.33	0.43	0.37	0.44	0.45	0.18	0.45		2.05473	1.98781	1.17381	0.565335	-1.72379	-0.275323	1.84028	0.568513
1B	264.5		3.85	2.57	2.81	2.56	1.38	2.61	2.84	2.93		2.73	2.29	2.13	2.21	1.48	2.33	1.93	2.29		1.57865	0.411051	0.997995	0.502606	-0.261174	0.407285	1.95249	0.933353
1B	265		0.96	0.86	1	0.69	0.29	0.61	0.79	1.02		0.63	0.65	0.65	0.67	0.55	0.69	0.54	0.73		1.77393	0.933528	1.45809	0.0631541	-1.61221	-0.34356	1.67759	1.1423
1B	265.5		3.96	1.99	2.49	2	0.97	1.97	3.03	3.31		2.73	1.92	1.84	1.95	1.32	2.08	2.11	2.08		1.73213	0.127515	1.08622	0.0806731	-0.989204	-0.172626	1.82118	1.94133
1B	266		2.35	1.39	1.63	1.52	0.93	1.72	1.23	1.81		1.68	1.26	1.19	1.2	0.88	1.35	0.84	1.35		1.4927	0.308295	1.09666	0.798923	0.221084	0.874929	1.77669	1.10221
1B	266.5		1.69	1.25	1.22	1.37	0.85	1.3	0.84	1.36		1.21	0.98	0.9	0.9	0.88	1.02	0.78	0.9		1.4504	0.83826	1.0203	1.51733	-0.129975	0.853106	0.286042	1.57789
1B	267		2.18	2.13	2.31	2.09	0.71	1.73	1.1	2.6		1.68	1.43	1.23	1.27	1.04	1.39	1.02	1.39		1.10756	1.56202	2.61609	1.93229	-1.17463	0.780535	0.302836	2.78135
1B	267.5		1.57	1.29	1.38	1.14	0.71	1.09	1.28	1.4		1.05	0.98	0.83	0.94	0.82	0.9	0.9	0.98		1.79393	0.963809	1.86277	0.642109	-0.476789	0.645252	1.64141	1.31698
1B	268		2.08	1.3	1.58	1.53	0.59	1.26	1.34	2.02		1.47	1.22	1.15	1.16	0.77	1.22	1.08	1.31		1.55165	0.20189	1.07271	0.960959	-0.849269	0.0823393	0.954911	1.73203
1B	268.5		1.21	1.39	1.54	1.17	0.86	1.39	0.52	1.52		1	0.94	0.9	0.97	0.99	1.1	0.36	0.98		0.749486	1.47622	2.02136	0.579795	-0.484115	0.818746	1.4989	1.70935
1B	269		3.83	2.67	3.07	2.64	1.39	2.76	1.6	3.71		2.83	2.2	2.16	2.28	1.76	2.49	1.21	2.49		1.35661	0.700428	1.29524	0.488356	-0.796204	0.361255	1.33286	1.6241
1B	269.5		1.7	1.51	1.54	1.3	0.97	1.37	0.72	1.29		1.21	1.02	0.97	0.94	0.88	1.1	0.54	1.02		1.47832	1.49027	1.67386	1.15094	0.365615	0.74361	1.23135	0.803233
1B	270		1.16	0.97	0.99	0.98	0.55	0.97	0.61	0.97		0.79	0.78	0.69	0.75	0.55	0.73	0.48	0.73		1.64047	0.744165	1.22044	0.884346	-0.0023371	0.939669	0.961117	0.936943
1B	270.5		1.58	0.82	0.77	0.82	0.38	0.7	0.34	0.8		1.05	0.78	0.76	0.79	0.55	0.82	0.3	0.57		1.82826	0.182875	0.0379045	0.124959	-1.05926	-0.433577	0.405853	1.13209
1B	271		1.46	0.95	1.04	0.92	0.44	0.79	0.23	0.94		1	0.94	0.83	0.82	0.49	0.82	0.36	0.9		1.67098	0.0275997	0.729631	0.332179	-0.368844	-0.10114	-1.27752	0.135305
1B	271.5		1.39	0.82	0.84	0.81	0.34	0.9	0.06	0.79		0.94	0.69	0.65	0.71	0.38	0.69	0.12	0.61		1.68182	0.554238	0.810627	0.406326	-0.383227	0.882282	-1.32101	0.818845
1B	272		3.21	1.67	2.1	1.68	1.44	2.71	2.19	2.48		2.52	2.08	1.95	2.06	1.87	2.29	1.63	2.2		1.04876	-0.646241	0.246892	-0.573823	-0.879863	0.61805	1.40945	0.409351
1B	272.5		2.71	0.95	1.64	0.91	1.06	2.04	2.16	2.02		2.1	1.51	1.52	1.53	1.43	1.71	1.57	1.71		1.10303	-1.19747	0.248814	-1.25488	-0.979574	0.618078	1.56056	0.585366
1B	273		1.28	0.9	1.07	0.59	0.55	1.16	0.94	1		1.26	0.98	0.9	0.9	0.77	0.98	0.6	1.02		0.0762499	-0.260473	0.54837	-1.01409	-1.03269	0.563679	2.07968	-0.0526809
1B	273.5		1.26	0.84	1.12	0.86	0.69	1.31	1.3	1.59		0.89	0.94	0.94	0.97	0.88	0.98	0.9	1.06		1.47306	-0.315213	0.551291	-0.34868	-0.777658	1.03711	1.70605	1.53727
1B	274		2.12	1.08	1.31	1.09	0.6	1.65	0.51	1.51		1.62	1.39	1.3	1.31	0.77	1.47	0.72	1.43		1.13022	-0.713205	0.0159023	-0.508822	-0.783076	0.395105	-1.12188	0.179067
1B	274.5		2.81	1.31	1.63	1.45	1.06	1.88	0.69	1.71		1.99	1.43	1.33	1.27	1.21	1.55	0.66	1.55		1.54115	-0.254819	0.671327	0.419242	-0.462909	0.676316	0.174184	0.323447
1B	275		7.81	8.97	9.74	7.09	4.42	8.79	7.7	10.07		5.97	4.98	4.37	4.53	4.61	5.02	6.75	5.02		1.20603	2.73005	3.94827	1.84308	-0.165926	2.55872	0.610578	3.43182
1B	275.5		3.23	3.34	4.03	3.59	2.66	3.76	3.03	3.96		2.88	2.33	2.16	2.25	2.58	2.45	2.53	2.37		0.459657	1.43648	2.67452	1.88614	0.130777	1.78071	0.830681	2.22938
1B	276		4.15	3.97	4.56	3.81	2.76	4.1	3.43	4.3		3.25	2.49	2.2	2.36	2.36	2.53	3.13	2.53		1.07008	1.9672	3.32581	1.95875	0.662154	2.05946	0.405724	2.32422
1B	276.5		4.64	3.73	5	4.46	3.08	4.45	4.03	4.74		3.51	2.69	2.45	2.55	2.69	2.73	3.44	2.77		1.24724	1.28095	3.24324	2.39902	0.567579	2.08795	0.738553	2.36171
1B	277		2.83	4.83	4.92	3.56	2.44	4.97	3.31	4.74		2.25	2.69	2.45	2.43	2.25	2.69	2.29	2.69		0.975748	2.64322	3.14001	1.46602	0.327661	2.81757	1.86075	2.52792
1B	277.5		3.9	3.55	4.13	3.54	2.25	3.74	2.77	3.76		2.83	2.24	2.2	2.28	2.3	2.53	2.35	2.41		1.45325	1.91436	2.71457	1.73739	-0.0986471	1.58283	0.744761	1.86441
1B	278		5.01	6.2	6.62	4.93	3.3	6.82	5.31	6.78		4.25	3.43	3.07	3.11	2.8	3.39	3.92	3.47		0.696734	2.72217	3.6595	1.88283	0.712599	3.40768	1.521	3.20956
1B	278.5		5.19	3.66	4.54	4.24	3	3.88	3.07	4.3		3.62	2.65	2.56	2.58	2.58	2.82	2.59	2.9		1.68523	1.26239	2.42073	2.04762	0.63681	1.25548	0.769906	1.61885
1B	279		5	4.98	5.64	5.11	3.39	4.76	3.09	5.21		3.62	2.98	2.67	2.81	3.29	3.02	2.59	3.02		1.47651	2.24676	3.49445	2.62016	0.120996	1.93013	0.804358	2.42606
1B	279.5		6.29	3.73	4.22	4.41	2.29	3.98	3.86	4.01		4.66	3.14	3.1	3.33	2.96	3.51	2.47	3.47		1.3617	0.622683	1.13418	1.04481	-0.896522	0.449413	2.36344	0.524831
1B	280		6.31	2.39	2.41	2.58	1.59	2.35	2.42	2.62		4.09	2.94	2.89	2.96	2.25	3.06	1.63	3.22		2.11124	-0.619515	-0.518019	-0.408419	-1.14445	-0.775783	1.99282	-0.626742
1B	280.5		8.85	5.1	4.85	4.55	2.79	4.41	6.43	5.7		6.55	4.82	4.47	4.68	3.9	4.61	4.16	4.61		1.37698	0.200337	0.270532	-0.0915664	-1.13096	-0.14826	2.33602	0.79953
1B	281		8.46	3.32	3.85	3.03	1.12	3.64	2.35	2.5		5.45	4.12	3.86	3.82	1.81	4.16	1.75	4.28		2.16156	-0.658095	-0.0079764	-0.67266	-1.47625	-0.427746	1.421	-1.4107
1B	281.5		5.26	2.16	2.24	2.14	1.21	2.19	1.55	1.9		3.51	2.57	2.38	2.51	1.87	2.49	1.08	2.45		1.92489	-0.53476	-0.189866	-0.466092	-1.35785	-0.402277	1.71361	-0.741832
1B	282		4.11	1.04	1.28	1.17	0.67	1.42	0.46	1.01		2.52	1.84	1.8	1.83	0.93	2	0.42	1.96		2.42503	-1.41472	-0.889522	-1.13284	-1.03081	-0.949714	0.325584	-1.5741
1B	282.5		5.58	3.93	3.97	4.05	2.19	4.7	4.07	4.72		3.98	2.86	2.89	2.99	2.41	3.18	3.13	3.18		1.55434	1.2558	1.1847	1.12962	-0.35852	1.59673	1.26215	1.62217
1B	283		2.82	4.2	4.46	4.06	1.04	4.38	4.22	2.95		2.57	2.24	2.09	2.21	1.37	2.45	3.07	2.33		0.370099	2.8674	3.50098	2.65421	-0.919381	2.61499	1.58074	0.884918
1B	283.5		3.52	2.96	3.5	3.65	0.99	3.27	2.64	1.99		2.1	1.71	1.52	1.65	1.48	1.63	2.41	1.67		2.56847	2.36076	3.96208	3.76115	-1.25171	3.23179	0.406333	0.607552
1B	284		2.42	3.7	4	3.46	1.17	3.85	3.72	2.25		1.57	1.88	1.66	1.76	1.48	1.88	2.77	1.84		2.0034	3.16517	4.2914	3.00115	-0.791352	3.4194	1.43807	0.740343
1B	284.5		2.21	3.27	3.38	3.11	1.45	3.07	2.69	1.71		1.52	1.67	1.48	1.5	1.48	1.63	2.17	1.59		1.66866	3.08489	3.8772	3.31356	-0.0865576	2.84747	1.00229	0.243261
1B	285		4.51	3.32	4.45	4.68	2.98	4.47	1.87	3.36		3.46	2.82	2.45	2.58	2.47	2.82	1.51	2.77		1.17372	0.602428	2.54322	2.58492	0.806598	1.95661	0.982469	0.702031
1B	285.5		4.5	2.11	3.78	3.83	1.53	3.77	0.45	2.63		3.62	2.86	2.63	2.69	1.59	2.9	0.54	2.86		0.948183	-0.86953	1.36943	1.35044	-0.153504	1.00322	-0.650915	-0.263573
1B	286		6.01	3.37	4.72	5.55	3.51	5.18	1.1	4.13		4.93	3.88	3.46	3.52	2.74	3.92	1.02	3.75		0.8569	-0.437597	1.14847	1.87082	1.10571	1.0918	0.279743	0.33512
1B	286.5		3.55	1.49	2.74	3.1	1.09	3.06	0.23	2.04		2.99	2.33	2.13	2.25	1.1	2.45	0.3	2.37		0.724705	-1.1815	0.893983	1.2092	-0.0344586	0.823731	-0.733341	-0.452536
1B	287		5.37	2.96	4.61	4.76	2.68	4.49	1.99	4.38		3.77	3.02	2.74	2.84	3.13	3.14	2.71	3.02		1.64231	-0.0669818	2.14586	2.15563	-0.561525	1.43659	-1.12384	1.50968
1B	287.5		4.32	3.18	4.37	4.12	3.22	3.71	2.84	4.61		3.09	2.69	2.53	2.51	2.91	2.86	2.95	2.73		1.53082	0.600695	2.28788	2.04178	0.425876	1.00161	-0.161705	2.28352
1B	288		3.42	4.9	5.76	4.66	2.63	3.52	4.01	4.84		3.09	3.22	2.92	2.92	3.29	3.22	3.68	3.26		0.407675	1.74112	3.06258	1.90984	-0.796171	0.312456	0.383701	1.62302
1B	288.5		2.74	6	6.63	5.71	3.35	3.58	5.24	5.67		3.09	3.79	3.39	3.44	4.01	3.75	4.88	3.75		-0.439464	1.96006	3.02862	2.12146	-0.651642	-0.159591	0.313877	1.72181
1B	289		2.61	5.31	5.93	5.1	3.05	3.39	4.72	4.9		2.46	3.39	3.1	3.11	3.84	3.43	4.1	3.31		0.226376	1.90858	2.87623	2.06119	-0.822504	-0.032963	0.647104	1.61953
1B	289.5		2.12	5.93	6.51	5.12	2.95	3.41	4.55	5.31		2.78	3.47	3.07	2.99	3.68	3.47	4.28	3.43		-0.913907	2.3882	3.54987	2.28038	-0.78773	-0.0554671	0.274649	1.84488
1B	290		1.13	2.14	2.69	2.33	1.35	1.64	1.71	2.4		1.1	1.47	1.3	1.31	1.59	1.47	1.81	1.43		0.108913	1.4566	3.19924	2.37133	-0.590191	0.369283	-0.224289	2.17524
1B	290.5		1.53	1.59	1.87	1.66	1.03	1.14	1.32	1.77		1.21	1.39	1.26	1.31	1.1	1.31	1.39	1.39		0.988505	0.454154	1.43562	0.812158	-0.221782	-0.393401	-0.202412	0.869285
1B	291		4.24	3.61	4.01	4.32	2.53	3.97	1.69	3.43		3.25	3.02	2.74	2.73	2.52	3.02	1.81	3.06		1.17476	0.652868	1.45174	1.86092	0.0125813	1.05362	-0.265753	0.406446
1B	291.5		2.48	1.64	1.91	2.54	1.46	2.29	0.44	1.54		1.94	1.84	1.7	1.76	1.32	1.88	0.6	1.88		1.05486	-0.344454	0.381876	1.37734	0.422403	0.719213	-1.0338	-0.578434
1B	292		2.34	1.69	1.87	1.73	1.26	1.7	1.41	2.09		1.83	1.51	1.44	1.46	1.21	1.63	1.33	1.63		1.03458	0.384111	0.899816	0.568623	0.157434	0.127093	0.25364	0.907438
1B	292.5		3.06	3.06	3.35	3.66	1.94	3.26	1.16	3.01		2.46	2.57	2.27	2.36	1.81	2.57	1.08	2.61		0.918073	0.637557	1.46934	1.7514	0.281723	0.886905	0.282017	0.510969
1B	293		5.71	5.09	5.48	4.94	2.79	5.36	4.36	5.34		4.14	3.75	3.43	3.44	2.96	3.84	3.62	3.88		1.476	1.20146	1.89857	1.40736	-0.228281	1.33863	0.88167	1.27974
1B	293.5		4.31	4.65	5.21	5.32	3.16	5.28	3.4	4.66		3.09	3.18	2.85	2.96	2.96	3.22	3.38	3.22		1.51526	1.54328	2.60838	2.56679	0.267435	2.14544	0.0257359	1.49819
1B	294		4.6	4.41	4.81	4.46	2.85	4.59	3.44	4.99		3.56	3.39	3.03	3.07	2.74	3.43	2.95	3.43		1.12253	1.0187	1.85661	1.46042	0.154979	1.14255	0.703063	1.5335
1B	294.5		5.7	5.02	5.62	4.89	2.59	5.26	3.52	5.37		4.19	3.84	3.39	3.48	2.74	3.84	3.38	3.79		1.39763	1.0459	2.08955	1.30586	-0.215447	1.25238	0.179255	1.39824
1B	295		1.12	0.86	1.09	1.07	0.74	1.09	1.15	0.98		0.68	0.82	0.72	0.71	0.55	0.82	1.02	0.78		2.20737	0.161917	1.3994	1.40588	1.20733	1.01412	0.475617	0.780814
1D	0		4.4	2.61	2.12	1.96	1.4	2.41	1.89	2.01		3.25	3.47	2.78	2.99	1.59	3.31	2.05	3.18		1.35994	-0.835464	-0.750276	-1.10683	-0.453997	-0.912971	-0.316708	-1.23704
1D	0.5		5.45	3.11	2.62	1.89	1.37	2.83	2.25	2.14		3.72	3.55	2.81	3.11	1.54	3.59	2.59	3.47		1.80205	-0.41295	-0.214778	-1.25389	-0.412861	-0.711311	-0.561525	-1.28864
1D	1		0.37	0.29	0.26	0.24	0.25	0.26	0.26	0.23		0.42	0.33	0.32	0.34	0.27	0.37	0.24	0.49		-0.377785	-0.320695	-0.481922	-0.688074	-0.288101	-0.764839	0.216118	-1.46382
1D	1.5		0.82	0.66	0.42	0.51	0.34	0.83	0.6	0.67		1.05	0.9	0.97	1.05	0.55	1.22	0.54	1.31		-0.768798	-0.797264	-1.65076	-1.52701	-1.32102	-1.00511	0.381276	-1.54998
1D	2		1.43	0.71	0.72	0.97	0.48	0.82	1.12	0.79		1.83	1.18	1.37	1.72	0.66	1.51	1.08	1.92		-0.822051	-1.24524	-1.42512	-1.35667	-0.936367	-1.47173	0.121584	-1.91419
1D	2.5		2.16	1.46	1.38	2.29	0.57	1.97	2.24	1.46		1.94	1.55	1.41	1.83	0.77	1.67	1.75	1.84		0.432624	-0.192759	-0.0584145	0.773952	-0.932849	0.566036	1.16481	-0.669676
1D	3		3.21	2	2.01	2.83	0.51	2.63	4.31	2.35		2.78	2.61	2.38	2.47	0.49	2.77	3.07	3.02		0.592158	-0.776344	-0.489233	0.469174	0.103812	-0.175033	1.69836	-0.745266
1D	3.5		5.43	3.2	2.58	2.71	1.31	2.9	1.88	1.38		3.72	3.31	3.25	3.14	1.76	3.18	1.69	2.86		1.77751	-0.106716	-0.653369	-0.447565	-0.983449	-0.30009	0.472241	-1.72907
1D	4		9.15	5.87	4.23	2.38	1.89	3.69	2.05	1.85		5.97	4.9	4.26	4.34	2.25	4.86	2.47	4.41		2.0859	0.675965	-0.0204965	-1.47429	-0.61899	-0.819532	-0.71572	-1.97074
1D	4.5		7.15	6.23	5.17	4.04	4.04	4.37	1.77	3.17		4.87	4.08	3.68	3.41	2.91	4.16	1.81	3.51		1.82212	1.78641	1.28783	0.59776	1.54553	0.1679	-0.0779102	-0.329834
1D	5		8.36	12.15	11.68	11.71	12.41	8.78	3.57	6.81		6.71	5.51	4.87	5.02	6.97	5.51	4.22	5.47		0.968459	4.11652	4.49282	4.36825	3.16208	2.0308	-0.659702	0.837883
1D	5.5		7.45	9.88	9.56	9.34	9.72	7.05	3.76	5.54		5.5	4.28	3.97	4.08	5.32	4.49	4.1	4.45		1.38273	4.42994	4.50165	4.19375	3.33135	1.93734	-0.357309	0.836551
1D	6		8.32	10.59	10.67	10.25	10.95	8.42	6.75	6.26		5.71	4.49	4.08	4.27	5.98	4.61	6.15	4.69		1.78907	4.61358	5.16845	4.56655	3.35977	2.80514	0.424067	1.13451
1D	6.5		10.39	13.57	13.72	13.18	13.67	10.46	7.74	7.52		7.6	5.92	5.34	5.61	7.63	6.08	7.96	6.08		1.44916	4.42843	5.05855	4.42211	3.21662	2.46957	-0.116349	0.809981
1D	7		13.78	16.52	16.85	16.06	16.76	13	9.22	9.26		9.17	7.18	6.39	6.62	9.16	7.3	9.34	7.34		1.98662	4.47066	5.30838	4.69337	3.37586	2.68334	-0.0558714	0.895245
1D	7.5		15.05	19.42	20.02	19.14	20.31	16.08	12.5	11.23		11.11	8.77	7.83	8.27	11.19	9.1	11.93	9.1		1.40338	4.18805	5.06461	4.35018	3.32075	2.64782	0.206918	0.809542
1D	8		11.32	14.66	14.82	14.32	15.02	11.37	7.73	8.17		8.12	6.37	5.63	5.88	8.23	6.41	8.56	6.37		1.55252	4.46902	5.2717	4.72291	3.35403	2.65565	-0.421597	0.972714
1D	8.5		10.94	14.38	14.58	13.67	13.9	11.31	8.78	8.24		8.02	6.32	5.59	5.91	7.9	6.45	8.98	6.45		1.43744	4.36492	5.18935	4.30876	3.08416	2.58717	-0.0946725	0.952696
1D	9		13.72	16.23	16.52	15.75	16.21	12.05	10.13	9.19		8.96	6.98	6.21	6.55	8.89	7.14	9.64	7.22		2.09892	4.55674	5.38132	4.62594	3.34859	2.36434	0.220617	0.937107
1D	9.5		2.45	2.05	2.33	2.42	2.58	1.9	1.05	1.34		1.52	1.22	1.15	1.24	1.59	1.35	0.96	1.31		2.26757	2.13253	2.99282	2.9035	2.37733	1.29959	0.366766	0.0715007
1D	10		0.62	0.58	0.6	0.53	0.53	0.68	0.39	0.48		0.52	0.57	0.4	0.67	0.44	0.65	0.3	0.53		0.600878	0.0552407	1.24838	-0.584992	0.660727	0.121393	0.925778	-0.244238
1D	10.5		0.81	0.3	0.52	0.76	0.75	0.6	0.08	0.3		0.58	0.37	0.47	0.45	0.55	0.45	0.18	0.61		1.34717	-0.511593	0.272471	1.82233	1.24634	0.894589	-1.63928	-1.4865
1D	11		1.32	0.75	0.96	1.14	0.96	1.12	0.41	0.51		1.15	0.9	0.79	0.86	0.88	0.9	0.36	0.98		0.518956	-0.50901	0.587593	0.938603	0.339239	0.753055	0.457743	-1.46284
1D	11.5		1.98	1.05	1.4	1.76	1.74	1.58	0.7	1.1		1.36	1.02	0.94	1.05	1.21	1.14	0.48	1.14		1.65521	0.0913333	1.42174	2.00342	1.64584	1.19609	1.6447	-0.126399
1D	12		1.82	0.81	1.23	1.67	1.75	1.33	0.05	0.57		1.21	0.94	0.97	1.05	1.15	1.1	0.06	1.14		1.85705	-0.424905	0.750089	1.76032	1.94651	0.646132	-0.338491	-1.56512
1D	12.5		1.73	0.9	1.27	1.51	1.52	1.37	0.23	0.64		1.05	0.82	0.76	0.79	0.99	1.02	0.24	0.94		2.3448	0.299915	1.8757	2.63932	1.98738	1.05221	-0.151547	-0.962204
1D	13		0	0.38	0.36	0.23	0.27	0.24	0.22	0.19		0	0.24	0.25	0.26	0.16	0.16	0.18	0.29		0	1.2932	0.930033	-0.319925	1.68571	0.968077	0.57472	-0.811823
1D	13.5		0.09	0.24	0.23	0.3	0.18	0.46	0.08	0.24		0.16	0.29	0.32	0.26	0.27	0.33	0.12	0.33		-1.07093	-0.35772	-0.675907	0.326385	-0.993066	1.05469	-0.962059	-0.687097
1D	14		0.32	0.36	0.33	0.37	0.26	0.41	0.2	0.33		0.26	0.33	0.32	0.37	0.27	0.45	0.12	0.41		0.601357	0.297213	0.0404313	-0.0317723	-0.188301	-0.247798	1.79326	-0.494233
1D	14.5		0.23	0.25	0.25	0.27	0.31	0.36	0.19	0.27		0.21	0.29	0.29	0.3	0.27	0.33	0.24	0.41		0.25455	-0.270228	-0.296043	-0.239296	0.423921	0.296327	-0.681536	-0.908248
1D	15		0	0.11	0.08	0.18	0.21	0.28	0.05	0.09		0	0.2	0.14	0.22	0.22	0.24	0.12	0.29		0	-1.01878	-0.884863	-0.412701	-0.154402	0.295333	-1.49796	-1.63944
1D	15.5		0.09	0.11	0.08	0.16	0.28	0.39	0.03	0.12		0.05	0.24	0.22	0.19	0.27	0.37	0.06	0.37		1.12384	-1.27751	-1.34063	-0.282073	0.113824	0.164324	-1.04454	-1.74296
1D	16		0.1	0.01	0.05	0.09	0.02	0.03	0	0.05		0.05	0.04	0.14	0.22	0.05	0.12	0	0.16		1.3538	-1.04962	-1.23905	-1.29071	-1.03437	-1.47285	0	-1.46376
1D	16.5		0.12	0.26	0.27	0.28	0.2	0.29	0.21	0.28		0.1	0.2	0.22	0.22	0.16	0.2	0.18	0.24		0.229496	0.56428	0.540441	0.519335	0.542078	0.984095	0.521277	0.345396
1D	17		0	0.02	0.04	0.09	0.04	0.08	0.09	0.08		0	0.08	0.07	0.11	0.05	0.08	0.12	0.16		0	-1.19936	-0.572921	-0.41937	-0.413031	-0.0804275	-0.648609	-1.08985
1D	17.5		0	0.07	0.04	0.1	0.1	0.06	0.05	0.03		0	0.12	0.11	0.15	0.11	0.12	0.12	0.12		0	-0.840741	-1.09791	-0.620654	-0.238413	-0.99952	-1.49796	-1.37372
1D	18		0.21	0.17	0.18	0.11	0.1	0.11	0.19	0.19		0.16	0.16	0.18	0.11	0.05	0.16	0.12	0.24		0.792294	0.0538566	0.0112642	-0.0460815	1.47142	-0.698692	1.51015	-0.521528
1D	18.5		0.09	0.21	0.22	0.27	0.26	0.37	0.02	0.22		0.21	0.29	0.32	0.37	0.27	0.37	0.06	0.41		-1.52668	-0.682877	-0.767729	-0.676758	-0.20912	0.0107265	-1.16221	-1.21519
1D	19		0.03	0.09	0.06	0.11	0.08	0.15	0.05	0.06		0.05	0.08	0.11	0.11	0.11	0.08	0.06	0.12		-0.713854	0.113895	-0.745071	0.0278507	-0.587009	1.36753	-0.448319	-0.896796
1D	19.5		0.6	0.48	0.52	0.55	0.34	0.77	0	0.32		0.42	0.45	0.4	0.41	0.44	0.49	0	0.57		1.37941	0.214289	0.788288	0.8552	-0.747344	1.56017	0	-1.26136
1D	20		1.52	0.34	0.43	0.57	0.24	0.68	0.27	0.53		1	0.94	0.94	0.94	0.44	1.06	0.3	1.02		1.87523	-1.96114	-1.55196	-1.1363	-1.45618	-1.11005	-0.33358	-1.47767
1D	20.5		0.02	0.07	0.07	0.09	0.11	0.2	0.07	0.05		0.05	0.08	0.11	0.19	0.22	0.24	0.06	0.2		-1.11558	-0.304252	-0.611282	-1.02334	-1.45662	-0.453437	0.155746	-1.69097
1D	21		0.03	0.25	0.23	0.18	0.23	0.18	0.11	0.05		0.05	0.29	0.29	0.3	0.27	0.24	0.12	0.29		-0.64065	-0.293337	-0.45633	-0.922431	-0.441465	-0.592148	-0.162101	-2.02171
1D	21.5		0.13	0.2	0.21	0.18	0.19	0.34	0.15	0.14		0.1	0.24	0.25	0.26	0.22	0.33	0.12	0.33		0.463981	-0.413313	-0.350456	-0.729553	-0.359776	0.141711	0.519243	-1.45491
1D	22		0.22	0.4	0.32	0.19	0.17	0.17	0.3	0.3		0.16	0.37	0.32	0.41	0.16	0.29	0.24	0.33		1.01399	0.19951	-0.0224192	-1.37988	0.0345401	-0.98917	0.809565	-0.231799
1D	22.5		0.11	0.09	0.07	0.15	0.26	0.23	0.03	0.08		0.1	0.24	0.29	0.34	0.27	0.29	0.06	0.33		0.132389	-1.5089	-1.75115	-1.35402	-0.13722	-0.50983	-1.04454	-1.88061
1D	23		0.23	0.33	0.32	0.26	0.25	0.38	0.34	0.29		0.26	0.24	0.29	0.26	0.22	0.29	0.24	0.41		-0.313893	0.807432	0.282272	-0.041443	0.437928	0.818115	1.27586	-0.752942
1D	23.5		0.61	0.62	0.58	0.65	0.35	0.72	0.08	0.33		0.52	0.61	0.43	0.56	0.49	0.49	0.18	0.61		0.555374	0.0251559	0.87996	0.414552	-0.956303	1.32799	-1.63928	-1.31486
1D	24		0.11	0.06	0.07	0.05	0.12	0.13	0	0.1		0.1	0.2	0.18	0.19	0.16	0.2	0	0.24		0.171387	-1.58687	-1.18412	-1.53184	-0.697906	-0.83907	0	-1.3998
1D	24.5		0	0.03	0.02	0.03	0.02	0.02	0	0.02		0	0.04	0.07	0.11	0.05	0.08	0	0.12		0	-0.454363	-1.09401	-1.2112	-1.10479	-1.19389	0	-1.63469
1D	25		0.03	0.1	0.12	0.16	0.26	0.22	0.05	0.17		0.05	0.16	0.18	0.15	0.16	0.16	0.06	0.24		-0.713854	-0.746142	-0.692054	0.185861	1.47589	0.722656	-0.448319	-0.746248
1D	25.5		0.1	0.23	0.21	0.24	0.22	0.28	0.14	0.19		0.05	0.24	0.25	0.26	0.16	0.29	0.12	0.33		1.61005	-0.146183	-0.334586	-0.224656	0.925962	-0.0165015	0.33374	-1.06669
1D	26		0.45	0.5	0.46	0.53	0.51	0.58	0.39	0.5		0.37	0.41	0.43	0.41	0.44	0.45	0.3	0.49		0.666621	0.578936	0.175863	0.748134	0.522689	0.822692	0.944387	0.0682065
1D	26.5		0	0.02	0.02	0.05	0.1	0.13	0	0.04		0	0.12	0.14	0.11	0.16	0.16	0	0.16		0	-1.61166	-1.55592	-0.915792	-1.01939	-0.405947	0	-1.61866
1D	27		0.02	0.1	0.08	0.06	0.06	0.06	0	0.03		0.05	0.12	0.14	0.19	0.11	0.16	0	0.2		-1.11558	-0.287763	-0.869153	-1.45272	-1.02436	-1.27041	0	-1.87931
1D	27.5		0.03	0.31	0.34	0.22	0.18	0.2	0.12	0.17		0.05	0.37	0.29	0.34	0.22	0.24	0.18	0.49		-0.713854	-0.428048	0.389847	-0.868163	-0.51506	-0.470412	-0.944545	-1.8073
1D	28		0.06	0.14	0.14	0.2	0.17	0.17	0.1	0.22		0.1	0.16	0.14	0.26	0.16	0.12	0.06	0.33		-0.93473	-0.273156	-0.117455	-0.57886	0.0140478	0.689771	1.30896	-0.79447
1D	28.5		0.16	0.18	0.2	0.26	0.29	0.28	0.25	0.23		0.21	0.2	0.29	0.41	0.27	0.37	0.3	0.41		-0.577772	-0.264249	-0.736428	-0.962269	0.179269	-0.593858	-0.579922	-1.15372
1D	29		0.08	0.01	0.02	0.01	0.02	0.02	0	0.01		0.05	0.04	0.07	0.04	0.05	0.04	0	0.08		0.806745	-0.905784	-1.11182	-0.813534	-1.03437	-0.757422	0	-1.41426
1D	29.5		0.05	0.1	0.1	0.1	0.11	0.11	0.11	0.1		0.05	0.04	0.04	0.07	0.05	0.08	0.06	0.04		0.0543784	1.79398	1.90707	0.57612	1.59705	0.487385	1.52862	1.80234
1D	30		0.03	0.1	0.09	0.1	0.1	0.1	0.1	0.11		0.05	0.12	0.07	0.07	0.05	0.12	0.06	0.12		-0.713854	-0.372266	0.338569	0.582047	1.56369	-0.375966	1.30896	-0.121636
1D	30.5		0.19	0.22	0.22	0.24	0.25	0.34	0.21	0.27		0.21	0.2	0.22	0.34	0.22	0.33	0.12	0.45		-0.212099	0.223129	-0.0051961	-0.697954	0.350403	0.143776	1.93482	-1.08085
1D	31		0.58	0.41	0.4	0.31	0.31	0.44	0.47	0.51		0.42	0.49	0.43	0.6	0.33	0.57	0.48	0.53		1.16965	-0.425853	-0.17109	-1.32332	-0.224622	-0.663974	-0.126707	-0.106091
1D	31.5		1.48	1.24	1.28	1.37	1.05	1.78	0.45	1.3		1.05	0.98	0.94	0.9	0.99	1.02	0.42	0.98		1.47154	0.832321	1.03903	1.52829	0.230897	2.2912	0.226316	1.00687
1D	32		1.66	1.65	1.69	1.74	1.08	1.98	0.41	1.09		1.26	1.14	1.12	1.16	1.37	1.31	0.42	1.35		1.16757	1.39154	1.4895	1.48705	-0.794697	1.63179	-0.0870927	-0.607374
1D	32.5		0.76	0.66	0.65	0.6	0.43	0.85	0.27	0.45		0.52	0.57	0.58	0.6	0.6	0.61	0.36	0.61		1.49286	0.418735	0.318232	0.0178614	-0.97641	1.11525	-0.845858	-0.775394
1D	33		0.15	0.31	0.22	0.34	0.32	0.43	0.15	0.29		0.16	0.41	0.43	0.52	0.33	0.53	0.18	0.57		-0.13932	-0.670656	-1.26421	-0.948265	-0.0674195	-0.542984	-0.511729	-1.37757
1D	33.5		0.58	0.34	0.35	0.43	0.4	0.43	0.32	0.4		0.31	0.45	0.47	0.56	0.49	0.53	0.3	0.61		2.52453	-0.668532	-0.656569	-0.628749	-0.609865	-0.5118	0.169925	-0.97519
1D	34		0.45	0.27	0.29	0.31	0.4	0.42	0.17	0.3		0.31	0.24	0.29	0.41	0.38	0.57	0.12	0.49		1.25146	0.255789	0.0274305	-0.599212	0.1024	-0.72972	1.05008	-1.0737
1D	34.5		0.1	0.06	0.07	0.08	0.04	0.05	0.09	0.14		0.05	0.08	0.11	0.3	0.11	0.16	0.06	0.29		1.61005	-0.363176	-0.519814	-1.75843	-1.37403	-1.46288	1.03439	-1.26667
1D	35		0.12	0.27	0.24	0.26	0.26	0.33	0.19	0.18		0.1	0.24	0.18	0.22	0.22	0.24	0.12	0.24		0.297539	0.211744	0.632986	0.372275	0.544056	0.85476	1.36859	-0.575274
1D	35.5		0	0.01	0	0.01	0	0.01	0	0.02		0	0.04	0	0.07	0	0.04	0	0.12		0	-0.897543	0	-1.28491	0	-1.05833	0	-1.56281
1D	36		0.41	0.28	0.29	0.19	0.16	0.29	0.23	0.32		0.26	0.2	0.29	0.26	0.22	0.24	0.18	0.41		1.57347	0.848763	0.0485796	-0.627715	-0.726776	0.478475	0.72829	-0.579309
1D	36.5		0.34	0.26	0.29	0.27	0.2	0.48	0.07	0.2		0.21	0.29	0.32	0.3	0.27	0.49	0.12	0.45		1.67294	-0.183513	-0.240015	-0.253876	-0.778847	-0.0498331	-1.03789	-1.5151
1D	37		0.24	0.31	0.34	0.44	0.39	0.49	0.29	0.39		0.16	0.37	0.4	0.41	0.33	0.49	0.24	0.61		1.2689	-0.378127	-0.343158	0.204784	0.618379	-0.0193276	0.611828	-1.02186
1D	37.5		0.21	0.31	0.32	0.43	0.42	0.51	0.23	0.41		0.26	0.37	0.32	0.34	0.33	0.33	0.18	0.41		-0.584561	-0.431211	-0.0590842	0.698691	0.87523	1.4227	0.788485	0.0171304
1D	38		0.05	0.2	0.17	0.18	0.13	0.2	0	0.12		0.16	0.33	0.32	0.34	0.22	0.45	0	0.49		-1.68997	-0.977293	-1.15524	-1.13638	-1.11225	-1.51474	0	-2.09179
1D	38.5		0	0.05	0.08	0.03	0.06	0.04	0.05	0.06		0	0.04	0.22	0.19	0.11	0.12	0.12	0.29		0	0.385383	-1.30426	-1.7199	-1.10779	-1.30379	-1.49796	-1.90683
1D	39		0.04	0.04	0.03	0.09	0.08	0.07	0	0.04		0.1	0.16	0.18	0.3	0.16	0.29	0	0.24		-1.22394	-1.59291	-1.62446	-1.62535	-1.36372	-1.82479	0	-1.99615
1D	39.5		0.1	0.04	0.08	0.03	0	0.03	0.02	0.04		0.05	0.12	0.14	0.11	0	0.12	0.06	0.16		1.628	-1.25295	-0.779628	-1.21303	0	-1.39432	-1.16221	-1.60038
1D	40		0.16	0.25	0.25	0.3	0.21	0.23	0.17	0.23		0.16	0.16	0.14	0.15	0.16	0.16	0.12	0.16		0.0911834	1.16341	1.35203	1.88241	0.760507	0.796971	1.05008	0.812844
1D	40.5		0	0.05	0.02	0.03	0.05	0.02	0	0.04		0	0.08	0.07	0.07	0.05	0.04	0	0.12		0	-0.613843	-0.990294	-0.932397	-0.259768	-0.719381	0	-1.3232
1D	41		0.1	0.2	0.21	0.18	0.18	0.21	0.2	0.23		0.05	0.12	0.14	0.15	0.11	0.16	0.18	0.33		1.61005	1.19164	0.900034	0.407841	1.4926	0.62211	0.245163	-0.768223
1D	41.5		0.16	0.23	0.25	0.24	0.31	0.44	0.23	0.3		0.26	0.33	0.4	0.37	0.38	0.49	0.3	0.37		-1.05704	-0.715893	-0.934572	-0.881268	-0.640613	-0.257711	-0.811646	-0.473041
1D	42		0.96	0.72	0.81	0.8	0.71	1.1	0.22	0.54		0.58	0.65	0.61	0.67	0.77	0.82	0.24	0.73		2.20224	0.319956	0.853183	0.541691	-0.266278	1.04297	-0.216689	-0.799477
1D	42.5		0.12	0.27	0.22	0.4	0.41	0.44	0.23	0.23		0.1	0.29	0.25	0.41	0.38	0.37	0.3	0.41		0.323735	-0.134722	-0.262187	-0.0873897	0.198476	0.55054	-0.750361	-1.1633
1D	43		0.11	0.17	0.18	0.09	0	0.07	0.02	0.07		0.1	0.2	0.22	0.19	0	0.16	0.06	0.29		0.0963521	-0.398183	-0.316298	-1.10637	0	-1.16191	-1.16221	-1.87014
1D	43.5		0.15	0.19	0.18	0.19	0.15	0.25	0.2	0.22		0.16	0.12	0.14	0.22	0.16	0.24	0.12	0.2		-0.109706	0.968179	0.432297	-0.382879	-0.24089	0.0559727	1.59376	0.134675
1D	44		0.15	0.28	0.26	0.2	0.17	0.21	0.3	0.28		0.16	0.33	0.25	0.37	0.22	0.2	0.36	0.29		-0.109706	-0.347327	0.0954814	-1.13129	-0.624571	0.0580793	-0.628488	-0.0267263
1D	44.5		0.03	0.36	0.31	0.31	0.22	0.32	0.03	0.13		0.05	0.45	0.47	0.49	0.22	0.33	0.06	0.45		-0.713854	-0.54146	-0.897472	-0.934329	0.0540027	-0.0280664	-1.04454	-1.93462
1D	45		0.29	0.16	0.19	0.14	0.14	0.19	0.2	0.35		0.31	0.24	0.25	0.26	0.22	0.29	0.12	0.45		-0.264584	-0.838962	-0.563448	-1.02848	-1.03707	-0.808145	1.65171	-0.608818
1D	45.5		0.02	0.05	0.02	0.06	0	0.04	0.13	0.12		0.05	0.12	0.14	0.15	0	0.12	0.12	0.16		-1.06829	-1.11739	-1.59581	-1.19175	0	-1.20746	0.248183	-0.510517
1D	46		0.03	0.05	0.05	0.09	0.16	0.14	0.09	0.14		0.05	0.12	0.18	0.19	0.22	0.12	0.06	0.16		-0.713854	-1.06854	-1.44047	-1.06252	-0.771166	0.341756	1.03439	-0.297811
1D	46.5		0.11	0.24	0.18	0.23	0.31	0.39	0.15	0.21		0.26	0.41	0.29	0.41	0.38	0.41	0.18	0.49		-1.59089	-1.08435	-0.842286	-1.1169	-0.57867	-0.107175	-0.46739	-1.56129
1D	47		0.05	0.06	0.02	0.05	0.09	0.06	0	0.06		0.16	0.2	0.11	0.19	0.11	0.12	0	0.33		-1.73363	-1.52839	-1.36216	-1.47831	-0.499225	-0.924206	0	-2.04134
1D	47.5		0.19	0.29	0.3	0.28	0.23	0.34	0.2	0.29		0.21	0.24	0.25	0.34	0.22	0.24	0.12	0.37		-0.207739	0.396363	0.455961	-0.401825	0.11768	0.953798	1.79326	-0.572185
1D	48		0.02	0.11	0.15	0.19	0.27	0.41	0.17	0.24		0.05	0.2	0.25	0.26	0.33	0.37	0.18	0.41		-1.15559	-1.03534	-0.886884	-0.65104	-0.530567	0.318296	-0.14674	-1.07021
1D	48.5		0	0.09	0.07	0.02	0.02	0.06	0	0.04		0	0.08	0.07	0.11	0.05	0.16	0	0.16		0	0.0769541	-0.139478	-1.36343	-1.10479	-1.33482	0	-1.61177
1D	49		0.03	0.22	0.2	0.3	0.2	0.25	0.09	0.13		0.05	0.2	0.14	0.26	0.27	0.29	0.12	0.29		-0.713854	0.124586	0.76379	0.318188	-0.776116	-0.284067	-0.572774	-1.31521
1D	49.5		0.61	0.35	0.39	0.47	0.29	0.51	0.17	0.31		0.42	0.29	0.32	0.3	0.33	0.37	0.18	0.33		1.43475	0.535894	0.447694	1.32918	-0.327692	0.984419	-0.223085	-0.0922938
1D	50		0.41	0.39	0.39	0.39	0.26	0.41	0.17	0.33		0.31	0.24	0.25	0.26	0.27	0.29	0.12	0.37		0.889556	1.3612	1.18622	1.15161	-0.175106	1.06736	1.08547	-0.239289
1D	50.5		0.42	0.33	0.3	0.28	0.15	0.4	0.16	0.25		0.37	0.29	0.25	0.3	0.27	0.33	0.12	0.37		0.441076	0.422889	0.420959	-0.142448	-1.37455	0.534082	0.837748	-0.866526
1D	51		0.9	0.58	0.66	0.71	0.51	0.88	0.37	0.49		0.63	0.73	0.76	0.71	0.66	0.82	0.48	0.86		1.45956	-0.616513	-0.378031	0.0129092	-0.785447	0.232731	-0.803998	-1.30939
1D	51.5		0	0.07	0.07	0.09	0.12	0.14	0.11	0.17		0	0.12	0.14	0.22	0.11	0.16	0.12	0.33		0	-0.777042	-0.906344	-1.33218	0.292525	-0.251387	-0.254269	-1.22676
1D	52		0.11	0.17	0.14	0.23	0.26	0.29	0.18	0.2		0.1	0.2	0.14	0.3	0.27	0.33	0.18	0.33		0.171387	-0.422608	-0.117079	-0.54147	-0.206068	-0.307904	-0.0234138	-0.964007
1D	52.5		1.31	1.12	1.22	1.24	0.87	1.47	0.34	0.75		0.94	0.86	0.83	0.94	1.1	0.94	0.3	1.02		1.36988	0.938365	1.32343	0.956372	-0.767343	1.74193	0.441301	-0.820083
1D	53		0.03	0.18	0.21	0.16	0.21	0.3	0.14	0.19		0.1	0.2	0.22	0.19	0.27	0.24	0.12	0.24		-1.48695	-0.237206	-0.0229297	-0.283735	-0.655406	0.518765	0.506798	-0.510307
1D	53.5		0.91	0.85	0.94	0.96	0.63	1.29	0.14	0.57		0.68	0.69	0.65	0.67	0.93	0.82	0.18	0.9		1.14309	0.673393	1.20793	1.16723	-1.19686	1.75613	-0.627714	-1.10658
1D	54		0.15	0.24	0.23	0.21	0.27	0.23	0.29	0.14		0.1	0.29	0.25	0.3	0.27	0.29	0.3	0.24		0.862801	-0.396367	-0.239365	-0.686559	-0.0789487	-0.516782	-0.138251	-0.980755
1D	54.5		0.12	0.33	0.32	0.3	0.28	0.37	0.18	0.26		0.1	0.37	0.36	0.37	0.38	0.41	0.12	0.45		0.234668	-0.281029	-0.270218	-0.471722	-0.834136	-0.217971	1.20992	-1.12312
1D	55		0.46	0.48	0.48	0.44	0.38	0.44	0.53	0.56		0.26	0.33	0.29	0.34	0.27	0.37	0.36	0.45		2.16588	1.20065	1.54818	0.772188	1.12523	0.524213	1.62405	0.6713
1D	55.5		1.72	1.82	1.88	1.89	1.07	2.24	0.65	1.11		1.21	1.14	1.08	1.2	1.26	1.22	0.6	1.35		1.53753	1.86303	2.14308	1.72891	-0.564346	2.60239	0.261548	-0.550952
1D	56		0.07	0.23	0.27	0.19	0.19	0.3	0.15	0.21		0.1	0.29	0.29	0.34	0.22	0.49	0.12	0.41		-0.670672	-0.50857	-0.168163	-1.04711	-0.341311	-1.07398	0.554633	-1.26084
1D	56.5		0.12	0.26	0.26	0.28	0.17	0.35	0.24	0.24		0.1	0.33	0.32	0.45	0.22	0.45	0.24	0.41		0.297538	-0.546366	-0.477151	-1.00027	-0.680555	-0.627263	-0.0399254	-1.09234
1D	57		0.53	0.47	0.52	0.47	0.5	0.8	0.68	0.67		0.42	0.49	0.47	0.64	0.49	0.69	0.48	0.78		0.854906	-0.114297	0.287432	-0.727366	0.0555624	0.442766	1.50393	-0.413464
1D	57.5		0.16	0.18	0.17	0.25	0.18	0.27	0	0.1		0.16	0.24	0.29	0.34	0.33	0.33	0	0.24		0.0160194	-0.665032	-0.957989	-0.620034	-1.45008	-0.473411	0	-1.41755
1D	58		0.12	0.16	0.15	0.08	0.06	0.05	0.09	0.13		0.1	0.16	0.14	0.26	0.05	0.16	0.06	0.16		0.297539	-0.0799174	0.068509	-1.6264	0.236818	-1.40076	1.03439	-0.416355
1D	58.5		0.22	0.24	0.23	0.22	0.17	0.37	0.23	0.3		0.16	0.16	0.18	0.19	0.16	0.24	0.18	0.29		1.04256	0.994991	0.528469	0.363802	0.130838	1.19596	0.735044	0.120191
1D	59		0.31	0.26	0.2	0.23	0.22	0.24	0.17	0.17		0.26	0.41	0.25	0.41	0.38	0.37	0.18	0.41		0.540619	-0.943107	-0.463596	-1.0953	-1.35421	-0.927697	-0.1071	-1.54178
1D	59.5		0.57	0.39	0.47	0.48	0.31	0.52	0.13	0.34		0.37	0.53	0.54	0.45	0.44	0.65	0.12	0.53		1.70168	-0.729382	-0.35814	0.196006	-0.927769	-0.592043	0.211238	-1.02159
1D	60		0.51	0.51	0.46	0.35	0.25	0.35	0.46	0.49		0.37	0.37	0.36	0.45	0.22	0.41	0.36	0.37		1.15457	0.983709	0.648374	-0.545977	0.442884	-0.366199	0.953707	0.841173
1D	60.5		0.17	0.41	0.4	0.34	0.29	0.31	0.25	0.29		0.21	0.29	0.32	0.3	0.27	0.41	0.24	0.24		-0.542126	1.06771	0.5489	0.308416	0.131043	-0.610987	0.158842	0.463733
1D	61		0.32	0.4	0.42	0.38	0.38	0.42	0.36	0.36		0.31	0.41	0.29	0.56	0.44	0.37	0.24	0.57		0.0856552	-0.0565354	1.06741	-0.898714	-0.4609	0.394076	1.57532	-1.0754
1D	61.5		0.02	0.06	0.03	0.15	0.11	0.09	0	0.08		0.05	0.2	0.07	0.26	0.05	0.24	0	0.24		-1.11558	-1.57283	-0.789202	-1.00814	1.62232	-1.46369	0	-1.6263
1D	62		0.03	0.14	0.18	0.18	0.16	0.25	0.11	0.16		0.05	0.16	0.22	0.15	0.11	0.2	0.06	0.2		-0.713854	-0.347169	-0.314748	0.385815	1.12756	0.481118	1.52862	-0.488525
1D	62.5		0.08	0.06	0.05	0.1	0.08	0.1	0.02	0.14		0.05	0.2	0.18	0.22	0.16	0.12	0.06	0.2		0.91864	-1.61228	-1.44149	-1.21478	-1.32753	-0.306067	-1.16221	-0.715576
1D	63		0	0.11	0.03	0	0.03	0.08	0.05	0.03		0	0.08	0.04	0.04	0.05	0.12	0.06	0.12		0	0.552239	-0.227122	-1.00771	-0.641124	-0.707925	-0.448319	-1.47736
1D	63.5		0.1	0.11	0.1	0.16	0.14	0.15	0.1	0.12		0.05	0.08	0.07	0.19	0.11	0.2	0.06	0.16		1.6209	0.596017	0.542983	-0.291307	0.594642	-0.5552	1.30896	-0.581252
1D	64		0.19	0.16	0.14	0.18	0.08	0.21	0.12	0.17		0.21	0.24	0.25	0.3	0.16	0.33	0.18	0.24		-0.280856	-0.812981	-0.954563	-0.974704	-1.35775	-0.936941	-0.95727	-0.715304
1D	64.5		0.44	0.52	0.48	0.5	0.34	0.7	0.18	0.35		0.47	0.53	0.54	0.56	0.49	0.73	0.24	0.65		-0.214257	-0.0494087	-0.293057	-0.2856	-1.02534	-0.13043	-0.789674	-1.35583
1D	65		0.44	0.54	0.64	0.9	0.81	0.83	0.18	0.39		0.47	0.53	0.61	0.82	0.66	0.73	0.3	0.65		-0.213148	0.0716147	0.100439	0.258867	0.83056	0.40031	-1.29072	-1.16858
1D	65.5		0.24	0.21	0.26	0.17	0.14	0.31	0.15	0.19		0.16	0.29	0.25	0.26	0.22	0.45	0.12	0.33		1.25883	-0.620942	0.0498924	-0.835913	-0.963052	-0.865027	0.554632	-1.08729
1D	66		0.1	0.14	0.14	0.14	0.14	0.12	0.11	0.11		0.05	0.2	0.14	0.15	0.22	0.16	0.06	0.08		1.6209	-0.710423	-0.106578	-0.0855103	-1.003	-0.583808	1.56241	0.586942
1D	66.5		0.12	0.13	0.13	0.26	0.25	0.29	0.25	0.25		0.1	0.2	0.22	0.22	0.33	0.24	0.18	0.29		0.309291	-0.781451	-0.839689	0.33401	-0.719098	0.409496	1.02897	-0.302344
1D	67		0	0.03	0.03	0.07	0.1	0.1	0	0.03		0	0.12	0.11	0.15	0.16	0.12	0	0.12		0	-1.37547	-1.22315	-1.05622	-0.981052	-0.359029	0	-1.39536
1D	67.5		0.22	0.15	0.13	0.12	0.02	0.15	0.35	0.37		0.21	0.24	0.25	0.26	0.05	0.24	0.3	0.33		0.07327	-0.897254	-1.0984	-1.20667	-1.1624	-0.88124	0.536636	0.301446
1D	68		0.11	0.29	0.27	0.31	0.25	0.33	0.2	0.23		0.1	0.24	0.22	0.26	0.27	0.33	0.18	0.41		0.134075	0.478998	0.545904	0.375995	-0.223651	0.0031211	0.387675	-1.18453
1D	68.5		0.04	0.14	0.13	0.2	0.07	0.18	0.07	0.11		0.1	0.12	0.11	0.11	0.16	0.12	0.06	0.12		-1.22394	0.306098	0.386078	1.33509	-1.47087	0.937794	0.155746	-0.234601
1D	69		0.08	0.14	0.15	0.17	0.15	0.2	0.09	0.11		0.05	0.08	0.11	0.19	0.16	0.16	0.12	0.24		0.91864	1.13905	0.668258	-0.234715	-0.197638	0.530247	-0.572774	-1.31818
1D	69.5		0.03	0.14	0.15	0.21	0.23	0.24	0.05	0.13		0.05	0.08	0.18	0.19	0.27	0.16	0.06	0.29		-0.713854	1.25301	-0.351141	0.307865	-0.519296	1.01134	-0.448319	-1.35802
1D	70		0.12	0.16	0.19	0.08	0.07	0.11	0.1	0.15		0.1	0.12	0.11	0.11	0.11	0.08	0.06	0.16		0.323735	0.596455	1.25908	-0.458613	-0.833707	0.647914	1.27275	-0.21994
1D	70.5		0.03	0.09	0.06	0.14	0.1	0.12	0	0.04		0.05	0.12	0.14	0.11	0.11	0.2	0	0.2		-0.713854	-0.460826	-1.12347	0.365941	-0.238413	-0.968608	0	-1.75941
1D	71		0.61	0.48	0.54	0.56	0.44	0.74	0.18	0.42		0.42	0.53	0.43	0.52	0.6	0.57	0.24	0.73		1.42465	-0.270144	0.623239	0.205443	-0.940971	0.825867	-0.811301	-1.24608
1D	71.5		0.37	0.28	0.25	0.25	0.17	0.3	0.15	0.27		0.31	0.37	0.32	0.41	0.33	0.45	0.12	0.37		0.483421	-0.592092	-0.55314	-0.991077	-1.49886	-0.879138	0.531298	-0.723809
1D	72		0.15	0.24	0.22	0.2	0.22	0.24	0.17	0.13		0.16	0.24	0.25	0.26	0.16	0.2	0.18	0.2		-0.14219	-0.0811572	-0.320812	-0.520361	0.858255	0.417593	-0.165533	-0.792865
1D	72.5		0.4	0.48	0.53	0.74	0.49	0.69	0.22	0.36		0.37	0.61	0.58	0.82	0.49	0.61	0.36	0.78		0.262926	-0.606852	-0.232538	-0.295013	0.0022534	0.387305	-1.3857	-1.57768
1D	73		0.1	0.13	0.11	0.12	0.14	0.25	0.13	0.19		0.16	0.2	0.22	0.19	0.22	0.24	0.12	0.33		-0.828077	-0.776727	-1.02784	-0.730887	-1.06055	0.0682095	0.0945696	-1.06432
1D	73.5		0.12	0.2	0.19	0.24	0.21	0.28	0.13	0.15		0.1	0.2	0.25	0.19	0.16	0.2	0.12	0.29		0.247242	-0.0958538	-0.563508	0.564545	0.700515	0.871085	0.257906	-1.137
1D	74		0.52	0.58	0.6	0.59	0.55	0.67	0.41	0.5		0.42	0.41	0.36	0.56	0.49	0.61	0.36	0.57		0.779596	1.11019	1.59477	0.144705	0.398565	0.294571	0.465733	-0.366994
1D	74.5		0.81	0.66	0.73	0.83	0.73	0.94	0.37	0.61		0.68	0.57	0.54	0.52	0.66	0.53	0.3	0.69		0.667141	0.456748	0.933573	1.57287	0.393301	2.17844	0.748931	-0.333241
1D	75		0.13	0.33	0.34	0.3	0.24	0.27	0.33	0.34		0.1	0.24	0.36	0.45	0.33	0.33	0.24	0.49		0.579045	0.865427	-0.107928	-0.88536	-0.876791	-0.424592	1.09584	-0.847742
1D	75.5		0.1	0.23	0.21	0.2	0.1	0.24	0	0.19		0.16	0.2	0.18	0.22	0.11	0.24	0	0.24		-0.819447	0.283884	0.380987	-0.228046	-0.26344	-0.0103876	0	-0.489707
1D	76		0.4	0.43	0.45	0.54	0.54	0.66	0.4	0.46		0.37	0.41	0.43	0.41	0.44	0.53	0.36	0.45		0.263439	0.114499	0.115932	0.81559	0.729859	0.692539	0.362666	0.0685256
1D	76.5		0.15	0.13	0.05	0.09	0.08	0.21	0	0.08		0.1	0.2	0.18	0.15	0.11	0.24	0	0.29		0.878928	-0.849632	-1.45258	-0.780665	-0.700761	-0.376933	0	-1.78095
1D	77		0	0.01	0.01	0.01	0.02	0.01	0	0.02		0	0.08	0.04	0.07	0.05	0.08	0	0.08		0	-1.4086	-0.808281	-1.20391	-1.10479	-1.39839	0	-1.30652
1D	77.5		0.83	0.61	0.67	0.75	0.5	0.93	0.2	0.44		0.68	0.57	0.54	0.71	0.6	0.73	0.12	0.78		0.756503	0.180983	0.610193	0.167853	-0.596348	0.799271	1.65171	-1.28395
1D	78		0.02	0.11	0.08	0.09	0.09	0.11	0.03	0.05		0.05	0.16	0.11	0.19	0.11	0.24	0.06	0.24		-1.15559	-0.624325	-0.418782	-1.03913	-0.464703	-1.32435	-0.887639	-1.83946
1D	78.5		0.33	0.33	0.31	0.28	0.13	0.38	0.23	0.39		0.26	0.37	0.36	0.52	0.22	0.49	0.24	0.65		0.714434	-0.282664	-0.333384	-1.22353	-1.10208	-0.610151	-0.165568	-1.18054
1D	79		1.03	0.87	0.94	0.89	0.51	1.18	0.18	0.54		0.73	0.65	0.61	0.75	0.77	0.78	0.24	0.78		1.37945	0.963042	1.45749	0.526756	-1.20092	1.56881	-0.836017	-0.885261
1D	79.5		0.13	0.21	0.21	0.26	0.25	0.27	0.23	0.27		0.1	0.2	0.14	0.37	0.22	0.24	0.24	0.37		0.586745	0.0438756	0.858494	-0.793559	0.416097	0.205208	-0.100686	-0.679249
1D	80		0.28	0.36	0.33	0.21	0.11	0.34	0.43	0.37		0.16	0.37	0.32	0.37	0.22	0.45	0.3	0.45		1.98322	-0.0626406	0.0588991	-1.06731	-1.43335	-0.653451	1.40665	-0.472375
1D	80.5		1.24	0.87	0.97	1.1	0.8	1.31	0.28	0.59		0.79	0.78	0.58	0.71	0.93	0.73	0.3	0.69		2.02381	0.371158	1.8003	1.54581	-0.535436	2.30057	-0.215413	-0.421815
1D	81		0.23	0.19	0.22	0.3	0.24	0.4	0.09	0.19		0.21	0.2	0.25	0.3	0.22	0.29	0.12	0.29		0.301209	-0.197855	-0.275336	0.0430231	0.282878	1.01564	-0.57783	-0.83728
1D	81.5		0.21	0.38	0.36	0.37	0.4	0.31	0.26	0.39		0.1	0.37	0.32	0.41	0.38	0.33	0.24	0.45		2.11533	0.0928434	0.270952	-0.267308	0.136636	-0.11653	0.273158	-0.368891
1D	82		0.11	0.18	0.2	0.33	0.4	0.34	0.21	0.26		0.1	0.24	0.22	0.26	0.27	0.29	0.18	0.2		0.0413396	-0.600439	-0.159187	0.591886	1.32583	0.447191	0.467837	0.561223
1D	82.5		0.1	0.07	0.07	0.08	0.05	0.04	0.12	0.13		0.05	0.12	0.07	0.26	0.05	0.12	0.12	0.24		1.61005	-0.742674	-0.0332128	-1.61245	-0.174718	-1.20793	-0.0823774	-1.06686
1D	83		0.14	0.22	0.21	0.18	0.09	0.21	0.15	0.17		0.16	0.24	0.25	0.22	0.22	0.2	0.12	0.24		-0.32883	-0.259171	-0.394396	-0.438989	-1.64386	0.0701275	0.683746	-0.731304
1D	83.5		0.03	0.03	0.09	0.2	0.17	0.2	0	0.11		0.05	0.08	0.14	0.22	0.11	0.16	0	0.2		-0.713854	-1.01751	-0.723189	-0.286382	1.1667	0.507219	0	-1.07345
1D	84		0.4	0.4	0.34	0.3	0.23	0.48	0.36	0.48		0.37	0.41	0.36	0.49	0.16	0.37	0.24	0.53		0.246608	-0.0591579	-0.107941	-0.987552	0.993168	0.775589	1.48427	-0.290687
1D	84.5		0	0	0	0.02	0	0.01	0	0.02		0	0	0	0.15	0	0.04	0	0.12		0	0	0	-1.70104	0	-0.879671	0	-1.64165
1D	85		0.35	0.29	0.32	0.3	0.28	0.39	0.21	0.43		0.31	0.33	0.29	0.3	0.27	0.33	0.18	0.33		0.3229	-0.276612	0.25186	0.0198401	0.100684	0.460357	0.438179	0.817337
1D	85.5		0.02	0.08	0.1	0.14	0.1	0.16	0.02	0.04		0.05	0.12	0.14	0.19	0.11	0.2	0.06	0.2		-1.01154	-0.597503	-0.598351	-0.515767	-0.268632	-0.532324	-1.16221	-1.81894
1D	86		0.31	0.21	0.21	0.12	0.1	0.15	0.28	0.3		0.16	0.16	0.11	0.15	0.05	0.12	0.18	0.29		2.37326	0.534519	1.51718	-0.331934	1.57525	0.44846	1.54459	0.136535
1D	86.5		2.09	1.67	1.85	1.87	1.58	2.18	0.85	1.19		1.26	1.18	1.08	1.2	1.48	1.18	0.66	1.22		2.40522	1.28527	2.08118	1.67754	0.244829	2.64085	1.03855	-0.0972357
1D	87		1.09	0.76	0.93	0.99	0.7	1.22	0.37	0.57		0.68	0.65	0.61	0.67	0.77	0.73	0.36	0.78		2.0384	0.45441	1.39451	1.29089	-0.314575	1.94969	0.111556	-0.805648
1D	87.5		0.17	0.24	0.23	0.26	0.12	0.25	0.11	0.22		0.1	0.2	0.22	0.26	0.16	0.24	0.12	0.29		1.36683	0.377895	0.131806	-0.0530958	-0.776964	0.0175384	-0.254269	-0.546982
1D	88		0.06	0.18	0.15	0.17	0.23	0.24	0.1	0.08		0.05	0.16	0.11	0.19	0.22	0.16	0.06	0.2		0.17351	0.237528	0.64076	-0.181501	0.184233	1.03427	1.20911	-1.41024
1D	88.5		1.76	1.19	1.41	1.5	1.06	1.81	0.54	1.04		1.15	0.98	0.97	1.01	1.15	1.02	0.36	1.06		1.892	0.6456	1.29428	1.43373	-0.297211	2.37797	1.72587	-0.0663622
1D	89		0	0.05	0.04	0.05	0.08	0.04	0.02	0.04		0	0.16	0.14	0.07	0.11	0.12	0.06	0.33		0	-1.40561	-1.37633	-0.510682	-0.675656	-1.31773	-1.16221	-2.19775
1D	89.5		0.28	0.39	0.37	0.38	0.4	0.4	0.37	0.35		0.26	0.37	0.29	0.37	0.27	0.45	0.3	0.53		0.221199	0.133892	0.646048	0.0272931	1.4098	-0.299317	0.698463	-0.936331
1D	90		1.05	0.81	0.87	0.9	0.61	1.07	0.29	0.53		0.73	0.78	0.69	0.71	0.82	0.78	0.3	0.82		1.49261	0.120901	0.73866	0.752692	-0.916646	1.13655	-0.128093	-1.0402
1D	90.5		0.27	0.25	0.24	0.25	0.2	0.28	0.13	0.25		0.21	0.16	0.18	0.26	0.11	0.2	0.12	0.33		0.805684	1.15146	0.701115	-0.12485	1.87527	0.812797	0.200738	-0.578878
1D	91		0.54	0.37	0.44	0.44	0.46	0.34	0.24	0.41		0.37	0.33	0.4	0.37	0.33	0.33	0.24	0.41		1.43751	0.327817	0.251926	0.464845	1.19923	0.0756205	0.0074491	0.0241162
1D	91.5		1.51	1.2	1.24	1.11	0.87	1.41	0.59	0.93		1.1	0.9	0.9	0.94	1.04	0.9	0.48	0.98		1.34034	1.01936	1.0619	0.555783	-0.59668	1.74122	0.841111	-0.162137
1D	92		0.22	0.16	0.18	0.21	0.11	0.32	0	0.13		0.16	0.16	0.14	0.15	0.11	0.24	0	0.37		0.918924	-0.0426662	0.503758	0.752586	-0.031043	0.739881	0	-1.65009
1D	92.5		0.68	0.51	0.62	0.64	0.43	0.88	0.2	0.4		0.47	0.49	0.43	0.49	0.49	0.49	0.12	0.57		1.44852	0.138653	1.07265	0.811614	-0.456892	2.20648	1.6517	-0.840932
1D	93		0.21	0.14	0.15	0.13	0.1	0.13	0.17	0.2		0.16	0.12	0.14	0.22	0.05	0.08	0.12	0.12		0.775104	0.244989	0.135205	-0.906396	1.33425	0.882467	1.08547	1.21173
1D	93.5		0.04	0.17	0.15	0.15	0.14	0.16	0.14	0.1		0.1	0.12	0.07	0.22	0.11	0.12	0.12	0.2		-1.39883	0.776504	1.50094	-0.744708	0.579006	0.556454	0.425943	-1.1857
1D	94		0	0.21	0.22	0.21	0.24	0.33	0.09	0.15		0	0.16	0.22	0.26	0.27	0.2	0.12	0.24		0	0.622333	0.0610816	-0.45444	-0.404312	1.4308	-0.648609	-0.877364
1D	94.5		0	0.11	0.1	0.17	0.11	0.25	0.09	0.08		0	0.2	0.18	0.19	0.11	0.24	0.12	0.29		0	-1.07749	-0.899932	-0.191831	-0.0269975	0.0309433	-0.741909	-1.79963
1D	95		0.35	0.4	0.41	0.44	0.42	0.4	0.53	0.51		0.37	0.29	0.36	0.45	0.33	0.37	0.36	0.49		-0.123701	1.02161	0.301337	-0.0615457	0.809423	0.212751	1.59286	0.0968383
1D	95.5		0.34	0.4	0.42	0.46	0.32	0.44	0.48	0.55		0.37	0.65	0.61	0.56	0.44	0.69	0.36	0.86		-0.228235	-1.11949	-0.844852	-0.509871	-0.895417	-1.06377	1.08875	-1.09766
1D	96		0.2	0.27	0.3	0.3	0.26	0.48	0.1	0.43		0.1	0.37	0.43	0.37	0.16	0.41	0.12	0.61		1.94293	-0.709892	-0.782026	-0.499751	1.42784	0.43963	-0.448717	-0.85259
1D	96.5		0.09	0.19	0.22	0.15	0.26	0.33	0.25	0.18		0.05	0.16	0.25	0.19	0.27	0.24	0.18	0.33		1.30276	0.37292	-0.262898	-0.389962	-0.176747	0.783839	1.12646	-1.15274
1D	97		0.17	0.3	0.29	0.27	0.24	0.25	0.29	0.31		0.1	0.37	0.32	0.34	0.33	0.33	0.3	0.53		1.35972	-0.477484	-0.269655	-0.517535	-0.801708	-0.59338	-0.15553	-1.17504
1D	97.5		0.18	0.18	0.21	0.13	0.19	0.35	0.27	0.3		0.21	0.24	0.25	0.19	0.22	0.2	0.18	0.45		-0.425544	-0.593341	-0.352208	-0.670386	-0.330173	1.56654	1.36662	-0.875232
1D	98		0.24	0.31	0.34	0.42	0.3	0.49	0.28	0.27		0.21	0.24	0.36	0.45	0.22	0.37	0.24	0.53		0.390156	0.593847	-0.118674	-0.182817	1.0038	0.844091	0.561444	-1.35925
1D	98.5		0.47	0.42	0.44	0.37	0.25	0.46	0.5	0.58		0.37	0.41	0.4	0.41	0.27	0.41	0.36	0.45		0.848381	0.0488428	0.23901	-0.25163	-0.216779	0.311231	1.32539	0.766696
1D	99		0.1	0.28	0.32	0.14	0.12	0.21	0.26	0.26		0.05	0.24	0.22	0.26	0.16	0.24	0.18	0.37		1.61005	0.308627	0.971221	-1.0925	-0.776963	-0.332342	1.21602	-0.774437
1D	99.5		0.4	0.39	0.35	0.29	0.23	0.29	0.37	0.51		0.31	0.41	0.43	0.49	0.33	0.45	0.3	0.65		0.844898	-0.147493	-0.48253	-1.05329	-0.935462	-0.958267	0.778173	-0.615377
1D	100		0.09	0.24	0.24	0.26	0.27	0.27	0.17	0.17		0.1	0.2	0.29	0.26	0.22	0.24	0.12	0.29		-0.323767	0.407549	-0.360895	-0.0457602	0.684496	0.237598	1.08547	-1.03199
1D	100.5		0.1	0.11	0.14	0.18	0.15	0.18	0.24	0.18		0.21	0.16	0.14	0.15	0.11	0.16	0.18	0.24		-1.42612	-0.704033	-0.103318	0.327692	0.820641	0.223674	0.87129	-0.662158
1D	101		0.3	0.43	0.42	0.35	0.36	0.39	0.36	0.4		0.26	0.29	0.29	0.37	0.27	0.29	0.24	0.45		0.414347	1.23875	1.05091	-0.156459	0.890847	0.918595	1.58625	-0.286233
1D	101.5		0.43	0.26	0.29	0.3	0.16	0.28	0.31	0.36		0.37	0.29	0.47	0.49	0.16	0.41	0.24	0.53		0.509368	-0.237858	-0.967627	-1.0164	-0.110273	-0.803574	0.916058	-0.916771
1D	102		0.28	0.21	0.24	0.25	0.26	0.22	0.15	0.16		0.26	0.29	0.29	0.34	0.33	0.37	0.18	0.37		0.211664	-0.676217	-0.387147	-0.629704	-0.658168	-1.02872	-0.447423	-1.50391
1D	102.5		0.32	0.43	0.44	0.55	0.54	0.46	0.46	0.47		0.26	0.33	0.36	0.6	0.44	0.49	0.3	0.45		0.659944	0.840957	0.565117	-0.228723	0.756609	-0.15946	1.75193	0.127192
1D	103		0.18	0.14	0.22	0.29	0.28	0.28	0.26	0.13		0.21	0.24	0.25	0.3	0.22	0.29	0.24	0.33		-0.434962	-0.999962	-0.258909	-0.0542456	0.747447	-0.0555209	0.218258	-1.53754
1D	103.5		0.3	0.28	0.31	0.26	0.19	0.41	0.26	0.27		0.21	0.29	0.29	0.3	0.22	0.29	0.3	0.37		1.18896	-0.037653	0.176657	-0.272888	-0.360054	1.02716	-0.458753	-0.705276
1D	104		0.34	0.38	0.37	0.45	0.43	0.45	0.37	0.38		0.21	0.37	0.29	0.34	0.38	0.33	0.3	0.49		1.60211	0.0946233	0.688237	0.814106	0.422835	0.971944	0.73231	-0.596416
1D	104.5		0.22	0.24	0.24	0.21	0.2	0.28	0.35	0.26		0.16	0.2	0.29	0.19	0.16	0.29	0.3	0.37		0.988213	0.376425	-0.407366	0.212334	0.577471	-0.0182843	0.575076	-0.738665
1D	105		0.08	0.12	0.09	0.18	0.13	0.14	0	0.08		0.1	0.16	0.22	0.19	0.11	0.16	0	0.24		-0.49935	-0.551366	-1.25178	-0.0434482	0.507711	-0.261521	0	-1.62312
1D	105.5		0.27	0.38	0.35	0.42	0.22	0.51	0.45	0.41		0.26	0.41	0.36	0.49	0.22	0.41	0.48	0.61		0.105051	-0.211417	-0.101662	-0.355675	0.0226163	0.643348	-0.263782	-0.956645
1D	106		0.28	0.19	0.19	0.23	0.1	0.26	0.24	0.31		0.21	0.29	0.25	0.41	0.22	0.29	0.18	0.41		0.836889	-0.778484	-0.519543	-1.13123	-1.47878	-0.223126	1.02222	-0.61155
1D	106.5		1.28	0.82	0.86	0.93	0.61	1.1	1.12	1.18		1.62	1.1	1.23	1.27	0.66	1.43	1.08	1.55		-0.786218	-0.806467	-0.877153	-0.820582	-0.281422	-0.726416	0.114242	-0.77422
1D	107		0.4	0.47	0.44	0.41	0.47	0.56	0.43	0.41		0.63	0.49	0.54	0.56	0.49	0.65	0.54	0.82		-1.20969	-0.12728	-0.502271	-0.742834	-0.191088	-0.396015	-0.735481	-1.50699
1D	107.5		0.35	0.57	0.41	0.58	0.43	0.5	0.54	0.57		0.42	0.57	0.58	0.79	0.66	0.65	0.66	1.1		-0.511926	-0.0254207	-0.792748	-0.749414	-1.23038	-0.686041	-0.707603	-1.49061
1D	108		0.48	0.33	0.38	0.51	0.36	0.43	0.55	0.37		0.52	0.29	0.47	0.45	0.49	0.57	0.54	0.69		-0.280914	0.365011	-0.466909	0.334452	-0.892812	-0.682421	0.06557	-1.34861
1D	108.5		0.58	0.69	0.7	0.78	0.64	0.88	0.71	0.8		0.68	0.57	0.69	0.64	0.6	0.78	0.66	1.14		-0.498366	0.584849	0.0687005	0.607081	0.203469	0.391414	0.288151	-0.933206
1D	109		0.36	0.28	0.25	0.25	0.16	0.28	0.2	0.27		0.68	0.49	0.51	0.56	0.22	0.49	0.18	0.57		-1.59835	-1.17607	-1.33056	-1.48355	-0.805514	-1.20513	0.235277	-1.475
1D	109.5		0.56	0.54	0.51	0.57	0.45	0.8	0.81	0.69		0.63	0.53	0.69	0.75	0.6	0.82	0.72	0.9		-0.352988	0.069529	-0.696101	-0.681034	-0.906597	-0.0548109	0.479111	-0.689923
1D	110		0.64	0.33	0.38	0.28	0.27	0.61	0.68	0.59		0.79	0.37	0.72	0.56	0.27	0.9	0.66	1.26		-0.643493	-0.270073	-1.33108	-1.3421	-0.0069314	-0.989506	0.0982042	-1.69343
1D	110.5		0.74	0.41	0.47	0.43	0.28	0.78	0.87	0.64		1.36	0.65	0.97	0.79	0.38	1.1	1.15	1.43		-1.67411	-1.08178	-1.48864	-1.30261	-0.838753	-0.898444	-0.978896	-1.75461
1D	111		0.5	0.44	0.43	0.45	0.41	0.74	0.78	0.5		0.63	0.53	0.9	0.82	0.55	0.9	0.9	1.18		-0.700037	-0.471121	-1.50622	-1.28879	-0.878261	-0.535337	-0.544603	-1.81933
1D	111.5		0.48	0.54	0.52	0.65	0.37	0.55	0.54	0.7		0.58	0.61	0.69	0.82	0.33	0.57	0.54	0.98		-0.54453	-0.344148	-0.666733	-0.615694	0.383615	-0.127725	-0.0238239	-0.871275
1D	112		0.68	0.28	0.3	0.31	0.29	0.6	1.02	0.61		1	0.33	0.76	0.71	0.44	0.9	0.96	1.14		-1.13973	-0.382481	-1.69995	-1.60142	-1.13647	-0.990665	0.214791	-1.44915
1D	112.5		0.54	0.24	0.26	0.3	0.33	0.42	0.45	0.49		0.52	0.41	0.61	0.67	0.49	0.61	0.48	0.9		0.0900739	-1.09017	-1.56152	-1.54957	-1.1087	-0.901161	-0.220373	-1.38907
1D	113		1.01	0.79	0.91	0.67	0.68	0.93	1.18	1.03		0.89	0.69	0.76	0.9	0.66	1.02	1.02	1.18		0.46119	0.394852	0.550189	-0.738922	0.091822	-0.259711	0.601866	-0.419284
1D	113.5		0.52	0.43	0.55	0.45	0.36	0.56	0.48	0.52		0.47	0.41	0.36	0.45	0.33	0.41	0.36	0.53		0.338489	0.163756	1.30603	-0.0083061	0.33247	1.00549	1.08268	-0.0570895
1D	114		0.64	0.44	0.54	0.67	0.31	0.49	0.27	0.28		0.47	0.53	0.47	0.49	0.38	0.57	0.3	0.57		1.15684	-0.499384	0.36455	0.982919	-0.635041	-0.390284	-0.31275	-1.43288
1D	114.5		0.74	0.45	0.57	0.63	0.34	0.55	0	0.32		0.68	0.45	0.43	0.52	0.44	0.45	0	0.65		0.278108	-0.0082728	0.817938	0.539183	-0.734956	0.623311	0	-1.48281
1D	115		1.25	1.2	1.79	1.89	1.11	1.66	0.09	0.75		1.05	0.9	0.87	0.94	1.1	1.06	0.06	1.1		0.673203	1.01005	3.04691	2.97518	0.0593413	1.74305	1.03439	-0.992604
1D	115.5		0.71	0.47	0.49	0.61	0.3	0.58	0.46	0.57		0.58	0.57	0.54	0.67	0.44	0.69	0.36	0.69		0.769107	-0.500493	-0.251797	-0.26382	-1.01269	-0.470095	0.946773	-0.501872
1D	116		1.03	0.75	1.33	1.38	0.71	1.18	0.15	0.55		0.94	0.69	0.69	0.71	0.82	0.73	0.18	0.86		0.337805	0.223251	2.58503	2.64512	-0.484741	1.78906	-0.570457	-1.07093
1D	116.5		2.25	1.79	2.87	2.88	1.52	2.42	0.79	1.49		1.78	1.55	1.48	1.46	1.43	1.51	0.66	1.67		0.989448	0.49468	2.8439	2.98538	0.258955	1.93991	0.704478	-0.362622
1D	117		0.4	0.4	0.38	0.38	0.32	0.33	0.14	0.31		0.26	0.37	0.4	0.34	0.33	0.33	0.12	0.41		1.54112	0.206245	-0.0759347	0.293662	-0.111518	-0.0027711	0.506797	-0.629441
1D	117.5		1.37	1.88	2.39	2.42	1.75	2.21	0.37	1.11		1.52	1.31	1.19	1.24	1.54	1.31	0.24	1.47		-0.35978	1.3936	2.98708	2.88898	0.527557	2.1944	1.69439	-0.780103
1D	118		0.91	0.58	0.77	0.85	0.7	0.89	0.52	0.46		0.73	0.53	0.69	0.71	0.49	0.69	0.42	0.9		0.848659	0.272489	0.330697	0.561369	1.37808	0.821078	0.841357	-1.48554
1D	118.5		1.93	1.54	2.5	2.56	1.35	2.17	0.45	1.13		1.73	1.51	1.44	1.46	1.48	1.67	0.36	1.63		0.43272	0.0665591	2.20478	2.31829	-0.325773	0.961293	0.794395	-0.985065
1D	119		1.69	1.45	2.23	2.32	1.32	1.96	0.29	0.91		1.62	1.18	1.12	1.16	1.37	1.22	0.36	1.22		0.13895	0.718065	2.90614	2.99096	-0.14978	1.88377	-0.705934	-0.807689
1D	119.5		2.55	2.01	3.79	4.08	1.88	3.24	0.44	1.38		2.57	2	1.77	2.06	2.36	2.08	0.42	2.12		-0.0323787	0.0178885	3.50442	3.0826	-0.800414	1.82824	0.153757	-1.15054
1D	120		0.58	0.46	0.58	0.71	0.59	0.51	0.29	0.52		0.42	0.49	0.47	0.49	0.49	0.49	0.3	0.57		1.21872	-0.170185	0.6313	1.22434	0.653565	0.124944	-0.0965387	-0.242272
1D	120.5		0.6	0.32	0.37	0.32	0.21	0.3	0.18	0.38		0.58	0.57	0.69	0.6	0.22	0.45	0.12	0.82		0.114016	-1.24358	-1.26964	-1.27032	-0.181401	-0.887748	1.3332	-1.6111
1D	121		0.67	0.51	0.52	0.43	0.3	0.46	0.31	0.68		0.52	0.57	0.51	0.49	0.49	0.57	0.36	0.65		0.879814	-0.284294	0.0696283	-0.331523	-1.32581	-0.570891	-0.514942	0.129362
1D	121.5		0.2	0.35	0.33	0.37	0.31	0.37	0.14	0.32		0.26	0.45	0.36	0.6	0.27	0.41	0.18	0.69		-0.710998	-0.57816	-0.220048	-1.02632	0.358713	-0.219488	-0.627715	-1.59117
1D	122		0.63	0.57	0.71	0.72	0.52	0.5	0.49	0.67		0.68	0.65	0.65	0.67	0.55	0.65	0.54	0.98		-0.250049	-0.382438	0.275392	0.205371	-0.169974	-0.696713	-0.346239	-0.975749
1D	122.5		0.89	0.77	0.71	0.69	0.48	0.71	0.65	0.74		0.63	0.73	0.69	0.67	0.49	0.61	0.54	0.86		1.38215	0.155084	0.0875872	0.0529661	-0.0967015	0.459253	0.745097	-0.409215
1D	123		0.68	0.7	0.68	0.79	0.69	0.96	0.59	0.65		0.58	0.69	0.65	0.82	0.82	0.69	0.6	1.02		0.584346	0.0143719	0.130356	-0.121443	-0.592979	1.11362	-0.0876188	-1.10401
1D	123.5		0.71	0.59	0.65	0.65	0.59	0.67	0.65	0.93		0.79	0.82	0.83	0.94	0.6	0.86	0.6	1.18		-0.331072	-0.831228	-0.617049	-0.89673	-0.0636847	-0.641128	0.31992	-0.66581
1D	124		0.89	0.96	1.12	1.41	1.29	1.22	0.69	0.86		0.84	0.82	0.9	1.05	1.1	0.86	0.54	1.02		0.198316	0.520391	0.70182	1.02634	0.661518	1.29094	1.0029	-0.475356
1D	124.5		0.49	0.71	0.89	0.71	0.82	0.81	0.58	0.57		0.42	0.61	0.61	0.67	0.66	0.61	0.48	0.69		0.554346	0.471039	1.23362	0.136827	0.885416	0.94069	0.739142	-0.54026
1D	125		0.54	0.37	0.76	0.7	0.83	0.52	0.05	0.26		0.52	0.69	0.65	0.64	0.55	0.69	0.06	0.73		0.0826756	-1.38552	0.484051	0.275722	1.76385	-0.731434	-0.448319	-1.91468
1D	125.5		0.64	0.43	0.77	0.68	0.94	0.5	0.13	0.27		0.58	0.57	0.61	0.6	0.66	0.61	0.12	0.69		0.34493	-0.726274	0.701918	0.377752	1.52141	-0.516487	0.0945692	-1.81004
1D	126		1.27	1.08	1.36	1.14	1.25	1.21	1.17	1.27		1.05	0.94	0.87	0.97	0.82	0.98	0.9	1.14		0.760152	0.468539	1.61979	0.517285	1.85158	0.733524	1.14546	0.353737
1D	126.5		1.22	0.81	1.15	1.04	0.98	0.71	0.4	0.51		0.94	0.82	0.79	0.79	0.71	0.94	0.42	0.86		1.0555	-0.0132068	1.27056	0.931506	1.32672	-0.758079	-0.16356	-1.21482
1D	127		0.61	0.48	0.66	0.72	0.62	0.61	0.37	0.46		0.58	0.37	0.47	0.52	0.49	0.61	0.3	0.57		0.202662	0.771514	1.07144	0.976555	0.832647	-0.0214968	0.73231	-0.541911
1D	127.5		1.33	1.37	1.57	1.24	1.25	1.07	1.12	1.09		1.1	0.9	0.79	0.82	0.77	0.86	0.78	1.02		0.748346	1.59535	2.74054	1.45357	2.25044	0.751103	1.66306	0.201868
1D	128		1.19	0.91	1.06	0.98	0.75	0.97	0.55	0.82		1.21	0.9	0.72	0.94	0.71	0.94	0.54	1.26		-0.0474482	0.0330558	1.29727	0.124569	0.194686	0.088706	0.0594925	-1.10273
1D	128.5		0.67	0.48	0.68	0.66	0.71	0.61	0.38	0.42		0.47	0.49	0.43	0.64	0.55	0.57	0.36	0.69		1.32164	-0.0378487	1.47188	0.116613	0.997375	0.168198	0.206727	-1.13801
1D	129		0.97	0.97	1.48	1.33	1.26	0.87	0.65	0.63		0.84	0.94	0.9	0.86	0.77	1.1	0.72	1.02		0.556727	0.0990666	1.82485	1.57943	2.31232	-0.654419	-0.393303	-1.18812
1D	129.5		0.88	0.61	0.85	0.84	0.81	0.68	0.3	0.51		0.73	0.69	0.61	0.82	0.71	0.73	0.3	0.78		0.681761	-0.368121	1.02571	0.0638962	0.465393	-0.204434	0.0359357	-1.00691
1D	130		0.95	0.78	1.12	1.09	1.16	0.56	0.34	0.47		0.84	0.65	0.58	0.67	0.66	0.73	0.24	0.82		0.450883	0.585071	2.49764	1.71436	2.65492	-0.695672	1.225	-1.28177
1D	130.5		2.45	1.53	2.17	2.25	2.45	1.45	1.01	1.05		1.62	1.43	1.33	1.31	1.59	1.43	0.9	1.43		1.89812	0.22726	1.87923	2.18135	2.05963	0.0575461	0.469648	-0.843114
1D	131		0.37	0.32	0.37	0.38	0.22	0.34	0.2	0.24		0.37	0.37	0.29	0.3	0.22	0.45	0.18	0.45		0.0266249	-0.369711	0.662126	0.60918	-0.0517093	-0.637359	0.333938	-1.25156
1D	131.5		0.69	0.98	1.01	0.59	0.64	1	0.61	0.74		0.68	1.1	1.05	0.79	0.71	1.14	0.48	1.18		0.0335683	-0.337179	-0.0926226	-0.722218	-0.374324	-0.379302	0.940626	-1.17201
1D	132		1.26	1.41	1.47	0.85	0.85	1.33	0.9	1.3		1	1.71	1.59	1.01	0.71	1.8	0.72	1.8		0.943538	-0.58131	-0.230933	-0.482314	0.658465	-0.848866	0.932586	-0.897853
1D	132.5		0.65	1.15	1.17	0.82	0.9	1.13	0.84	1.07		0.52	1.18	1.05	0.75	0.77	1.18	0.54	1.18		0.762548	-0.0773785	0.338151	0.289152	0.62925	-0.15174	2.03533	-0.28766
1D	133		0.23	0.55	0.67	0.4	0.3	0.87	0.25	0.49		0.21	0.94	0.83	0.71	0.33	0.9	0.18	0.86		0.293931	-1.24869	-0.536262	-1.22646	-0.248766	-0.104995	1.11824	-1.28769
1D	133.5		0.85	0.87	1.05	0.68	0.56	0.96	0.66	0.85		0.58	0.82	0.79	0.82	0.38	0.9	0.48	0.82		1.59839	0.21145	0.902941	-0.49809	1.50183	0.21661	1.29579	0.138269
1D	134		0.21	0.48	0.55	0.48	0.19	0.6	0.07	0.37		0.58	0.65	0.61	0.67	0.33	0.65	0.12	0.73		-2.1405	-0.789112	-0.293162	-0.786584	-1.31519	-0.213077	-1.03789	-1.48241
1D	134.5		0.27	0.74	0.95	0.65	0.34	1.05	0.2	0.6		0.42	0.98	0.87	0.9	0.27	0.98	0.18	0.98		-1.10785	-0.743298	0.270964	-0.813709	0.684215	0.212389	0.323955	-1.19366
1D	135		0.54	0.83	1.04	0.7	0.47	1.02	0.53	0.81		0.52	0.82	0.79	0.71	0.33	0.9	0.42	0.86		0.0736041	0.0572818	0.880586	-0.0291072	1.31889	0.397795	0.863467	-0.172763
1D	135.5		0.26	0.34	0.4	0.18	0.19	0.38	0.16	0.25		0.21	0.37	0.32	0.3	0.11	0.37	0.12	0.37		0.65982	-0.199715	0.55261	-0.952376	1.67986	0.0926901	0.789914	-0.850919
2A	0		5.62	6.99	8.66	9.58	7.68	9.31	6.58	5.75		4.51	5.1	4.62	4.68	6.47	5.1	6.15	5.1		0.963592	1.2616	2.80677	3.41812	0.752971	2.81088	0.306108	0.437152
2A	0.5		1.66	2.47	2.89	3.21	2.55	3.18	1.94	1.82		1.68	2	1.91	1.98	2.52	2.08	2.05	1.96		-0.0440928	0.767947	1.57179	1.93606	0.0396143	1.73196	-0.223848	-0.223629
2A	1		4.93	6.53	7.43	8.01	6.44	7.88	5.75	5.3		4.25	4.49	3.93	4.15	5.38	4.41	5	4.41		0.630295	1.54144	2.83591	3.0189	0.799801	2.67343	0.641563	0.684233
2A	1.5		2.32	4.55	5.37	5.05	3.05	5.51	2.5	3.81		2.31	3.1	2.78	2.77	3.29	3.02	2.47	3.1		0.0173709	1.56987	2.94028	2.62965	-0.289654	2.75856	0.0523884	0.762832
2A	2		2.13	3.21	3.45	3.04	2.18	3.56	1.84	2.65		1.68	2.04	1.84	1.83	2.25	1.96	1.69	1.92		1.00531	1.88189	2.69196	2.05853	-0.1178	2.66568	0.380885	1.25271
2A	2.5		3.98	3.68	4.24	3.95	3.23	4.03	3.72	4.26		2.83	2.37	2.13	2.28	2.41	2.41	2.59	2.41		1.55702	1.82731	3.07793	2.31412	1.32527	2.22604	1.84063	2.54776
2A	3		1.98	1.75	2.1	2.46	2.42	2.37	2.26	2.15		1.42	1.14	1.01	1.05	1.48	1.14	1.63	1.14		1.46613	1.66188	3.12892	3.98432	2.41165	3.36377	1.59838	2.75749
2A	3.5		3.18	2.91	3.17	3.88	3.43	3.47	3.45	3.43		2.25	1.96	1.73	1.8	2.41	1.96	2.47	1.92		1.55827	1.59093	2.52795	3.61866	1.65416	2.52154	1.65884	2.57831
2A	4		2.45	2.26	2.57	2.83	2.53	2.6	2.71	2.66		1.94	1.67	1.44	1.5	1.92	1.59	1.81	1.67		1.00043	1.14172	2.35318	2.73583	1.2306	2.0329	2.05364	1.89909
2A	4.5		2.52	2.37	2.95	3.54	2.58	3.24	3.32	2.97		1.94	1.96	1.77	1.8	2.25	1.88	2.53	2.04		1.13594	0.68306	2.05357	3.01409	0.5818	2.3643	1.31772	1.48643
2A	5		2.9	2.33	2.43	2.78	2.34	2.93	2.89	3.43		2.2	2.04	1.59	1.65	1.81	1.92	2.05	2.08		1.206	0.459479	1.61812	2.13421	1.13342	1.71978	1.71547	2.12015
2A	5.5		1.08	1.13	1.45	1.84	1.23	1.78	1.7	1.56		1.15	1.1	1.05	1.09	1.26	1.18	1.39	1.26		-0.238696	0.0703982	1.12932	2.06542	-0.0938089	1.58254	0.911974	0.729975
2A	6		2.11	1.99	2.46	2.96	2.96	3.05	3.23	3.03		1.83	1.63	1.41	1.46	1.98	1.51	2.17	1.59		0.568866	0.700496	2.25318	3.15263	1.93611	3.27198	2.03832	2.91561
2A	6.5		2.17	1.64	1.92	1.96	1.73	1.93	1.94	2.12		1.52	1.22	1.08	1.12	1.15	1.18	1.39	1.26		1.59219	1.06471	2.2568	2.22479	1.87573	1.97884	1.61632	2.13164
2A	7		3.17	2.87	2.94	3.28	2.53	3.15	3.03	3.48		2.36	2.2	1.98	2.1	2.14	2.24	2.41	2.16		1.30176	0.996383	1.48962	1.77174	0.707489	1.33537	1.07872	2.0098
2A	7.5		2.02	1.73	2	2.34	2.13	2.12	2.05	2.2		1.52	1.26	1.08	1.09	1.54	1.22	1.51	1.22		1.21973	1.1678	2.47633	3.4404	1.48193	2.2902	1.47748	2.51692
2A	8		4.07	4.27	4.22	2.07	0.86	2.97	0.83	4.81		3.04	2.41	1.95	2.25	0.82	2.29	0.54	2.33		1.29795	2.55801	3.5945	-0.253501	0.152832	0.983123	1.94233	3.53306
2A	8.5		4.26	4.76	4.71	2.38	1.27	3.6	1.48	5.06		3.3	2.65	2.38	2.43	1.26	2.77	1.57	2.73		1.11838	2.64412	3.04924	-0.0680153	0.020968	0.988144	-0.22238	2.82969
2A	9		4.79	3.41	3.47	2.75	3.1	3.36	1.42	4.15		3.56	2.49	2.53	2.32	2.41	2.73	1.63	2.77		1.32591	1.22609	1.16574	0.592884	1.11412	0.758821	-0.523222	1.65565
2A	9.5		2.64	1.48	1.7	1.64	1.71	1.9	0.79	2.13		1.89	1.31	1.33	1.2	1.37	1.55	0.72	1.59		1.4944	0.410833	0.808346	1.11414	0.942245	0.720387	0.377547	1.0802
2A	10		6.05	4.43	4.84	3.36	4.07	4.68	2.24	5.46		4.14	3.31	2.92	2.99	2.85	3.35	2.35	3.31		1.7943	1.14452	2.06838	0.393798	1.68691	1.33766	-0.197896	2.19184
2A	10.5		6.12	3.87	3.46	2.56	2.15	3.3	5.04	3.57		3.98	3.31	2.92	2.96	2.19	3.31	3.92	3.31		2.07968	0.575603	0.579709	-0.425207	-0.0752847	-0.0030118	1.21841	0.268813
2A	11		5.29	3.98	3.79	3.09	3.1	3.85	3.89	4.12		3.83	3.14	2.74	2.73	2.96	3.18	3.32	3.06		1.48503	0.893972	1.19935	0.417193	0.180067	0.700833	0.734017	1.16075
2A	11.5		1.21	1.15	1.6	1.75	1.58	1.26	1.12	1.58		1	0.98	0.83	0.9	1.1	0.98	1.08	0.94		0.783971	0.541166	2.62962	2.76247	1.62484	0.871843	0.116668	2.09373
2A	12		4.55	3.52	3.55	4.04	2.73	4.15	1.31	3.93		3.04	2.77	2.53	2.69	2.3	2.94	1.33	2.49		1.91401	0.892819	1.268	1.59305	0.718205	1.38352	-0.0585357	1.91428
2A	12.5		2.57	2.32	2.13	2.11	1.7	2.89	0.89	2.8		1.94	1.67	1.48	1.95	1.65	2.04	0.96	1.63		1.22185	1.24715	1.32752	0.265248	0.12203	1.36176	-0.29336	2.30401
2A	13		2.84	2.44	2.63	2.72	2.08	2.81	1.33	3.18		1.99	1.8	1.7	1.72	1.92	1.96	1.15	1.75		1.59726	1.16191	1.68526	1.80888	0.323572	1.41559	0.631203	2.64021
2A	13.5		5.74	5.42	6.63	6.91	6.84	7.39	4.1	5.41		4.19	4.12	3.82	4.15	4.94	4.49	3.92	4.12		1.43736	1.06576	2.33883	2.15708	1.54743	2.19592	0.20275	1.05698
2A	14		5.3	5.06	5.76	6.07	6.11	6.27	4.26	4.46		4.04	3.63	3.46	3.44	4.44	3.84	3.56	3.71		1.2198	1.32299	2.10271	2.46247	1.50764	2.14846	0.845952	0.682335
2A	14.5		5.35	4.44	5.25	4.88	4.9	4.8	3.16	3.33		3.51	2.9	2.56	2.73	3.51	2.98	2.53	2.73		2.02402	1.77734	3.28691	2.51353	1.57604	2.04731	1.05148	0.725886
2A	15		2.06	2.15	2.13	2.12	2.2	2.38	1.91	2.5		1.57	1.31	1.15	1.2	1.59	1.26	1.81	1.31		1.15597	2.05034	2.48864	2.31721	1.45948	2.77281	0.222575	2.89142
2A	15.5		1.77	2.17	2.25	2.41	2.43	2.07	1.39	2.34		1.36	1.06	0.94	1.01	1.43	1.14	1.45	1.18		1.09947	3.22918	4.00985	4.07814	2.66216	2.52324	-0.161365	3.05841
2A	16		4.7	3.53	4.11	3.98	3.95	5.2	2.24	3.83		3.35	2.77	2.38	2.62	3.35	2.77	1.63	2.82		1.54673	0.909959	2.27112	1.64949	0.71233	2.91674	1.54417	1.19709
2A	16.5		3.48	3.4	3.35	3.35	3.45	3.85	0.79	3.16		2.57	2.12	1.95	2.1	2.8	2.16	0.9	2.12		1.35435	1.97584	2.21987	1.87759	0.913182	2.55911	-0.483234	1.60847
2A	17		7.28	5.03	6.53	7.64	6.95	8.31	3.3	7.53		5.08	4.04	3.46	3.82	5.27	4.08	2.65	4.04		1.6876	0.832755	2.81398	3.24494	1.29094	3.511	1.02884	2.92224
2A	17.5		2.61	2.15	2.37	2.33	2.53	2.91	0.68	2.33		1.78	1.43	1.19	1.31	1.87	1.39	0.6	1.43		1.7428	1.61358	2.91498	2.3647	1.38397	3.50165	0.467806	2.02254
2A	18		5.98	4.16	4.67	4.3	4.53	6.24	3.43	4.12		3.83	3.14	2.53	2.84	3.9	3.06	2.35	2.98		2.18793	1.08451	2.65916	1.63561	0.655078	3.47457	1.92929	1.27612
2A	18.5		0.94	0.58	0.61	0.65	0.38	0.65	0.59	0.61		0.73	0.57	0.58	0.6	0.44	0.61	0.42	0.57		0.950353	0.0449456	0.170908	0.217781	-0.477589	0.194685	1.37793	0.188132
2A	19		1.57	1.01	0.97	1.17	0.85	1.11	1.4	1.05		1.21	0.86	0.87	0.94	0.71	0.98	0.96	0.98		1.09091	0.556464	0.326471	0.74163	0.702255	0.408556	1.79779	0.234053
2A	19.5		5.06	3.61	3.68	4.33	3.18	4.54	6.94	3.01		3.98	3.39	2.99	3.11	2.8	3.26	4.28	3.31		1.04737	0.218043	0.724393	1.26236	0.532275	1.31054	2.65697	-0.297098
2A	20		1.67	1.52	1.43	1.96	1.72	1.68	2.16	1.17		1.36	1.31	1.19	1.12	1.26	1.22	1.57	1.1		0.81509	0.507086	0.595298	2.22518	1.35211	1.18046	1.54548	0.20284
2A	20.5		2.64	1.99	2.08	2.4	1.7	2.51	3.36	1.83		2.1	2	1.8	1.76	1.7	1.96	2.17	1.88		0.987379	-0.0193437	0.466222	1.1338	-0.0057833	0.920903	2.29396	-0.0800025
2A	21		2.35	1.92	1.75	1.83	1.39	1.64	2.82	1.24		1.68	1.55	1.41	1.46	1.32	1.51	1.87	1.43		1.49862	0.764151	0.723491	0.776857	0.200485	0.271163	2.09999	-0.414273
2A	21.5		2.27	1.88	1.88	2.22	1.42	2.33	2.85	1.99		1.83	1.8	1.77	1.8	1.59	1.75	1.87	1.96		0.890208	0.156032	0.186439	0.726172	-0.401322	1.05688	2.17164	0.0583791
2A	22		0.7	0.54	0.46	0.56	0.38	0.48	0.86	0.29		0.47	0.49	0.47	0.49	0.27	0.49	0.66	0.49		1.54435	0.294417	-0.0722202	0.390675	1.10538	-0.0399939	1.12016	-1.13901
2A	22.5		2.84	1.99	1.82	2.29	1.94	2.32	3.92	1.58		2.2	1.92	1.73	1.8	1.7	1.88	2.71	1.96		1.09664	0.116266	0.15737	0.862954	0.546944	0.775631	1.87515	-0.626682
2A	23		1.71	1.53	1.4	1.46	1.12	1.6	1.86	1.44		1.26	1.35	1.26	1.27	0.88	1.31	1.45	1.39		1.32071	0.422532	0.326182	0.451873	1.01287	0.700925	1.17172	0.124176
2A	23.5		1.28	1.75	1.69	1.75	1.21	1.84	2.29	1.43		1	1.35	1.19	1.09	0.99	1.18	1.57	1.26		1.02351	0.951077	1.23401	1.82408	0.817356	1.74465	1.90334	0.403953
2A	24		1.18	1.06	0.93	1.26	1.15	1.03	0.94	0.66		0.79	0.78	0.69	0.71	0.88	0.78	0.66	0.69		1.71899	1.08533	0.988504	2.16434	1.1433	0.978294	1.57813	-0.161208
2A	24.5		2.07	1.53	1.36	1.75	1.26	1.56	2.54	1.23		1.52	1.22	1.08	1.09	1.21	1.18	1.69	1.14		1.3312	0.772834	0.742838	1.81527	0.173221	0.990919	2.07339	0.245701
2A	25		1.86	1.08	0.9	1.33	1.24	1.35	1.97	1.57		1.21	0.94	0.87	0.9	1.15	0.98	1.39	0.98		1.97714	0.447122	0.124144	1.389	0.278628	1.16714	1.71446	1.85795
2A	25.5		1.97	1.12	1.05	1.06	0.78	1.21	2.12	1.06		1.31	1.06	1.05	1.09	0.88	1.18	1.45	1.14		1.85561	0.173325	0.0238877	-0.0768044	-0.394197	0.0813097	1.89213	-0.217567
2A	26		1.37	1.29	1.16	1.69	1.36	1.54	1.91	1.45		1.1	1.18	1.05	1.05	1.1	1.06	1.33	1.06		0.893604	0.273414	0.321294	1.82493	0.877984	1.40251	1.77604	1.12691
2A	26.5		1.54	1.23	1.28	1.34	0.64	1.25	1.33	0.99		1.05	1.06	0.94	1.01	0.66	1.1	0.9	0.9		1.66892	0.484727	1.05942	0.961096	-0.112795	0.414522	1.85065	0.315769
2A	27		0.31	0.39	0.35	0.54	0.38	0.48	0.48	0.29		0.31	0.33	0.29	0.3	0.33	0.33	0.3	0.33		-0.041773	0.461092	0.499025	1.91908	0.443063	1.15785	1.96423	-0.278013
2A	27.5		1.52	1.01	0.88	1.09	0.73	0.98	1.77	0.76		1.05	0.94	0.9	0.9	0.77	0.94	1.21	0.94		1.60588	0.231405	-0.0750827	0.617906	-0.174107	0.151123	1.87313	-0.582627
2A	28		0.75	0.79	0.62	0.87	0.87	0.8	0.88	0.6		0.58	0.57	0.51	0.52	0.6	0.57	0.66	0.53		1.01427	1.09388	0.606228	1.75782	1.52916	1.14974	1.24776	0.362106
2A	28.5		1.01	0.78	0.82	1.04	0.6	0.96	1.08	0.81		0.73	0.73	0.65	0.71	0.66	0.73	0.72	0.69		1.29973	0.1903	0.710713	1.29586	-0.327051	0.898144	1.8671	0.473358
2A	29		0.88	0.63	0.61	0.77	0.44	1	1.11	0.64		0.63	0.57	0.54	0.56	0.49	0.61	0.78	0.61		1.3222	0.295849	0.322735	0.988625	-0.358022	1.82023	1.61591	0.136073
2A	29.5		0.99	1	0.89	1.32	1.09	1.51	1.25	1.07		0.73	0.69	0.61	0.67	0.88	0.69	0.84	0.69		1.20555	1.31018	1.21436	2.67355	0.890394	3.45654	1.88863	1.57123
2A	30		2.01	1.79	1.67	2.2	1.35	2.2	2	1.37		1.94	1.75	1.55	1.53	1.21	1.59	1.39	1.75		0.132419	0.0696193	0.232641	1.32782	0.454205	1.22931	1.78908	-0.716156
2A	30.5		0.7	0.58	0.5	0.32	0.21	0.5	0.38	0.48		0.52	0.45	0.4	0.41	0.27	0.45	0.3	0.45		1.11147	0.766155	0.64931	-0.54201	-0.684251	0.302689	0.857884	0.174403
2A	31		2.65	1.73	1.64	1.12	0.85	1.86	0.75	1.27		1.89	1.55	1.48	1.46	0.82	1.71	0.6	1.63		1.52456	0.362431	0.336592	-0.716005	0.139578	0.272178	0.898227	-0.718729
2A	31.5		2.33	1.8	1.76	2.31	1.71	2.22	3.48	1.64		1.83	1.84	1.66	1.72	1.76	1.88	2.29	1.8		1.01714	-0.0637614	0.187026	1.06734	-0.109305	0.591174	2.17273	-0.277568
2A	32		1.81	1.25	1.18	1.56	1.16	1.87	2.48	1.49		1.47	1.18	1.12	1.12	1.37	1.26	1.57	1.14		0.873988	0.188674	0.161864	1.17145	-0.594249	1.49854	2.37932	0.960489
2A	32.5		1.11	0.82	0.73	0.96	0.82	0.88	1.58	0.63		0.89	0.94	0.79	0.75	0.71	0.86	1.08	0.9		0.86069	-0.398979	-0.211625	0.794588	0.507578	0.0707643	1.80865	-0.911935
2A	33		1.67	1.46	1.17	1.83	1.47	1.63	2.11	1.17		1.26	1.06	0.87	0.94	1.04	1.1	1.45	1.02		1.19505	1.16772	0.98561	2.7829	1.5014	1.48245	1.87213	0.446511
2A	33.5		1.39	1.16	0.99	1.27	0.86	1.3	1.97	0.88		1.15	1.06	0.97	1.01	0.82	1.06	1.21	1.02		0.754204	0.287386	0.054784	0.764858	0.152369	0.710674	2.55577	-0.42291
2A	34		1.05	0.76	0.72	0.81	0.52	0.74	1.2	0.79		0.73	0.69	0.65	0.75	0.55	0.69	0.84	0.9		1.48494	0.281583	0.285313	0.251342	-0.176674	0.202233	1.64043	-0.354878
2A	34.5		0.6	0.63	0.55	0.75	0.65	0.78	0.63	0.44		0.37	0.45	0.4	0.45	0.55	0.45	0.48	0.41		1.97456	1.07705	0.982612	1.71426	0.634736	1.97908	1.07108	0.224125
2A	35		1.5	1.18	1.04	1.46	1.07	1.59	1.88	1.36		1.1	0.98	0.9	0.94	0.93	0.98	1.33	0.9		1.31416	0.623511	0.449804	1.63369	0.555993	1.92536	1.69146	1.56319
2A	35.5		3.45	2.52	2.16	2.48	1.84	2.73	3.62	1.79		2.46	2.12	1.91	1.98	1.48	2.08	2.41	2.12		1.52253	0.62186	0.404867	0.77745	0.917899	1.01655	2.10751	-0.520963
2A	36		1.28	0.86	1.01	1.37	1.05	1.45	1.58	0.86		0.94	0.9	0.83	0.86	0.82	0.9	1.08	0.9		1.2472	-0.136673	0.602871	1.70631	1.01638	1.87328	1.82893	-0.141876
2A	36.5		0.97	0.69	0.66	0.57	0.4	0.71	1.19	0.6		0.63	0.61	0.54	0.56	0.33	0.57	0.84	0.57		1.82931	0.386354	0.561699	0.041527	0.63919	0.696069	1.58786	0.155552
2A	37		1.01	0.78	0.67	0.69	0.45	0.72	1.25	0.52		0.73	0.61	0.51	0.56	0.44	0.57	0.84	0.57		1.29804	0.777278	0.82912	0.605376	0.0839872	0.735976	1.87324	-0.238884
2A	37.5		1.89	1.45	1.47	1.66	1.23	1.51	2.73	1.22		1.68	1.43	1.33	1.16	1.21	1.31	1.93	1.18		0.481903	0.0571949	0.301781	1.29675	0.0607174	0.499366	1.71942	0.0998882
2A	38		1.38	1.57	1.33	1.56	1.18	1.18	1.91	0.84		1.15	0.98	0.9	0.86	0.99	0.98	1.39	0.9		0.709968	1.85153	1.36488	2.35112	0.7274	0.621212	1.54972	-0.194435
2A	38.5		1.42	1.43	1.28	1.7	1.11	1.71	2.15	1.03		1.1	1.43	1.3	1.24	1.21	1.31	1.51	1.1		1.03712	-0.0032	-0.0465497	1.12621	-0.287684	0.970499	1.73589	-0.199671
2A	39		1.54	1.28	1.13	1.2	0.96	1.04	1.94	0.69		1.15	1.02	0.94	1.01	0.99	1.06	1.33	1.06		1.21543	0.789892	0.591127	0.548317	-0.104556	-0.0608427	1.87236	-1.0868
2A	39.5		1.95	1.64	1.52	2.02	1.72	2.06	2.61	1.52		1.47	1.35	1.3	1.38	1.43	1.39	1.93	1.39		1.21803	0.701488	0.512492	1.38839	0.787499	1.53134	1.47549	0.304981
2A	40		1.01	0.74	0.69	0.87	0.75	1.04	1.53	0.72		0.94	0.69	0.69	0.79	0.77	0.82	1.02	0.78		0.260341	0.187046	0.0368525	0.301732	-0.0832676	0.815484	1.94793	-0.19435
2A	40.5		0.85	0.77	0.74	0.72	0.62	0.74	0.97	0.62		0.68	0.69	0.61	0.64	0.66	0.57	0.72	0.53		0.851255	0.311987	0.563056	0.366003	-0.184455	0.86268	1.30404	0.449599
2A	41		1.79	1.4	1.27	1.58	1.13	1.38	2.12	0.92		1.31	1.22	1.26	1.27	0.93	1.26	1.39	1.26		1.33459	0.446927	0.0141331	0.736726	0.760998	0.285064	2.15369	-0.857681
2A	41.5		1.08	0.99	0.88	1.11	0.92	1.15	1.2	0.67		0.73	0.78	0.69	0.67	0.82	0.73	0.84	0.73		1.60112	0.838911	0.798445	1.8197	0.415773	1.65656	1.63486	-0.266922
2A	42		0.99	0.72	0.61	0.7	0.5	0.55	0.73	0.33		0.68	0.61	0.65	0.67	0.55	0.61	0.42	0.57		1.51907	0.491635	-0.152034	0.104319	-0.297769	-0.304303	2.60083	-1.20477
2A	42.5		1	0.97	0.81	0.96	0.78	0.95	1.24	0.64		0.79	0.82	0.72	0.71	0.77	0.78	0.96	0.65		0.959125	0.566438	0.347471	0.995264	0.072503	0.673846	1.1255	-0.056668
2A	43		2.15	1.23	1.16	1.27	0.88	1.3	2.53	1		1.36	1.14	1.12	1.16	0.99	1.18	1.57	1.26		2.12173	0.237295	0.0998382	0.295994	-0.398747	0.300717	2.51602	-0.653967
2A	43.5		1.35	0.98	1.32	1.88	1.47	1.69	1.91	0.93		1.26	1.14	1.01	1.05	1.15	1.1	1.27	0.98		0.264682	-0.439332	0.880079	2.35147	1.02092	1.65811	2.07035	-0.159824
2A	44		1.87	1.32	1.3	1.34	0.74	1.94	2.54	1.42		1.42	1.18	1.05	1.12	1.04	1.26	1.69	1.14		1.19127	0.368759	0.70543	0.566665	-1.09018	1.68838	2.07411	0.747301
2A	44.5		1.11	0.79	0.68	0.91	0.78	0.83	1	0.64		0.79	0.73	0.65	0.71	0.71	0.69	0.72	0.69		1.42789	0.23404	0.138375	0.77291	0.322689	0.584203	1.46983	-0.206639
2A	45		0.57	0.56	0.59	0.67	0.58	0.6	0.76	0.5		0.52	0.45	0.43	0.45	0.6	0.49	0.48	0.49		0.305027	0.670138	0.921004	1.25373	-0.132509	0.596394	2.05559	0.0696405
2A	45.5		1.01	0.75	0.8	1.02	0.86	1.13	1.21	0.77		0.79	0.73	0.65	0.67	0.77	0.73	0.84	0.69		0.982048	0.0804684	0.644845	1.43275	0.421104	1.59622	1.66659	0.308526
2A	46		1.51	1.27	1.29	1.62	1.16	1.53	1.71	1.01		1.31	1.06	1.08	1.12	1.1	1.14	1.27	1.18		0.554503	0.59655	0.568448	1.31358	0.226435	1.06361	1.40792	-0.446783
2A	46.5		1.07	0.81	0.68	0.96	0.78	1.2	1.21	0.8		0.73	0.86	0.72	0.75	0.71	0.73	0.9	0.82		1.58657	-0.176415	-0.174029	0.783267	0.319419	1.85818	1.31314	-0.0421156
2A	47		0.68	0.45	0.5	0.56	0.36	0.7	0.96	0.53		0.63	0.53	0.47	0.52	0.44	0.57	0.72	0.53		0.270084	-0.400568	0.167146	0.19686	-0.594935	0.621293	1.24566	-0.0108996
2A	47.5		2.09	1.64	1.35	1.54	1.35	1.45	2.35	1.24		1.42	1.22	1.12	1.16	1.21	1.22	1.63	1.18		1.76327	1.08008	0.604979	0.980873	0.453284	0.578836	1.82733	0.145034
2A	48		1.7	1.37	1.11	1.4	0.95	1.48	2.27	1.04		1.21	1.1	0.97	1.01	1.1	1.1	1.45	1.1		1.48638	0.758302	0.402869	1.15186	-0.494161	1.06923	2.3119	-0.17208
2A	48.5		0.95	0.86	0.78	0.84	0.46	0.8	1.21	0.64		0.79	0.73	0.69	0.67	0.6	0.73	0.84	0.65		0.742803	0.523743	0.361462	0.690877	-0.832404	0.270077	1.67816	-0.0646592
2A	49		0.82	0.73	0.68	0.67	0.43	0.84	1.1	0.75		0.58	0.61	0.54	0.6	0.44	0.57	0.78	0.49		1.39311	0.554092	0.681154	0.311434	-0.0647184	1.31981	1.55141	1.44732
2A	49.5		0.91	0.65	0.58	0.74	0.54	0.8	0.98	0.63		0.79	0.82	0.72	0.67	0.66	0.82	0.66	0.65		0.537146	-0.597995	-0.541405	0.283508	-0.629253	-0.0702935	1.82693	-0.106683
2A	50		1.57	2.1	2.24	3.17	2.96	3.19	3.36	1.86		1.21	1.67	1.48	1.53	2.03	1.67	2.23	1.63		1.11254	0.830511	1.5541	3.27902	1.78667	2.93778	2.11806	0.445599
2A	50.5		1.23	1.17	1.12	1.26	0.83	1.18	2.01	1.15		0.94	1.31	1.23	1.2	0.99	1.22	1.27	1.31		1.07181	-0.334471	-0.246362	0.167444	-0.569734	-0.122834	2.36438	-0.374071
2A	51		1.32	1.15	0.98	1.33	1.24	1.3	1.71	1.15		1	0.86	0.79	0.79	1.04	0.86	1.21	0.82		1.15702	1.02779	0.65052	1.99247	0.683419	1.54666	1.69461	1.22613
2A	51.5		1.48	0.93	0.92	1.42	0.95	1.41	1.86	0.83		1.15	1.18	1.05	1.2	0.99	1.22	1.33	1.14		1.01967	-0.668971	-0.346688	0.555814	-0.130391	0.474496	1.63162	-0.841661
2A	52		1.62	1.07	1.05	0.91	0.57	1.15	1.25	0.89		1.15	1.14	1.01	1.01	0.77	1.18	0.96	1.02		1.47953	-0.203588	0.108201	-0.287962	-0.908828	-0.0935528	1.14917	-0.391909
2A	52.5		0.3	0.21	0.21	0.18	0.12	0.26	0.42	0.2		0.26	0.2	0.18	0.22	0.11	0.16	0.3	0.2		0.442633	0.086901	0.348243	-0.419003	0.277777	1.17182	1.31552	-0.0960087
2A	53		0.88	0.72	0.65	0.75	0.6	0.9	1.19	0.48		0.63	0.69	0.69	0.71	0.6	0.69	0.78	0.69		1.35183	0.130372	-0.136619	0.140624	-0.0285796	0.854018	2.02101	-0.914801
2A	53.5		1.91	1.63	1.4	1.59	1.21	1.42	1.92	1.29		1.42	1.14	1.01	1.01	0.93	1.06	1.39	1.14		1.29482	1.3335	1.11417	1.68644	1.09793	1.06296	1.5561	0.394632
2A	54		2.29	1.72	1.56	1.82	1.34	1.75	2.02	1.26		1.52	1.35	1.19	1.12	1.15	1.26	1.45	1.14		1.87567	0.878783	0.916218	1.85849	0.594498	1.21753	1.62003	0.332874
2A	54.5		2.27	1.72	1.55	1.84	1.39	2.16	2.89	1.97		1.68	1.71	1.52	1.61	1.32	1.67	2.11	1.59		1.31742	0.0104792	0.0784229	0.444626	0.206523	0.949376	1.54582	0.76163
2A	55		2.31	1.84	1.66	2.17	1.71	2.48	2.99	2.4		1.78	1.51	1.41	1.38	1.81	1.43	1.93	1.47		1.10299	0.693632	0.547307	1.72542	-0.218572	2.34656	2.28163	2.01716
2A	55.5		0.87	0.45	0.41	0.51	0.21	0.64	1.03	0.42		0.58	0.49	0.47	0.49	0.38	0.49	0.66	0.49		1.6762	-0.205578	-0.31386	0.119382	-1.46181	0.874117	2.07863	-0.388027
2A	56		1.62	1.18	1.19	1.34	0.97	1.6	2.37	1.46		1.21	1.1	1.05	1.05	0.88	1.14	1.51	1.14		1.23714	0.228253	0.406185	0.830807	0.396188	1.24328	2.34032	0.869251
2A	56.5		1.21	0.83	0.85	0.93	0.59	1.32	1.57	1.22		0.94	0.86	0.72	0.79	0.6	0.69	1.08	0.78		1.00587	-0.0839729	0.497862	0.533925	-0.0923423	2.66473	1.78272	1.69338
2A	57		1.79	1.23	1.14	1.49	1.03	1.48	2.27	1.06		1.21	1.14	1.08	1.09	0.93	1.14	1.45	1.06		1.76505	0.249561	0.155385	1.11719	0.392905	0.91027	2.33216	0.0076333
2A	57.5		2.22	3.1	2.87	2.27	2.57	2.47	2.12	2.76		1.89	1.59	1.37	1.5	1.76	1.55	2.17	1.59		0.656142	3.05537	3.2781	1.58703	1.78825	1.90687	-0.0924304	2.3717
2A	58		2.18	1.82	1.52	1.97	1.61	1.7	2.18	1.09		1.47	1.18	1.08	1.12	1.15	1.22	1.57	1.14		1.80015	1.69445	1.1922	2.24503	1.46953	1.22867	1.60695	-0.13053
2A	58.5		1.63	1.3	1.27	1.45	0.79	1.66	2.03	1.38		1.31	1.31	1.12	1.16	0.88	1.31	1.39	1.22		0.893293	-0.0177693	0.403312	0.759357	-0.343518	0.853694	1.87352	0.39586
2A	59		3.35	3	2.69	3.1	2.18	3.23	4.26	1.98		2.52	2.33	2.06	2.13	2.19	2.33	2.89	2.41		1.26049	0.954602	0.947463	1.42055	-0.0240412	1.28759	1.99577	-0.589402
2A	59.5		3.23	2.2	2.26	2.9	2.39	3.73	3.65	2.89		2.46	2.16	1.95	2.02	2.36	2.16	2.83	2.16		1.19375	0.0571741	0.489409	1.35964	0.0523828	2.37897	1.21516	1.10515
2A	60		1.93	1.46	1.4	1.4	0.97	1.37	2.37	1.09		1.36	1.35	1.19	1.31	1.04	1.26	1.63	1.22		1.5384	0.257073	0.508018	0.209565	-0.260371	0.273735	1.8692	-0.344402
2A	60.5		1.97	1.52	1.41	1.19	0.66	1.33	2.1	1.38		1.36	1.31	1.19	1.24	0.77	1.22	1.57	1.35		1.64011	0.515096	0.55662	-0.107557	-0.496409	0.277896	1.39373	0.0764581
2A	61		0.89	0.49	0.49	0.42	0.23	0.64	0.72	0.38		0.52	0.49	0.43	0.49	0.22	0.45	0.6	0.45		2.27587	0.021982	0.31148	-0.369516	0.113146	1.16635	0.754301	-0.394169
2A	61.5		0.3	0.23	0.23	0.36	0.22	0.4	0.47	0.36		0.26	0.24	0.25	0.26	0.27	0.29	0.3	0.29		0.382495	-0.168675	-0.177451	0.821107	-0.601058	0.947716	1.82915	0.621865
2A	62		1.16	1	0.83	1.13	0.85	1.19	1.42	0.74		0.84	0.73	0.72	0.75	0.77	0.78	1.08	0.73		1.33189	1.06137	0.426301	1.45588	0.366305	1.59083	1.23449	0.0414826
2A	62.5		1.01	1.14	1.11	0.85	0.78	0.79	1.36	1.1		0.63	0.86	0.72	0.71	0.71	0.73	1.02	0.78		2.06363	0.988653	1.49801	0.555678	0.342305	0.231283	1.30397	1.23307
2A	63		0.87	0.71	0.61	0.95	0.97	0.56	0.73	0.35		0.58	0.53	0.47	0.49	0.55	0.53	0.6	0.53		1.67086	0.937225	0.781791	2.50877	2.62471	0.157287	0.804506	-0.946149
2A	63.5		1.64	1.2	1.17	1.21	0.76	1.54	2.11	1.25		1.26	1.18	1.08	1.09	0.88	1.14	1.45	1.06		1.09929	0.0436135	0.231641	0.333702	-0.49324	1.08449	1.86331	0.538257
2A	64		0.45	0.32	0.3	0.35	0.25	0.36	0.55	0.34		0.31	0.24	0.32	0.34	0.16	0.29	0.36	0.37		1.28292	0.733605	-0.156994	0.0821039	1.26643	0.62759	1.79452	-0.183842
2A	64.5		0.96	0.52	0.46	0.51	0.21	0.52	1.18	0.34		0.63	0.61	0.54	0.52	0.27	0.57	0.78	0.57		1.76621	-0.414758	-0.38	-0.077069	-0.665104	-0.276983	1.92668	-1.13311
2A	65		0.65	0.55	0.53	0.62	0.38	0.45	0.68	0.28		0.47	0.49	0.47	0.49	0.44	0.45	0.48	0.41		1.20597	0.313464	0.360515	0.734433	-0.471842	0.0296424	1.47463	-0.848782
2A	65.5		1.07	0.7	0.61	0.73	0.43	0.7	1.03	0.57		0.84	0.73	0.69	0.67	0.38	0.61	0.66	0.69		0.954965	-0.149486	-0.285794	0.249296	0.399581	0.399502	2.07668	-0.517909
2A	66		1.74	1	0.9	1.09	0.78	1.24	1.85	1.05		1.15	1.02	0.9	0.94	0.82	1.02	1.27	0.98		1.83232	-0.0628241	-0.0088958	0.482699	-0.166434	0.663959	1.87407	0.219921
2A	66.5		0.29	0.18	0.19	0.18	0.07	0.26	0.37	0.18		0.21	0.16	0.14	0.15	0.11	0.16	0.24	0.16		0.993892	0.1726	0.530276	0.364153	-0.768128	1.26622	1.62404	0.249274
2A	67		1.1	0.83	0.68	0.91	0.62	0.82	1.24	0.69		0.68	0.61	0.58	0.56	0.55	0.53	0.78	0.61		2.10301	1.03406	0.460767	1.6942	0.443399	1.51559	2.22423	0.3837
2A	67.5		0.99	0.7	0.64	0.72	0.46	0.78	1.19	0.95		0.63	0.78	0.76	0.79	0.6	0.82	0.9	0.73		1.91757	-0.275533	-0.430243	-0.235969	-0.830227	-0.136477	1.21879	0.873031
2A	68		0.52	0.36	0.32	0.39	0.31	0.46	0.5	0.27		0.37	0.37	0.32	0.37	0.38	0.41	0.36	0.33		1.25043	-0.0242729	-0.0200778	0.080251	-0.603737	0.336209	1.30721	-0.415995
2A	68.5		1.32	0.89	0.87	0.95	0.67	1.03	1.17	0.75		0.89	0.82	0.72	0.71	0.77	0.82	0.84	0.73		1.71255	0.257826	0.573662	0.936383	-0.448513	0.803963	1.51315	0.0431477
2A	69		4.22	3.32	3.19	3.16	1.91	3.85	2.35	2.84		3.14	3.06	2.78	2.84	1.98	2.98	1.81	2.77		1.31769	0.280971	0.461682	0.349618	-0.132208	0.973743	1.24493	0.0794576
2A	69.5		8.84	5.46	4.85	4.33	2.18	5.54	2.85	3.8		5.82	4.82	4.47	4.53	2.52	4.65	2.65	4.04		2.03488	0.453432	0.267459	-0.139741	-0.535117	0.646579	0.322156	-0.203831
2A	70		5.08	3.63	3.19	2.95	2.01	3.51	2.7	2.7		3.72	3.06	2.71	2.84	1.87	3.14	1.81	2.82		1.41783	0.619649	0.567343	0.116867	0.299554	0.393805	2.03425	-0.13164
2A	70.5		2.43	1.98	1.99	1.67	1.22	2.03	0.74	1.59		1.94	1.51	1.33	1.38	1.21	1.55	0.66	1.51		0.951959	1.00273	1.47675	0.623326	0.0523645	0.984393	0.414851	0.163782
2A	71		0.94	0.75	0.69	0.6	0.5	0.86	0.73	0.62		0.63	0.65	0.54	0.6	0.49	0.61	0.6	0.61		1.65474	0.451706	0.722779	-0.0017377	0.0555923	1.16745	0.761668	0.0410954
2A	71.5		0.69	1.06	1.14	0.85	0.68	0.89	0.87	1.02		0.52	0.65	0.58	0.64	0.71	0.65	0.66	0.65		1.03655	1.82606	2.62712	0.929838	-0.150311	1.06275	1.19119	1.64377
2A	72		1.44	0.81	0.65	0.74	0.57	1.06	0.59	0.61		0.94	0.9	0.79	0.75	0.71	0.86	0.48	0.61		1.85103	-0.287995	-0.516501	-0.0381344	-0.729461	0.715062	0.770501	-0.0087031
2A	72.5		1.1	0.72	0.59	0.61	0.35	1.02	0.97	1.24		0.94	0.82	0.65	0.75	0.44	0.82	0.66	0.82		0.598234	-0.35205	-0.252709	-0.50923	-0.665552	0.757252	1.7664	1.57484
2A	73		1.03	0.86	0.87	1.1	0.91	1.25	1.29	0.8		0.79	0.78	0.69	0.64	0.77	0.69	0.96	0.73		1.078	0.339557	0.755547	2.01903	0.647238	2.36353	1.3324	0.274342
2A	73.5		0.89	0.81	0.75	0.8	0.58	0.78	1.24	0.62		0.63	0.78	0.72	0.67	0.6	0.82	0.9	0.61		1.39309	0.1269	0.107817	0.53185	-0.152961	-0.117406	1.45395	0.0237393
2A	74		1.76	1.74	1.62	1.74	1.42	2.13	1.78	1.75		1.52	1.55	1.33	1.38	1.48	1.43	1.63	1.47		0.584796	0.387418	0.63203	0.792256	-0.15821	1.56953	0.39513	0.608922
2A	74.5		1.36	0.98	0.96	0.96	0.61	1.09	1.78	0.87		1.05	0.94	0.9	0.97	0.6	0.94	1.27	0.98		1.07107	0.147423	0.186841	-0.024741	0.0217273	0.505937	1.64226	-0.34062
2A	75		1.09	0.76	0.65	0.84	0.59	0.92	1.47	0.65		0.79	0.78	0.72	0.71	0.55	0.82	0.9	0.69		1.36182	-0.0398627	-0.285969	0.51091	0.275151	0.37564	2.46279	-0.181101
2A	75.5		1.5	1.27	1.13	1.18	0.8	1.21	2.1	0.94		1.15	1.14	1.01	1.09	0.77	1.1	1.45	1.1		1.08054	0.354092	0.348848	0.261694	0.161078	0.305763	1.8534	-0.446892
2A	76		1.5	1.18	1.1	1.28	0.9	1.12	2.33	0.85		1.26	1.14	1.05	1.09	0.99	1.14	1.45	1.06		0.707378	0.114472	0.142864	0.539908	-0.334426	-0.0599943	2.49077	-0.611149
2A	76.5		1.61	1.25	1.09	1.36	0.99	1.39	2.03	1.23		1.21	1.06	1.08	1.12	0.93	1.1	1.39	1.02		1.21918	0.554166	0.0250814	0.622944	0.224422	0.811987	1.87584	0.641262
2A	77		1.38	1.07	1.01	1.23	0.83	1.35	1.91	1.02		1.1	1.02	0.94	0.94	0.99	1.02	1.27	0.94		0.907352	0.160379	0.214904	0.909842	-0.59158	1.01172	2.05475	0.25435
2A	77.5		1.65	0.91	0.86	0.99	0.69	0.89	1.91	0.71		1.26	1.02	0.9	0.97	0.77	0.98	1.27	1.02		1.13461	-0.322726	-0.123569	0.063533	-0.347445	-0.275223	2.06821	-0.949051
2A	78		6.03	4.8	4.48	5.96	5.09	5.74	8.59	6.3		4.72	3.79	3.43	3.41	4.66	3.75	5.48	3.75		1.08341	0.89753	0.976626	2.42333	0.365791	1.78285	2.43813	2.29148
2A	78.5		1.61	0.66	0.61	0.47	0.26	0.6	1.68	0.54		0.94	0.78	0.72	0.71	0.33	0.78	1.15	0.73		2.4984	-0.429258	-0.432984	-0.959441	-0.631155	-0.67395	1.85781	-0.772801
2A	79		0.95	0.79	0.78	0.86	0.74	0.96	1.29	0.79		0.68	0.78	0.72	0.67	0.71	0.73	1.02	0.69		1.36023	0.0626821	0.219371	0.771185	0.112736	0.914169	1.02407	0.392165
2A	79.5		1.3	0.74	0.79	0.76	0.5	0.77	0.95	0.58		0.94	0.69	0.65	0.67	0.55	0.73	0.66	0.73		1.3378	0.183525	0.60842	0.362536	-0.296701	0.130977	1.65264	-0.628387
2A	80		0.89	0.81	0.74	0.83	0.7	0.85	1.15	0.65		0.73	0.69	0.61	0.6	0.66	0.65	0.78	0.65		0.727501	0.487412	0.544482	1.04971	0.238518	0.873138	1.80126	0.0012129
2A	80.5		0.63	0.38	0.44	0.61	0.41	0.93	0.79	0.6		0.42	0.53	0.51	0.49	0.6	0.53	0.66	0.49		1.61684	-0.769273	-0.360496	0.680615	-1.09849	2.10197	0.746122	0.649921
2A	81		1.89	1.73	1.74	2.03	1.8	1.98	2.48	1.76		1.47	1.26	1.23	1.35	1.48	1.43	1.75	1.39		1.07295	1.15672	1.22907	1.54879	0.81363	1.23581	1.73139	0.84609
2A	81.5		1.06	0.72	0.65	0.66	0.36	0.64	1.2	0.5		0.73	0.61	0.54	0.6	0.27	0.65	0.72	0.65		1.53176	0.510342	0.553305	0.272439	0.895407	-0.0390173	2.5094	-0.661774
2A	82		1.63	1.01	0.99	0.93	0.86	0.87	1.54	0.68		1.15	1.31	1.15	1.01	0.77	1.06	1.08	1.06		1.51224	-0.714881	-0.40846	-0.247402	0.422291	-0.555367	1.66996	-1.11749
2A	82.5		0.55	0.48	0.45	0.45	0.34	0.57	0.83	0.43		0.47	0.45	0.4	0.41	0.33	0.41	0.54	0.41		0.550525	0.161606	0.334398	0.238542	0.144927	1.05002	1.92423	0.142106
2A	83		2.8	2.79	2.29	3.09	2.64	3.06	3.38	2.21		1.94	1.75	1.62	1.61	1.87	1.75	2.29	1.75		1.67662	1.91957	1.24552	2.84641	1.5988	2.40783	2.00106	0.840958
2A	83.5		1.29	0.97	0.89	1.1	0.91	1.32	1.47	0.95		0.94	1.06	0.94	0.97	0.93	1.1	1.08	1.06		1.3006	-0.27708	-0.150711	0.387585	-0.104686	0.619049	1.41321	-0.324695
2A	84		0.99	0.76	0.71	1.02	0.73	1.1	1.27	0.6		0.73	0.57	0.51	0.52	0.66	0.57	0.84	0.57		1.21227	0.960195	1.07194	2.54422	0.370065	2.63578	1.97451	0.127711
2A	84.5		1.36	0.81	0.69	1.07	0.85	1.16	1.41	0.78		0.89	0.78	0.72	0.71	0.77	0.73	1.15	0.78		1.87197	0.119339	-0.13158	1.41588	0.359765	1.71886	0.909595	0.0008518
2A	85		0.76	0.7	0.67	0.88	0.66	0.7	0.85	0.68		0.52	0.73	0.72	0.67	0.66	0.69	0.6	0.69		1.44775	-0.151578	-0.180411	0.837768	0.0018026	0.0364131	1.4991	-0.0637815
2A	85.5		1.67	1.19	1.07	1.2	1.06	1.17	1.36	0.94		1.1	0.82	0.76	0.79	0.88	0.86	0.96	0.86		1.86241	1.36272	1.15076	1.5055	0.771997	1.09906	1.6365	0.290265
2A	86		0.65	0.67	0.54	0.57	0.51	0.55	0.92	0.38		0.52	0.53	0.47	0.45	0.44	0.49	0.66	0.49		0.785902	0.73156	0.40849	0.696433	0.55701	0.356365	1.47397	-0.595757
2A	86.5		1.61	1.01	0.94	0.9	0.4	1.02	2.16	0.77		1.15	0.98	0.87	0.97	0.44	1.02	1.33	0.98		1.43561	0.0936532	0.242299	-0.209704	-0.272542	-0.0150869	2.54494	-0.658725
2A	87		2.11	1.96	1.8	2.06	1.73	2.19	2.41	1.89		1.62	1.43	1.23	1.42	1.43	1.47	1.81	1.43		1.11715	1.19084	1.3748	1.3706	0.805595	1.56792	1.38181	1.02108
2A	87.5		1.23	0.88	0.82	0.95	0.56	1.08	1.64	0.73		0.89	0.86	0.76	0.75	0.77	0.78	1.02	0.82		1.33753	0.0870362	0.230082	0.76578	-0.956969	1.15472	2.371	-0.332715
2A	88		0.98	0.63	0.63	0.65	0.37	0.95	1.04	0.64		0.63	0.69	0.65	0.64	0.55	0.61	0.72	0.65		1.87636	-0.286892	-0.0948533	0.0555927	-1.09744	1.58603	1.6868	-0.0766981
2A	88.5		0.64	0.51	0.56	0.62	0.49	0.64	0.91	0.57		0.52	0.45	0.4	0.45	0.44	0.45	0.6	0.45		0.744355	0.384261	0.990312	0.976636	0.371302	1.17727	1.91773	0.75991
2A	89		2.08	1.44	1.36	1.5	0.81	1.65	2.63	1.35		1.47	1.47	1.3	1.31	0.99	1.39	1.81	1.31		1.55049	-0.0578281	0.149596	0.438904	-0.665947	0.610965	1.87652	0.1168
2A	89.5		1.35	1.03	1.06	1.52	1.1	1.63	1.72	1.11		1.05	0.98	0.87	0.9	1.1	0.94	1.15	0.94		1.04466	0.165909	0.626015	2.00061	0.0109025	2.26182	2.02449	0.574213
2A	90		1.53	1.46	1.24	1.81	1.45	2.09	2.64	2.13		1.31	1.31	1.12	1.24	1.32	1.35	1.81	1.31		0.611292	0.377246	0.321472	1.40702	0.379091	1.75526	1.89832	2.00075
2A	90.5		1.51	1.24	1.12	1.22	0.95	1.06	1.56	0.67		1.1	0.9	0.83	0.86	0.82	0.9	1.08	0.9		1.32516	1.14848	0.992052	1.19349	0.552773	0.55963	1.7429	-0.761349
2A	91		0.62	0.37	0.37	0.38	0.2	0.52	0.55	0.28		0.52	0.45	0.4	0.37	0.27	0.41	0.42	0.37		0.612108	-0.505685	-0.158161	0.0195398	-0.801349	0.698638	1.03271	-0.592181
2A	91.5		1.1	1.03	0.9	0.91	1.09	1.05	0.73	0.63		0.84	0.9	0.87	0.79	0.88	0.94	0.72	0.86		1.07211	0.447994	0.123273	0.4408	0.87722	0.366401	0.0364086	-0.783193
2A	92		2.91	2.48	2.26	2.6	2.02	3.04	3.97	2.95		2.25	2.16	1.91	1.87	1.87	2.04	2.59	1.96		1.11177	0.480184	0.560195	1.21793	0.319149	1.60932	2.23872	1.66078
2A	92.5		1.64	1.22	1.49	1.81	1.33	1.69	1.85	1.07		1.31	1.22	1.08	1.09	1.1	1.26	1.27	1.26		0.930505	-0.0154893	1.08898	1.98857	0.782758	1.05842	1.86723	-0.488287
2A	93		1.93	1.32	1.12	1.39	1.01	1.46	2	1.14		1.36	1.31	1.15	1.16	1.1	1.14	1.51	1.35		1.5215	0.0304003	-0.0853721	0.596051	-0.282583	0.857581	1.3487	-0.482876
2A	93.5		0.75	0.35	0.32	0.26	0.16	0.39	0.83	0.28		0.52	0.41	0.36	0.34	0.38	0.41	0.6	0.37		1.43157	-0.400274	-0.28586	-0.546739	-1.85031	-0.112703	1.39597	-0.634827
2A	94		2.21	1.46	1.27	1.1	0.8	1.36	2.12	1.74		1.42	1.14	0.97	0.97	0.88	1.1	1.51	1.1		2.06228	0.870386	0.865733	0.391337	-0.314982	0.718937	1.66751	1.79977
2A	94.5		1.25	0.87	0.82	0.83	0.42	1.06	1.59	1.14		0.84	0.73	0.69	0.75	0.55	0.78	1.08	0.78		1.69884	0.532748	0.535911	0.297593	-0.792726	1.09817	1.8515	1.39005
2A	95		1.88	1.48	1.33	0.96	0.37	0.96	2.27	1.04		1.31	1.39	1.23	1.16	0.44	1.31	1.51	1.1		1.60289	0.20154	0.237787	-0.510063	-0.525027	-0.83507	2.08202	-0.181891
2A	95.5		1.84	1.46	1.27	1.21	1.03	1.19	2.19	0.92		1.36	1.31	1.23	1.31	1.1	1.26	1.45	1.26		1.27702	0.370166	0.115934	-0.229602	-0.214806	-0.187683	2.10966	-0.849259
2A	96		0.69	0.59	0.56	0.82	0.49	0.94	0.98	0.59		0.58	0.57	0.51	0.52	0.55	0.57	0.72	0.57		0.645769	0.069032	0.280289	1.50203	-0.359871	1.85591	1.35269	0.104906
2A	96.5		1.21	0.76	0.69	0.77	0.6	0.72	1.46	0.54		0.84	0.94	0.87	0.86	0.71	0.86	1.08	0.73		1.53046	-0.595858	-0.563373	-0.315592	-0.576376	-0.467852	1.3655	-0.786609
2A	97		1.2	1.23	1.2	1.77	1.3	1.74	1.9	1.48		1.15	1.22	1.08	1.12	1.15	1.22	1.15	1.18		0.133095	0.0170335	0.313722	1.71453	0.485708	1.3297	2.65102	0.787189
2A	97.5		0.91	1.07	0.94	1	0.48	0.72	1.55	0.56		0.84	0.94	0.87	0.82	0.6	0.94	1.08	0.94		0.287348	0.412071	0.239107	0.624467	-0.683716	-0.705476	1.70196	-1.23941
2A	98		1.2	1.07	0.98	1.25	0.77	1.48	1.57	1.22		1.1	1.06	0.97	1.01	0.88	1.1	1.27	1.1		0.316573	0.0132323	0.0141482	0.685911	-0.440857	1.07173	0.97466	0.322312
2A	98.5		0.84	0.71	0.64	0.86	0.62	0.88	1.21	0.86		0.63	0.57	0.51	0.52	0.66	0.53	0.72	0.57		1.1376	0.711797	0.687974	1.73766	-0.182256	1.8376	2.56304	1.43357
2A	99		1.54	1.04	1.03	1.38	0.91	1.51	1.75	1.21		1.1	1.18	0.97	1.01	0.88	1.14	1.15	1.1		1.42529	-0.380781	0.176081	1.08481	0.127845	0.998648	2.11081	0.298998
2A	99.5		1.22	1.11	1.03	1.06	0.74	1.05	1.28	0.63		0.94	0.94	0.9	0.82	0.71	0.98	0.9	0.86		1.02153	0.567907	0.397418	0.82227	0.133665	0.212139	1.63942	-0.811
2A	100		1.41	1.01	0.91	0.94	0.4	1.17	1.32	0.74		1.05	0.86	0.79	0.82	0.44	0.9	0.9	0.9		1.23709	0.539414	0.415208	0.420878	-0.314859	0.917989	1.81651	-0.520893
2A	100.5		2.85	1.5	1.25	1.21	0.67	1.21	1.67	0.92		1.83	1.47	1.3	1.35	0.6	1.47	1.15	1.43		2.07368	0.0663276	-0.109576	-0.302808	0.398197	-0.555752	1.82874	-1.13248
2A	101		1.28	0.62	0.55	0.55	0.29	0.62	1.36	0.53		0.79	0.65	0.61	0.64	0.44	0.69	0.9	0.69		2.19181	-0.128456	-0.27533	-0.370193	-1.08166	-0.330688	1.9557	-0.693974
2A	101.5		1.17	0.79	0.77	0.95	0.7	1.01	1.2	0.58		0.79	0.86	0.76	0.75	0.71	0.82	0.9	0.78		1.71074	-0.236154	0.03435	0.766967	-0.0851333	0.70094	1.28997	-0.769343
2A	102		0.63	0.57	0.51	0.45	0.19	0.42	0.78	0.35		0.42	0.49	0.43	0.49	0.33	0.49	0.6	0.53		1.54806	0.433137	0.440136	-0.188488	-1.34949	-0.40368	1.11423	-0.963433
2A	102.5		1.93	1.66	1.5	1.81	1.45	1.68	2.3	1.2		1.26	1.18	1.08	1.05	1.26	1.18	1.63	1.1		1.95093	1.25241	1.13282	2.15327	0.548554	1.30507	1.68864	0.266265
2A	103		1.43	1.22	1.02	1.14	1.05	0.99	1.54	0.59		0.89	0.9	0.79	0.71	0.71	0.82	1.02	0.69		2.12563	1.09015	0.790508	1.6888	1.68094	0.654638	2.00157	-0.434701
2A	103.5		2.88	1.76	1.77	1.99	1.57	1.96	3.69	1.29		2.2	1.84	1.7	1.72	1.65	1.84	2.53	1.92		1.17413	-0.134113	0.130475	0.490393	-0.186628	0.212724	1.93288	-1.06297
2A	104		1.92	1.64	1.68	1.94	1.58	2.02	2.64	1.61		1.83	1.55	1.37	1.53	1.48	1.55	1.81	1.59		0.172306	0.184492	0.670156	0.822406	0.244941	0.979835	1.91321	0.0428566
2A	104.5		1.22	0.83	0.85	0.86	0.47	1.03	1.14	0.84		0.84	0.82	0.76	0.82	0.55	0.73	0.78	0.69		1.61093	0.0684791	0.325434	0.13922	-0.501503	1.20533	1.77154	0.623247
2A	105		2.08	1.42	1.52	1.8	1.19	1.89	2.16	1.35		1.42	1.35	1.15	1.2	1.32	1.35	1.57	1.26		1.72997	0.178181	0.923183	1.51526	-0.361985	1.26887	1.55201	0.214044
2A	105.5		0.48	0.36	0.37	0.52	0.3	0.59	0.58	0.37		0.37	0.37	0.32	0.34	0.33	0.37	0.48	0.37		0.957047	-0.0337471	0.312533	1.33394	-0.309506	1.60504	0.721889	-0.0027212
2A	106		0.22	0.11	0.07	0.12	0.1	0.09	0.28	0.17		0.16	0.2	0.18	0.19	0.16	0.16	0.18	0.16		0.906258	-1.02955	-1.1883	-0.757148	-1.07067	-0.913764	1.59011	0.108482
2A	106.5		1.2	0.83	0.81	0.94	0.59	1.19	0.57	0.79		0.89	0.78	0.69	0.71	0.66	0.73	0.42	0.78		1.23131	0.204427	0.48297	0.917939	-0.386625	1.83077	1.26107	0.0659338
2A	107		2.75	1.49	1.34	1.16	0.72	1.84	0.92	1.09		1.73	1.43	1.3	1.38	0.99	1.43	0.84	1.39		2.196	0.147413	0.0937428	-0.488268	-0.981769	0.929266	0.369795	-0.681358
2A	107.5		3.62	2.4	2.28	1.95	1.42	2.33	1.1	1.54		2.52	1.88	1.73	1.98	1.48	1.88	0.96	1.71		1.67392	0.910742	0.96261	-0.0607301	-0.160786	0.782673	0.54719	-0.320978
2A	108		1.87	1.29	1.17	0.94	0.71	1.26	1.33	0.98		1.36	1.1	0.97	0.97	0.6	1.06	0.9	1.02		1.36394	0.523276	0.591368	-0.0900602	0.59177	0.574307	1.82865	-0.123575
2A	108.5		0.85	0.52	0.47	0.43	0.26	0.55	0.33	0.34		0.52	0.45	0.43	0.45	0.27	0.45	0.24	0.41		2.02682	0.418471	0.23196	-0.131756	-0.177982	0.614829	1.17533	-0.425482
2A	109		1.79	0.87	0.79	0.73	0.48	1.11	0.78	0.58		1.15	0.9	0.83	0.9	0.82	0.94	0.72	0.86		2.01156	-0.110231	-0.122792	-0.539299	-1.50164	0.544775	0.279749	-0.963661
2A	109.5		2.05	1.63	1.51	1.12	0.66	1.65	1.69	1.6		1.47	1.47	1.33	1.42	0.77	1.47	1.33	1.39		1.47689	0.348872	0.396639	-0.658407	-0.521883	0.397825	1.12161	0.479189
2A	110		1.53	1.09	1.17	1.26	0.84	1.81	0.79	1.03		1.05	0.94	0.83	0.82	1.1	0.9	0.6	0.9		1.65333	0.494617	1.16073	1.5159	-0.877834	3.07198	1.14936	0.458336
2A	110.5		1.31	1.17	1.16	1.06	0.79	1.47	1.49	1.15		0.94	0.94	0.79	0.9	0.93	0.98	1.08	0.94		1.3927	0.75213	1.29786	0.53039	-0.55047	1.53721	1.48304	0.694063
2A	111		0.96	0.61	0.63	0.63	0.38	0.92	1	0.59		0.68	0.65	0.58	0.56	0.44	0.65	0.66	0.57		1.39201	-0.211016	0.235796	0.309611	-0.459539	1.20619	1.93026	0.0924857
2A	111.5		3.47	2.65	2.62	2.94	1.39	3.41	1.55	2.46		2.36	2.16	1.91	1.87	1.54	2.08	1.39	2.04		1.79432	0.734195	1.1322	1.79066	-0.363731	2.0991	0.470849	0.680644
2A	112		2.1	1.39	1.3	1.21	0.74	1.58	1.65	1.12		1.52	1.35	1.15	1.2	0.88	1.26	1.15	1.35		1.40948	0.097005	0.360196	0.0419571	-0.554975	0.782942	1.76471	-0.523225
2A	112.5		1.93	1.38	1.17	0.84	0.53	1.18	1.74	1.18		1.31	1.06	0.9	0.94	0.6	1.02	1.21	0.94		1.73444	0.933549	0.859244	-0.310522	-0.409338	0.482394	1.79111	0.793351
2A	113		1.39	1.06	0.82	0.47	0.29	0.62	0.93	0.78		1.05	0.98	0.87	0.82	0.44	0.98	0.66	0.94		1.15961	0.250049	-0.151402	-1.23893	-1.11496	-1.12202	1.49986	-0.516752
2A	113.5		2.11	1.23	1.06	0.75	0.44	1.13	0.84	1.77		1.42	1.18	1.08	1.09	0.66	1.06	0.66	1.1		1.81132	0.118424	-0.0660183	-0.931756	-1.14675	0.193359	1.03207	1.89982
2A	114		1.53	1.01	0.89	0.64	0.33	1.2	1.7	0.72		1.15	0.98	0.83	0.82	0.55	0.94	1.21	0.94		1.16851	0.0935458	0.194295	-0.643378	-1.35576	0.84474	1.64175	-0.70753
2A	114.5		1.82	1.33	1.24	1.54	0.89	1.73	1.14	1.32		1.36	1.18	1.01	1.12	0.99	1.14	0.84	1.14		1.24146	0.377418	0.671363	1.10146	-0.379643	1.60237	1.35464	0.471851
2A	115		2.1	1.54	1.35	1.45	1.12	1.41	1.83	1.14		1.31	1.22	1.12	1.16	1.04	1.18	1.39	1.14		2.20745	0.811941	0.601483	0.755805	0.272386	0.604033	1.29357	0.0062807
2A	115.5		1.4	0.82	0.76	0.76	0.45	0.99	0.43	0.68		0.94	0.9	0.79	0.79	0.49	0.82	0.36	0.82		1.70451	-0.259487	-0.104509	-0.0982714	-0.299273	0.643583	0.633523	-0.495592
2A	116		1.79	1.43	1.44	1.93	1.2	2.55	1.34	1.33		1.52	1.39	1.23	1.31	1.32	1.35	1.02	1.31		0.648666	0.0999186	0.513036	1.4321	-0.339587	2.83288	1.21099	0.0501451
2A	116.5		0.94	0.54	0.68	0.76	0.52	0.86	0.63	0.83		0.68	0.53	0.51	0.49	0.55	0.57	0.6	0.61		1.31602	0.0244944	0.894696	1.48433	-0.192954	1.45583	0.158665	1.03814
2A	117		1.66	1.11	0.94	0.82	0.61	1.02	0.72	0.78		1.1	0.86	0.76	0.94	0.55	0.9	0.54	0.94		1.84681	0.907277	0.664099	-0.348004	0.369232	0.406449	1.20922	-0.511112
2A	117.5		1.56	0.8	0.84	1.04	0.6	1.2	0.62	0.72		1.15	0.9	0.83	0.9	0.71	0.94	0.6	0.94		1.27641	-0.335373	0.0378971	0.455467	-0.559976	0.842906	0.0907607	-0.697695
2A	118		0.79	0.65	0.64	0.77	0.51	0.96	0.81	0.62		0.68	0.57	0.54	0.56	0.49	0.57	0.6	0.61		0.55277	0.409652	0.491341	0.983452	0.129952	1.93873	1.27108	0.0376676
2A	118.5		3.03	2.29	2.29	2.43	1.68	3.13	1.45	1.89		2.04	1.88	1.73	1.68	1.87	1.88	1.33	1.88		1.82546	0.721965	0.980768	1.37987	-0.391964	2.17193	0.371569	0.0282973
2A	119		0.82	0.48	0.42	0.36	0.18	0.56	0.49	0.37		0.58	0.45	0.43	0.37	0.33	0.49	0.36	0.49		1.3844	0.185453	-0.0492806	-0.105911	-1.3911	0.407483	1.20212	-0.665154
2A	119.5		1.99	1.06	1.1	1.26	0.85	1.58	0.72	0.86		1.26	1.02	0.9	0.94	1.1	1.02	0.6	0.98		2.12048	0.130726	0.630266	1.00831	-0.826365	1.69806	0.706475	-0.371208
2A	120		1.48	0.87	0.8	0.93	0.77	1.32	0.9	0.79		1	0.9	0.83	0.9	0.82	0.86	0.72	0.86		1.72021	-0.0852683	-0.0974035	0.0885098	-0.241712	1.63211	0.911885	-0.23397
2A	120.5		1.35	0.94	0.82	0.79	0.48	0.82	0.75	0.56		1	0.94	0.94	0.82	0.71	0.86	0.66	0.86		1.28525	0.0091586	-0.349478	-0.104398	-1.13688	-0.143096	0.500849	-1.05738
2A	121		2.47	1.73	1.56	1.41	0.74	1.93	1.34	1.66		1.73	1.43	1.26	1.35	0.82	1.43	1.21	1.43		1.6061	0.669041	0.689787	0.14685	-0.378402	1.11336	0.438433	0.524844
2A	121.5		1.71	1.09	1.04	1.1	0.71	1.53	1.2	1.13		1.26	0.98	0.83	0.9	0.88	0.98	0.84	0.98		1.32303	0.343588	0.700847	0.646233	-0.695216	1.71794	1.6498	0.484772
2A	122		1.16	0.69	0.54	0.48	0.34	0.56	0.22	0.3		0.73	0.61	0.54	0.56	0.38	0.57	0.24	0.45		1.97654	0.369536	0.0125508	-0.375231	-0.362055	-0.0722503	-0.295333	-0.884933
2A	122.5		1.17	0.75	0.69	0.74	0.59	0.88	0.41	0.53		0.79	0.61	0.54	0.64	0.55	0.61	0.36	0.65		1.6912	0.644012	0.745083	0.43639	0.232107	1.24569	0.485306	-0.549075
2A	123		1.18	0.68	0.53	0.44	0.21	0.69	0.49	0.44		0.79	0.69	0.61	0.6	0.33	0.65	0.42	0.69		1.72952	-0.0785006	-0.346785	-0.719763	-1.11831	0.1443	0.608863	-1.08287
2A	123.5		2.03	1.23	1.13	1.12	0.61	1.54	0.75	0.96		1.26	1.14	1.01	1.05	0.82	1.14	0.54	1.02		2.25212	0.228854	0.347266	0.191434	-0.944882	1.09064	1.41333	-0.186425
2A	124		1.3	0.75	0.65	0.64	0.4	0.92	0.62	0.44		0.94	0.78	0.69	0.71	0.6	0.78	0.42	0.73		1.3216	-0.114023	-0.141061	-0.294911	-1.1585	0.571878	1.61889	-1.17887
2A	124.5		3.12	1.82	1.73	1.44	0.98	2.21	1.36	1.88		2.04	1.75	1.55	1.68	1.04	1.8	1.15	1.75		1.98929	0.126658	0.341573	-0.440386	-0.234466	0.758239	0.762332	0.224537
2A	125		3.23	2.81	2.95	2.26	1.61	2.81	2.34	2.48		2.25	2.16	1.91	1.87	1.54	2.08	1.75	2.04		1.64346	0.988532	1.6638	0.656125	0.184756	1.15383	1.40293	0.70893
2A	125.5		2.16	1.83	1.62	1.28	1.06	1.41	1.76	1.83		1.47	1.26	1.15	1.12	1.04	1.22	1.33	1.18		1.73622	1.40799	1.17836	0.41162	0.0659929	0.485398	1.3182	1.7202
2A	126		3.96	2.98	2.55	2.67	2.28	2.95	2.01	3.04		2.88	2.37	2.16	2.13	1.81	2.37	1.81	2.33		1.42814	0.853899	0.552958	0.789164	1.00508	0.814391	0.470986	1.01394
2A	126.5		1.41	1.21	1.24	1.79	0.9	2.11	0.55	1		1.36	1.1	0.97	1.09	0.82	1.1	0.48	1.14		0.124339	0.3088	0.797573	1.91838	0.341254	2.84556	0.49019	-0.384848
2A	127		3.62	2.16	2.03	1.85	1.04	2.2	1.53	1.43		2.46	2.16	1.91	2.06	1.15	2.16	1.33	2.2		1.78196	0.0008563	0.196826	-0.322182	-0.375356	0.0567301	0.637572	-1.15178
2A	127.5		1.58	0.8	0.75	0.63	0.3	0.94	0.82	0.84		1	0.78	0.72	0.79	0.38	0.82	0.66	0.82		2.10261	0.10651	0.124522	-0.568867	-0.729729	0.456845	0.883516	0.0978943
2A	128		1.18	0.84	0.89	1.05	0.73	1.36	1.08	1.06		0.89	0.78	0.69	0.79	0.88	0.78	0.78	0.82		1.1297	0.231888	0.820089	0.963889	-0.593003	2.2602	1.45162	0.883183
2A	128.5		3.71	4.38	3.96	2.19	2.25	2.71	2.4	4.04		2.25	2.45	2.13	2.25	2.52	2.49	2.47	2.37		2.44592	2.6151	2.67108	-0.075242	-0.430736	0.289457	-0.11481	2.33477
2A	129		2.25	1.41	1.46	1.37	0.95	2.03	0.95	1.29		1.57	1.26	1.12	1.16	1.26	1.35	0.84	1.31		1.59271	0.365689	0.884199	0.536465	-0.915999	1.60992	0.491116	-0.0492583
2A	129.5		2.3	1.42	1.15	0.91	0.59	1.42	2.12	1.28		1.62	1.47	1.3	1.31	0.88	1.35	1.45	1.43		1.55136	-0.116824	-0.338081	-0.924688	-1.21065	0.172774	1.88598	-0.333749
2A	130		1.63	0.91	0.96	1.14	0.74	1.82	1.38	1.13		1.05	0.9	0.83	0.86	1.1	0.94	1.08	0.9		2.00068	0.0512403	0.431724	0.936056	-1.20324	2.85706	1.09143	0.801534
2A	130.5		2.54	2.63	2.71	3.9	1.95	4.16	1.65	2.42		2.67	2.2	2.02	2.28	1.7	2.33	1.45	2.29		-0.19668	0.643228	1.05511	2.24331	0.574376	2.60382	0.585898	0.190747
2A	131		2.51	1.8	1.49	1.42	1.1	1.88	1.85	1.24		1.83	1.75	1.59	1.57	1.21	1.71	1.27	1.71		1.39045	0.088876	-0.179643	-0.293272	-0.341046	0.316624	1.86428	-0.89515
2A	131.5		2.54	2.05	1.91	1.49	1.14	2.19	1.4	1.48		1.73	1.75	1.55	1.61	1.1	1.75	0.96	1.71		1.74926	0.543025	0.693839	-0.221644	0.155652	0.804647	1.78653	-0.435135
2A	132		2.33	1.49	1.42	1.18	0.75	1.51	0.54	0.98		1.68	1.31	1.19	1.2	0.88	1.31	0.6	1.14		1.44759	0.456487	0.557688	-0.0426439	-0.54417	0.488574	-0.398479	-0.435198
2A	132.5		1.45	1.2	1.24	1.34	0.74	1.41	0.93	0.98		1.15	0.94	0.87	0.97	0.93	0.9	0.78	0.94		0.946384	0.834976	1.23999	1.09622	-0.766944	1.75032	0.739381	0.128532
2A	133		1.91	1.3	1.25	1.12	0.69	1.42	0.82	1.09		1.36	1.06	0.9	0.97	0.77	0.98	0.72	1.06		1.48519	0.710797	1.10225	0.429276	-0.367986	1.39447	0.520803	0.0758618
2A	133.5		2.4	1.3	1.15	1.22	0.71	2.2	0.94	1.68		1.68	1.39	1.19	1.24	1.04	1.39	0.84	1.31		1.61409	-0.19273	-0.0930679	-0.0348091	-1.18958	1.85589	0.447618	0.911972
2A	134		2.41	1.55	1.51	1.43	0.8	2.05	1.47	1.3		1.78	1.43	1.3	1.31	1.15	1.43	1.02	1.47		1.32719	0.264929	0.489108	0.273794	-1.12954	1.3919	1.72518	-0.357908
2A	134.5		2.35	1.42	1.19	1.28	0.62	1.69	0.82	1.1		1.47	1.26	1.15	1.2	0.71	1.31	0.72	1.22		2.21804	0.391099	0.0903937	0.194824	-0.447217	0.939453	0.531056	-0.325517
2A	135		1.61	1.21	1.07	1.02	0.75	1.17	0.3	0.8		1.26	1.02	0.9	0.94	0.77	1.02	0.24	1.02		1.02027	0.564735	0.537117	0.277987	-0.0737445	0.443294	0.741592	-0.669215
2A	135.5		2.46	1.38	1.61	2.16	1.05	2.29	0.7	1.3		1.89	1.47	1.3	1.42	1.37	1.47	0.66	1.59		1.14178	-0.184062	0.704175	1.58724	-0.886547	1.79405	0.239309	-0.593835
2A	136		0.89	0.76	0.72	0.63	0.54	0.71	0.64	0.7		0.68	0.53	0.51	0.56	0.55	0.57	0.42	0.57		1.03759	1.23852	1.10898	0.312018	-0.081577	0.665762	1.78086	0.660845
2A	136.5		1.8	1.24	1.01	0.79	0.46	1.06	1.49	0.76		1.31	1.18	1.05	1.09	0.44	1.18	0.96	1.1		1.36123	0.140718	-0.0989084	-0.804489	0.121838	-0.334057	2.13094	-0.970006
2A	137		1.33	1.28	1.25	1.77	0.81	1.55	1.08	1.01		1.36	1.22	1.08	1.16	0.88	1.26	0.9	1.22		-0.0848561	0.142564	0.452736	1.58211	-0.297347	0.71666	0.74479	-0.541068
2A	137.5		1.47	1.39	1.31	1.45	0.82	1.8	0.72	1.07		1.26	1.14	0.97	1.01	0.77	1.1	0.72	1.1		0.622726	0.682946	1.00839	1.2855	0.238812	1.96886	-0.0160549	-0.077743
2A	138		2.03	1.07	0.84	0.75	0.37	1.01	0.48	0.53		1.15	1.02	0.97	0.94	0.55	1.06	0.42	1.02		2.74455	0.138833	-0.390591	-0.579416	-1.09932	-0.156074	0.481601	-1.49013
2A	138.5		2.35	1.32	1.14	0.9	0.31	1.21	0.64	0.78		1.73	1.39	1.23	1.35	0.44	1.39	0.48	1.26		1.33692	-0.145741	-0.209451	-1.00789	-0.988559	-0.396841	1.19103	-1.20913
2A	139		2.2	1.72	1.64	1.39	0.8	1.69	1.09	1.17		1.57	1.35	1.23	1.24	0.99	1.39	0.78	1.35		1.48283	0.880956	0.992441	0.382413	-0.694964	0.703807	1.51201	-0.423779
2A	139.5		2.78	1.68	1.47	1.62	0.6	1.91	1.77	2.4		1.89	1.51	1.33	1.46	0.93	1.47	1.45	1.26		1.76914	0.353067	0.307186	0.33314	-1.30403	0.951993	0.913113	2.82957
2A	140		2.29	1.56	1.64	1.53	0.98	2.09	0.9	1.35		1.68	1.31	1.19	1.35	0.99	1.39	0.78	1.35		1.35718	0.608109	1.12346	0.411751	-0.0398217	1.60399	0.583939	-0.0009853
2A	140.5		2.83	1.56	1.34	1.45	1.29	2.79	1.24	1.73		1.99	1.59	1.44	1.57	1.7	1.63	1.45	1.67		1.59297	-0.0647179	-0.21723	-0.235734	-0.934844	2.28294	-0.568524	0.101809
2A	141		2.34	1.57	1.4	1.34	0.83	1.68	1.3	1.18		1.57	1.35	1.19	1.2	0.99	1.31	1.08	1.31		1.80512	0.538	0.514527	0.346243	-0.601474	0.901598	0.791608	-0.305056
2A	141.5		3.69	3.17	3.33	2.83	2.35	2.99	2.78	3.03		2.36	2	1.77	1.83	2.3	2.04	2.11	2.08		2.14315	1.91549	2.70444	1.6992	0.0692604	1.52946	1.31639	1.49107
2A	142		2.08	1.39	1.08	0.74	0.34	1.04	0.33	0.51		1.36	1.1	0.97	1.09	0.44	1.1	0.42	1.02		1.93601	0.81419	0.31113	-0.953053	-0.748406	-0.17206	-0.807368	-1.53464
2A	142.5		1	0.75	0.7	0.91	0.63	1.13	0.55	0.68		0.73	0.73	0.72	0.75	0.66	0.78	0.42	0.78		1.23963	0.0556819	-0.0962504	0.610743	-0.169744	1.36747	1.08265	-0.366459
2A	143		2.55	1.93	1.65	1.39	1.07	1.92	1.71	1.4		1.68	1.63	1.48	1.53	1.21	1.59	1.39	1.51		1.94793	0.58387	0.346188	-0.298903	-0.424175	0.674207	0.935743	-0.233294
2A	143.5		0.9	0.52	0.49	0.49	0.15	0.54	0.32	0.34		0.58	0.49	0.51	0.52	0.27	0.57	0.36	0.53		1.84666	0.193251	-0.0698413	-0.159573	-1.33078	-0.138922	-0.378339	-1.03048
2A	144		1.3	0.72	0.65	0.64	0.51	0.87	0.73	0.64		0.89	0.73	0.65	0.67	0.6	0.73	0.6	0.65		1.62621	-0.0464378	-0.0173994	-0.160232	-0.548335	0.53709	0.779913	-0.0433164
2A	144.5		1.21	0.84	0.71	0.66	0.37	0.93	0.58	0.5		0.94	0.86	0.69	0.79	0.44	0.78	0.42	0.78		1.01463	-0.0614703	0.101193	-0.455788	-0.501528	0.594104	1.30558	-1.07208
2A	145		1.29	0.85	0.74	0.68	0.35	1.03	0.29	0.7		0.94	0.82	0.76	0.75	0.49	0.78	0.24	0.78		1.28959	0.117142	-0.0577487	-0.250638	-0.995162	0.99048	0.616106	-0.274825
2A	145.5		1.46	0.98	0.89	0.91	0.53	1.34	0.44	0.98		0.94	0.82	0.72	0.75	0.6	0.82	0.48	0.82		1.93414	0.602452	0.633496	0.597951	-0.397566	1.92937	-0.311163	0.612671
2A	146		4.01	2.27	1.75	1.27	0.74	1.8	1.7	1.61		2.57	2.16	1.84	2.06	0.93	2.16	1.45	1.92		2.14374	0.156967	-0.145202	-1.20281	-0.769433	-0.551667	0.72735	-0.528002
2A	146.5		1.35	0.91	0.9	1	0.45	1.38	1.03	0.68		1.05	0.86	0.76	0.82	0.49	0.86	0.78	0.86		1.02507	0.189439	0.511857	0.611027	-0.331015	1.82753	1.22238	-0.60855
2A	147		1.5	0.86	0.72	0.69	0.48	0.92	0.44	0.6		1.05	0.82	0.69	0.71	0.44	0.69	0.48	0.73		1.53293	0.178226	0.154734	-0.0982025	0.325119	0.938531	-0.316777	-0.558985
2A	147.5		1.33	0.79	0.75	0.51	0.38	0.75	0.68	0.64		1	0.69	0.69	0.64	0.33	0.78	0.54	0.61		1.20744	0.425552	0.269544	-0.534224	0.441344	-0.102322	0.962721	0.133024
2A	148		1.26	0.96	0.74	0.96	0.72	0.98	0.69	0.87		0.84	0.9	0.79	0.82	0.66	0.9	0.66	0.9		1.77057	0.222181	-0.173398	0.463672	0.336405	0.283154	0.144335	-0.08658
2A	148.5		1.33	1.01	0.83	1.2	0.97	1.3	1.11	0.88		1.15	0.98	0.87	0.9	1.1	0.98	0.9	0.86		0.554121	0.0895558	-0.107783	0.966102	-0.447873	1.00306	0.886964	0.0694675
2A	149		1.93	1.16	1.06	0.85	0.64	1.38	0.91	0.93		1.31	1.02	0.9	0.9	0.77	1.06	0.72	1.06		1.72425	0.414246	0.507484	-0.149292	-0.611584	0.925912	1.00388	-0.395893
2A	149.5		0.63	0.38	0.39	0.37	0.27	0.54	0.52	0.34		0.42	0.37	0.43	0.41	0.44	0.33	0.36	0.33		1.55446	0.0988	-0.254012	-0.256373	-1.23003	1.64277	1.50861	0.110224
2A	150		0.79	0.49	0.43	0.48	0.34	0.69	0.49	0.37		0.58	0.45	0.4	0.41	0.55	0.41	0.36	0.45		1.2512	0.260743	0.21881	0.439366	-1.26902	1.8423	1.24076	-0.472262
2A	150.5		2.58	1.69	1.47	1.16	0.79	1.62	0.68	1.04		1.68	1.43	1.3	1.42	1.04	1.47	0.48	1.35		1.99653	0.578134	0.386054	-0.568199	-0.888803	0.331926	1.47723	-0.712618
2A	151		0.73	0.51	0.43	0.52	0.32	0.7	0.5	0.58		0.52	0.45	0.47	0.45	0.44	0.45	0.42	0.49		1.27807	0.396632	-0.19469	0.400621	-0.860912	1.50733	0.63823	0.536519
2A	151.5		4.62	3.17	3.11	2.83	2.57	3.38	1.47	2.2		3.2	2.61	2.42	2.51	2.74	2.69	1.39	2.57		1.71351	0.715009	0.89724	0.405968	-0.252928	0.852886	0.240394	-0.480761
2A	152		3.48	2.08	1.81	1.38	0.77	1.99	1.31	1.43		2.31	1.96	1.7	1.76	1.1	1.88	1.02	1.75		1.93892	0.200131	0.214058	-0.661577	-1.10763	0.195138	1.12303	-0.604764
2A	152.5		3.3	3.1	2.96	2.37	1.18	2.86	1.62	1.73		2.41	2.16	1.91	1.98	1.26	2.16	1.27	1.88		1.40807	1.42341	1.67881	0.610703	-0.250272	1.05828	1.14061	-0.259296
2A	153		2.31	1.5	1.41	1.31	0.79	1.78	1.58	1.19		1.62	1.35	1.23	1.27	0.93	1.47	1.27	1.39		1.56728	0.360173	0.431208	0.0870339	-0.568935	0.673728	1.01171	-0.454095
2A	153.5		2.98	3.17	2.98	2.22	1.72	2.13	2.97	2.07		2.25	2.24	2.02	2.06	1.76	2.2	2.05	2.08		1.22393	1.35703	1.46576	0.246018	-0.0732283	-0.110539	1.87798	-0.0210644
2A	154		3.52	2.7	2.5	1.86	1.4	2.17	1.16	1.83		2.31	2	1.84	1.87	1.76	2.12	1.15	2.04		2.00169	1.14399	1.10759	-0.0269725	-0.772481	0.0801709	0.0389279	-0.340517
2A	154.5		2.12	1.93	1.89	1.66	1.13	1.85	1.86	1.62		1.68	1.47	1.33	1.38	1.1	1.39	1.39	1.43		0.988801	1.00447	1.25163	0.602749	0.0965317	1.06185	1.38935	0.434444
2A	155		3.65	2.32	2.14	1.93	1.27	2.7	1.91	1.72		2.41	2	1.84	1.98	1.54	2	1.39	2.04		1.95816	0.529292	0.501418	-0.0880564	-0.670716	1.1439	1.53993	-0.509725
2A	155.5		1.85	1.35	1.27	1.1	0.76	1.38	0.6	1.02		1.36	1.14	1.05	1.01	0.82	1.14	0.48	1.14		1.31699	0.575572	0.62193	0.248261	-0.291169	0.646047	0.89526	-0.323304
2A	156		0.76	0.54	0.5	0.72	0.37	0.88	0.63	0.52		0.58	0.57	0.51	0.52	0.44	0.61	0.54	0.49		1.06761	-0.163215	-0.0269763	0.981977	-0.517958	1.24177	0.607829	0.163798
2A	156.5		1.21	0.71	0.73	0.87	0.5	1.2	0.62	0.68		0.79	0.61	0.61	0.56	0.77	0.65	0.54	0.65		1.88532	0.448647	0.506537	1.49443	-1.23465	2.43555	0.556492	0.119049
2A	157		0.94	0.6	0.67	0.67	0.43	0.99	0.61	0.64		0.68	0.49	0.47	0.49	0.66	0.49	0.48	0.53		1.27735	0.618892	1.09315	0.994403	-1.19153	2.83077	0.980562	0.562922
2A	157.5		1.4	0.97	0.86	0.92	0.69	1.15	0.91	0.67		1	0.86	0.76	0.82	0.82	0.86	0.66	0.86		1.44535	0.383867	0.384604	0.348627	-0.567505	1.01833	1.38744	-0.670519
2A	158		0.95	0.52	0.48	0.47	0.28	0.73	0.34	0.45		0.73	0.53	0.47	0.52	0.44	0.53	0.24	0.57		1.0166	-0.0465918	0.0437946	-0.262272	-1.22236	1.05942	1.22167	-0.589341
2A	158.5		2.37	2.1	2	1.17	1.1	1.59	1.44	2.1		1.36	1.26	1.08	1.09	1.21	1.31	1.33	1.22		2.71493	2.09306	2.48694	0.243842	-0.343383	0.678551	0.354442	2.25754
2A	159		0.56	0.41	0.41	0.49	0.26	0.58	0.21	0.33		0.37	0.41	0.36	0.37	0.33	0.41	0.18	0.41		1.5723	0.0386378	0.361961	0.801361	-0.614529	1.1263	0.414395	-0.5157
2A	159.5		1	0.52	0.44	0.42	0.27	0.68	0.43	0.52		0.68	0.53	0.47	0.49	0.44	0.53	0.36	0.53		1.61228	-0.0479274	-0.185055	-0.375999	-1.23217	0.768279	0.6044	-0.0568942
2A	160		0.53	0.36	0.29	0.41	0.25	0.49	0.35	0.3		0.37	0.33	0.29	0.34	0.27	0.37	0.3	0.33		1.3781	0.266563	0.0322844	0.545373	-0.241711	0.84496	0.477154	-0.187595
2A	160.5		0.92	0.73	0.75	0.77	0.59	1.06	0.61	0.62		0.68	0.61	0.54	0.6	0.49	0.65	0.48	0.61		1.21027	0.558887	0.997077	0.790631	0.686335	1.79913	0.935496	0.0329246
2A	161		1.08	0.75	0.73	0.89	0.34	1.14	0.52	0.79		0.79	0.65	0.58	0.67	0.49	0.65	0.36	0.65		1.3115	0.440151	0.699428	0.899214	-1.06983	2.18177	1.52005	0.591067
2A	161.5		1.24	0.74	0.78	0.8	0.57	1.05	1.13	0.77		0.79	0.65	0.58	0.56	0.66	0.69	0.84	0.69		1.99867	0.395192	0.929402	1.13086	-0.452963	1.49958	1.32025	0.332233
2A	162		0.92	0.55	0.51	0.53	0.44	0.74	0.57	0.5		0.63	0.53	0.47	0.56	0.44	0.57	0.42	0.57		1.55795	0.0950042	0.248979	-0.160662	-0.003537	0.829224	1.20892	-0.345265
2A	162.5		3.16	2.31	2.03	1.8	1.21	2.31	1.07	1.59		2.31	2	1.84	1.83	1.26	2.04	0.9	2		1.41476	0.502467	0.310216	-0.0629741	-0.157282	0.439876	0.727092	-0.664217
2A	163		2.5	1.3	1.15	1.06	0.87	1.62	1.25	1.04		1.57	1.22	1.12	1.12	1.1	1.26	1.02	1.1		2.18735	0.206532	0.0852964	-0.179495	-0.771127	0.877337	0.886129	-0.174649
2A	163.5		2.85	1.81	1.59	1.58	0.62	1.82	0.92	0.92		1.94	1.63	1.48	1.53	0.99	1.67	0.84	1.47		1.76939	0.344418	0.228189	0.0912483	-1.38606	0.284702	0.372588	-1.19373
2A	164		1.21	0.86	0.87	0.98	0.7	1.19	1.06	0.89		0.89	0.73	0.65	0.71	0.88	0.73	0.84	0.78		1.27178	0.50686	0.947089	1.06719	-0.735607	1.84481	1.00511	0.424019
2A	164.5		2.51	1.62	1.65	1.66	1.09	2.26	0.74	1.19		1.68	1.39	1.23	1.27	1.26	1.39	0.66	1.39		1.8537	0.524982	1.01177	0.929656	-0.525403	2.01245	0.450754	-0.462677
2A	165		1.78	1.52	1.42	1.45	0.97	1.67	0.72	1.11		1.31	1.1	1.01	1.12	0.93	1.14	0.66	1.14		1.3196	1.19479	1.16332	0.876048	0.139567	1.44767	0.334082	-0.0792253
2A	165.5		3.17	2.27	2.05	1.83	1.27	2.27	1.2	1.65		2.04	1.75	1.59	1.61	1.1	1.75	0.96	1.67		2.08169	0.946977	0.887762	0.421585	0.57031	0.953516	0.946621	-0.0445086
2A	166		3.72	2.42	2.22	2.39	1.46	2.71	1.55	1.96		2.62	2.08	2.02	2.02	1.59	2.16	1.27	2.08		1.60883	0.534342	0.303287	0.577049	-0.320466	0.838195	0.911485	-0.191109
2A	166.5		1.51	0.9	0.94	0.76	0.61	0.89	0.69	0.78		1.05	0.86	0.76	0.82	0.55	0.86	0.48	0.86		1.57105	0.152489	0.6708	-0.205729	0.410007	0.115449	1.59087	-0.288285
2A	167		0.97	0.6	0.54	0.61	0.42	0.75	0.69	0.54		0.68	0.45	0.4	0.49	0.44	0.53	0.6	0.49		1.44723	0.893539	0.921127	0.681201	-0.12936	1.15649	0.524357	0.296873
2A	167.5		1	1.03	1.05	0.71	0.54	0.79	0.92	0.85		0.73	0.69	0.61	0.67	0.55	0.73	0.72	0.69		1.24219	1.43959	1.94472	0.140156	-0.0694977	0.232154	1.05301	0.660646
2A	168		2.65	1.7	1.56	1.85	1.19	1.9	1.99	1.42		1.83	1.59	1.55	1.5	1.21	1.63	1.57	1.47		1.66063	0.221554	0.025437	0.714992	-0.0655794	0.525498	1.11262	-0.0984883
2A	168.5		1.33	0.86	0.91	0.91	0.5	1.44	0.75	1.12		0.89	0.98	0.87	0.86	0.6	0.98	0.6	0.98		1.74038	-0.385856	0.145624	0.176746	-0.596905	1.43517	0.917947	0.447553
2A	169		1.25	1.28	1.31	1.19	0.9	1.45	1.58	1.26		1.05	0.94	0.83	0.86	0.93	0.9	1.08	0.86		0.686845	1.0954	1.639	1.11683	-0.11375	1.86239	1.8135	1.40389
2A	169.5		2.28	1.49	1.52	1.7	0.96	2.09	0.9	1.14		1.62	1.31	1.15	1.2	1.26	1.31	0.78	1.18		1.4939	0.455428	0.932865	1.26234	-0.898645	1.89611	0.565309	-0.120818
2A	170		1.49	0.94	0.78	0.6	0.36	0.8	0.54	0.49		1	0.78	0.72	0.75	0.44	0.82	0.42	0.82		1.75833	0.648445	0.241915	-0.555323	-0.597013	-0.0482467	0.97482	-1.2147
2A	170.5		1.22	0.74	0.7	0.87	0.6	1.05	0.48	0.52		0.73	0.61	0.54	0.56	0.55	0.61	0.36	0.57		2.27546	0.580303	0.759752	1.48072	0.333469	2.05959	1.1203	-0.24819
2A	171		1.44	1.44	1.33	1.9	0.91	2.25	0.77	1.32		1.42	1.51	1.3	1.38	0.99	1.51	0.72	1.47		0.0554153	-0.158453	0.0803094	1.12618	-0.295688	1.57576	0.239219	-0.325953
2A	171.5		1	0.56	0.51	0.65	0.51	0.79	0.66	0.64		0.68	0.57	0.51	0.52	0.6	0.57	0.54	0.53		1.59271	-0.0519275	0.0437899	0.649466	-0.53751	1.10767	0.77771	0.563866
2A	172		2.76	1.39	1.32	1.37	0.42	1.34	0.37	0.79		1.83	1.43	1.3	1.35	0.6	1.35	0.3	1.43		1.89716	-0.0817516	0.0500481	0.0590467	-1.04771	-0.0131815	0.732309	-1.43143
2A	172.5		0.61	0.38	0.37	0.35	0.23	0.42	0.11	0.27		0.37	0.33	0.29	0.3	0.27	0.33	0.06	0.33		2.03495	0.426449	0.677997	0.408972	-0.480061	0.723387	1.52862	-0.421155
2A	173		1.78	1.05	0.96	1.06	0.74	1.42	1.16	0.8		1.26	0.98	0.87	0.9	1.04	0.98	0.9	0.94		1.5119	0.213285	0.322129	0.521436	-1.0584	1.39579	1.12142	-0.449726
2A	173.5		0.24	0.12	0.13	0.12	0.07	0.21	0.16	0.12		0.16	0.12	0.14	0.11	0.11	0.12	0.12	0.12		1.35895	-0.0926579	-0.230727	0.127025	-0.835495	1.40666	0.837748	-0.0061363
2A	174		2.51	1.47	1.32	1.09	0.66	1.48	1.2	0.99		1.68	1.31	1.12	1.16	0.77	1.26	0.78	1.31		1.8554	0.406185	0.539334	-0.189969	-0.501636	0.525147	2.05436	-0.776092
2A	174.5		1.02	0.72	0.67	0.88	0.66	1.1	0.69	0.69		0.84	0.73	0.65	0.71	0.66	0.73	0.54	0.78		0.753045	-0.0485904	0.0909935	0.686403	-0.0106728	1.45375	0.999425	-0.319348
2A	175		1.79	1.12	1.16	1.11	0.73	1.47	0.72	0.91		1.15	1.02	0.9	0.9	0.88	0.98	0.6	0.98		1.99461	0.314431	0.804296	0.670812	-0.61696	1.55171	0.741494	-0.215382
2A	175.5		2.86	1.71	1.5	0.96	0.49	1.77	2.81	1.06		1.94	1.67	1.59	1.57	0.77	1.71	1.75	1.67		1.7773	0.0730578	-0.170054	-1.1971	-1.28721	0.105808	2.49899	-1.18598
2A	176		2.45	1.87	1.86	2.09	1.42	3.23	1.34	1.96		1.89	1.63	1.44	1.42	1.65	1.59	1.45	1.55		1.12876	0.468522	0.873044	1.43195	-0.529276	3.30843	-0.292008	0.853645
2A	176.5		0.35	0.18	0.22	0.34	0.25	0.44	0.35	0.22		0.26	0.2	0.18	0.19	0.27	0.2	0.3	0.2		0.920317	-0.230628	0.418546	1.73036	-0.273417	2.5978	0.550056	0.180095
2A	177		0.59	0.46	0.47	0.56	0.36	0.73	0.55	0.47		0.58	0.45	0.4	0.41	0.49	0.45	0.42	0.45		0.0951665	0.0842476	0.464034	0.908859	-0.887034	1.69189	1.08364	0.108532
2A	177.5		1.2	1	0.98	1.11	0.65	1.31	0.85	0.91		0.89	0.73	0.65	0.71	0.55	0.73	0.66	0.73		1.23421	1.06562	1.39602	1.56883	0.618034	2.33144	1.08301	0.72325
2A	178		1.08	0.55	0.62	0.82	0.44	0.96	0.48	0.66		0.79	0.65	0.58	0.6	0.49	0.61	0.36	0.65		1.31144	-0.43647	0.193008	0.990266	-0.331701	1.62852	1.12654	0.0380062
2A	178.5		2.45	2.04	1.84	1.87	1.58	2.08	2.09	2.12		1.73	1.59	1.41	1.46	1.54	1.59	1.51	1.39		1.55428	0.905569	0.91564	0.863054	0.120677	0.984395	1.57701	1.689
2A	179		2.34	1.63	1.49	1.27	0.94	1.66	0.77	1.14		1.78	1.43	1.3	1.35	1.1	1.51	0.72	1.51		1.17638	0.451558	0.445694	-0.169345	-0.526683	0.325922	0.229446	-0.792767
2A	179.5		1.43	0.88	0.78	0.71	0.45	0.97	0.56	0.6		0.94	0.73	0.69	0.71	0.6	0.78	0.48	0.73		1.81598	0.600276	0.374828	0.0073134	-0.894013	0.729646	0.564549	-0.545778
2A	180		2.26	1.55	1.62	1.41	0.69	2.08	1.13	1.23		1.62	1.39	1.26	1.27	0.99	1.39	0.9	1.47		1.45945	0.380334	0.834471	0.325938	-1.12387	1.58183	0.969614	-0.529002
2A	180.5		2.2	1.53	1.45	1.46	0.64	2.13	1.65	1.3		1.68	1.47	1.3	1.35	0.71	1.47	1.15	1.43		1.16719	0.138034	0.351034	0.250638	-0.356181	1.43562	1.75683	-0.290778
2A	181		1.17	0.99	0.96	0.84	0.55	1.1	0.73	0.82		0.94	0.69	0.61	0.67	0.77	0.69	0.6	0.69		0.853749	1.23519	1.52732	0.697369	-0.994944	1.7023	0.798271	0.537309
2A	181.5		0.65	0.46	0.38	0.3	0.19	0.47	0.48	0.31		0.47	0.45	0.36	0.41	0.27	0.41	0.36	0.45		1.19877	0.0708155	0.0983613	-0.688484	-0.918674	0.433994	1.1489	-0.856283
2A	182		0.79	0.79	0.77	0.77	0.62	0.9	0.37	0.6		0.73	0.61	0.51	0.56	0.6	0.61	0.36	0.53		0.253015	0.837623	1.36658	0.997664	0.091223	1.36501	0.0916199	0.383185
2A	182.5		2.63	2.24	2.35	2.04	1	2.68	1.36	2.46		2.04	2.04	1.88	1.87	1.04	2.04	1.15	1.96		1.07341	0.313883	0.770122	0.277137	-0.164544	1.02818	0.762522	0.832935
2A	183		1.86	1.09	0.89	1.09	0.95	1.53	1.08	0.95		1.21	1.02	0.94	0.97	0.99	1.06	1.02	0.98		1.98183	0.216507	-0.154905	0.361424	-0.149818	1.38239	0.206173	-0.0921598
2A	183.5		1.48	1.46	1.43	1.63	0.82	1.87	1.4	1.57		1.31	1.06	0.94	0.97	0.71	1.06	1.21	1.1		0.467966	1.15425	1.49249	1.97601	0.52505	2.35251	0.638035	1.31152
2A	184		1.71	1.23	1.11	1.16	0.69	1.48	0.68	0.98		1.36	1.18	1.05	1.05	0.99	1.18	0.54	1.14		0.94704	0.112817	0.188605	0.327499	-1.1211	0.777368	0.942879	-0.438984
2A	184.5		1.48	0.82	0.72	0.91	0.68	1.11	0.56	0.51		1	0.73	0.69	0.71	0.77	0.82	0.48	0.69		1.7338	0.325911	0.152909	0.799279	-0.403801	1.07755	0.551813	-0.764963
2A	185		2.57	1.36	1.17	1.07	0.56	1.34	1.12	1.03		1.57	1.35	1.26	1.27	0.71	1.35	0.9	1.22		2.35208	0.0227166	-0.215877	-0.484049	-0.76186	-0.0229726	0.915169	-0.499303
2A	185.5		2.6	1.74	1.63	1.54	1.04	2.18	1.54	1.33		1.78	1.35	1.3	1.35	1.21	1.47	1.27	1.39		1.72025	0.921727	0.759289	0.437893	-0.525356	1.54447	0.87769	-0.127947
2A	186		1.78	1.12	0.95	0.81	0.54	1.16	1.11	0.91		1.31	1.02	0.9	0.94	0.77	1.02	0.9	0.98		1.31564	0.295301	0.142575	-0.390668	-1.06427	0.436348	0.874976	-0.212389
2A	186.5		1.95	1.06	1.13	1.26	0.92	1.86	1.75	1.17		1.31	1.14	1.01	1.16	1.15	1.18	1.33	1.26		1.78623	-0.215646	0.345602	0.246955	-0.746405	1.80139	1.2948	-0.234768
2A	187		2.25	1.64	1.4	1.61	1.24	2.1	1.41	1.75		1.62	1.35	1.23	1.27	1.32	1.35	1.33	1.31		1.43388	0.691013	0.424592	0.810668	-0.23121	1.76428	0.25445	1.07283
2A	187.5		1.6	1.04	0.86	1.35	1.04	1.39	1.03	0.98		1.26	1.06	0.97	0.97	0.99	1.14	0.96	1.02		0.986043	-0.0570961	-0.336639	1.15206	0.190377	0.681947	0.253844	-0.108901
2A	188		2.1	1.34	1.33	1.27	0.91	1.53	0.81	1.06		1.42	1.1	0.97	1.01	0.77	1.14	0.66	1.14		1.77312	0.6793	1.06903	0.766106	0.645077	1.05231	0.825117	-0.236212
2A	188.5		0.97	1.04	0.89	1.08	0.78	1.19	1.05	0.76		0.63	0.78	0.69	0.79	0.82	0.69	0.84	0.78		1.85055	1.00511	0.823684	1.06041	-0.189855	2.10553	0.962912	-0.0510977
2A	189		0.55	0.45	0.41	0.54	0.53	0.61	0.45	0.53		0.42	0.33	0.29	0.3	0.38	0.33	0.48	0.33		0.973745	0.96992	0.936133	1.91042	1.25648	2.16559	-0.233702	1.58639
2A	189.5		1.13	0.69	0.71	0.72	0.26	1.01	0.26	0.6		0.94	0.73	0.65	0.67	0.38	0.73	0.3	0.69		0.694329	-0.163388	0.247018	0.212433	-1.0239	1.1221	-0.449742	-0.407238
2A	190		0.68	0.55	0.56	0.68	0.39	0.84	0.51	0.74		0.52	0.49	0.43	0.45	0.38	0.49	0.42	0.49		0.966068	0.319407	0.73893	1.33834	0.0265977	1.98349	0.750194	1.43507
2A	190.5		1.27	0.98	0.83	0.59	0.43	0.91	0.6	0.61		1	0.82	0.72	0.75	0.44	0.82	0.48	0.82		0.96733	0.587426	0.428879	-0.590298	-0.0881812	0.342444	0.884569	-0.764297
2A	191		2.28	1.69	1.68	1.73	1.09	2.27	1.25	1.33		1.68	1.35	1.23	1.31	1.37	1.35	0.9	1.31		1.33671	0.803987	1.09052	0.961476	-0.787606	2.17965	1.48749	0.0469372
2A	191.5		1.58	1.18	1.13	1.05	0.87	1.3	0.96	0.96		1.05	0.86	0.79	0.79	1.04	0.9	0.78	0.86		1.81104	1.12811	1.19618	0.944856	-0.598428	1.34849	0.870903	0.346895
2A	192		1.71	1.17	1.04	1.16	0.83	1.49	0.74	0.76		1.31	1.14	1.01	1.05	0.82	1.14	0.6	1.1		1.11286	0.0637537	0.0955053	0.324246	0.0162444	0.94771	0.846777	-0.952122
2A	192.5		0.68	0.51	0.45	0.54	0.39	0.59	0.41	0.33		0.47	0.61	0.54	0.56	0.49	0.49	0.36	0.49		1.40408	-0.495971	-0.435551	-0.106512	-0.691663	0.550761	0.469531	-0.895954
2A	193		1.47	1.03	0.98	1.07	0.66	1.4	0.74	1.29		1.15	0.94	0.83	0.82	0.77	0.94	0.54	0.86		1.00922	0.291971	0.497995	0.868088	-0.484909	1.50446	1.35341	1.53541
2A	193.5		1.87	1.17	1.05	0.93	0.7	1.21	1.05	0.85		1.21	1.06	0.94	0.97	0.71	1.02	0.84	1.02		1.99303	0.317286	0.357036	-0.131258	-0.0495031	0.578573	0.963417	-0.50336
2A	194		1.16	0.69	0.64	0.6	0.32	0.88	0.64	0.52		0.73	0.57	0.51	0.52	0.38	0.57	0.48	0.49		2.00944	0.588391	0.719181	0.366105	-0.515662	1.53082	1.17556	0.17298
2A	194.5		1.96	1.13	0.97	1.07	0.68	1.23	1.07	1.12		1.36	1.14	1.05	1.09	0.93	1.14	0.96	1.06		1.62195	-0.027691	-0.205386	-0.0407913	-0.977498	0.229192	0.414426	0.174949
2A	195		1.52	1.11	1.07	0.77	0.55	1.18	0.83	0.75		1	1.02	0.87	0.86	0.6	1.06	0.66	1.06		1.86633	0.267388	0.668871	-0.303716	-0.283268	0.340353	0.967499	-0.899011
2A	195.5		0.51	0.59	0.58	0.64	0.35	0.8	0.47	0.4		0.42	0.53	0.54	0.52	0.44	0.49	0.36	0.45		0.712523	0.292377	0.171624	0.612756	-0.641741	1.72492	1.0461	-0.283684
2A	196		1.58	0.71	0.66	0.71	0.44	1.13	1.04	0.8		1.1	0.9	0.87	0.86	0.66	0.86	0.84	0.86		1.57635	-0.641577	-0.678595	-0.513416	-1.17882	0.950999	0.88168	-0.216962
2A	196.5		2.38	1.76	1.58	1.84	0.97	2.25	0.57	1.07		1.83	1.51	1.3	1.42	1.04	1.47	0.48	1.51		1.11502	0.527422	0.637622	0.887134	-0.25998	1.6979	0.639363	-0.928932
2A	197		1.26	1.04	1.13	0.91	0.5	1.23	0.66	1.04		0.89	0.78	0.69	0.75	0.77	0.78	0.6	0.78		1.44477	1.00644	1.76837	0.61289	-1.22647	1.74397	0.35731	1.00274
2A	197.5		2.08	1.22	1.04	0.78	0.4	1.15	0.95	0.84		1.36	1.06	0.94	1.01	0.6	1.06	0.72	0.94		1.93022	0.450332	0.302361	-0.659519	-1.13967	0.273632	1.17364	-0.319958
2A	198		0.95	0.83	0.92	1.15	1.05	1.12	0.71	0.7		0.79	0.65	0.69	0.71	0.71	0.78	0.66	0.73		0.742553	0.803234	0.941297	1.71835	1.669	1.30802	0.256319	-0.127596
2A	198.5		0.77	0.73	0.74	0.95	0.83	0.77	0.82	0.54		0.63	0.53	0.47	0.49	0.6	0.53	0.6	0.53		0.764487	1.04728	1.51148	2.50896	1.30161	1.27236	1.37217	0.0427436
2A	199		1.99	1.67	1.52	1.48	1.19	1.51	1.31	1.14		1.47	1.1	1.01	1.09	1.1	1.14	0.84	1.18		1.32231	1.6134	1.45857	1.0945	0.315102	0.999708	2.14694	-0.102434
2A	199.5		0.83	0.94	1.15	1.41	1.29	1.2	1.11	0.63		0.68	0.78	0.76	0.82	0.93	0.78	0.78	0.78		0.722479	0.642652	1.45232	2.03703	1.39445	1.64293	1.62226	-0.555946
2A	200		2.85	1.54	1.26	1.02	0.51	1.28	0.59	0.85		1.68	1.35	1.3	1.31	0.49	1.35	0.48	1.35		2.60941	0.451142	-0.0849308	-0.663932	0.0931193	-0.151171	0.830066	-1.16212
2A	200.5		4.28	3.73	3.03	4.48	4.17	4.08	3.6	2.09		2.78	2.33	2.09	2.28	2.74	2.41	2.83	2.41		2.07882	1.9984	1.38807	3.04857	2.05091	2.29338	1.13795	-0.442469
2A	201		1.02	1.15	0.91	1.52	1.18	1.43	1.54	0.83		0.84	0.86	0.79	0.82	0.82	0.9	1.08	0.9		0.766556	1.02075	0.412756	2.44803	1.56968	1.80485	1.67414	-0.241641
2A	201.5		1.57	1.59	1.2	1.95	1.78	1.37	0.87	0.59		1	0.98	0.97	1.01	1.1	1.06	0.78	1.06		2.0652	1.91218	0.662169	2.74032	2.32944	0.898004	0.438927	-1.3865
2A	202		2.27	2.8	2.66	4.19	4.03	3.96	3.14	2.04		2.41	1.96	1.88	1.95	2.36	2.12	2.35	2.12		-0.225592	1.40382	1.27819	3.61842	2.77297	2.84061	1.39969	-0.119642
2A	202.5		2.76	2.64	2.11	2.93	2.65	2.55	2.66	1.62		1.73	1.55	1.55	1.68	1.76	1.67	1.93	1.8		2.23277	2.25174	1.09774	2.28381	1.9645	1.69446	1.56458	-0.310108
2A	203		0.78	1.18	1.1	1.64	1.29	1.69	1.38	1.14		0.63	0.78	0.69	0.86	0.88	0.86	0.9	0.86		0.82117	1.54923	1.67994	2.61553	1.71921	2.94536	2.07953	0.983061
2A	203.5		1.14	1.09	0.79	1.32	1.18	1.14	1.22	0.64		0.79	0.65	0.58	0.64	0.71	0.69	0.9	0.69		1.56423	1.95213	0.985394	2.98767	2.29395	1.88476	1.38131	-0.22885
2A	204		2.14	1.89	1.59	2.63	2.28	2.41	1.94	1.32		1.68	1.55	1.48	1.61	1.76	1.75	1.51	1.67		1.02973	0.698991	0.229498	1.95183	1.15948	1.20341	1.18627	-0.686173
2A	204.5		1.93	1.97	1.54	2.84	2.85	2.66	1.72	1.31		1.47	1.35	1.19	1.35	1.76	1.39	1.39	1.35		1.16017	1.47462	0.874529	3.37554	2.399	2.92769	0.967196	-0.0967082
2A	205		0.47	0.8	0.92	1.29	1	1.26	0.81	0.71		0.42	0.73	0.79	0.94	0.77	0.9	0.54	0.86		0.353704	0.282768	0.440725	1.10392	1.08302	1.21559	1.78646	-0.506245
2A	205.5		3.92	2.95	2.55	4.35	4.42	4.59	3.36	2.42		2.83	2.33	2.16	2.28	2.96	2.41	2.95	2.41		1.47254	0.882661	0.556472	2.86074	1.94603	2.99583	0.582712	0.0227733
2A	206		2.2	2.19	1.62	2.79	2.55	2.25	2.36	1.39		1.47	1.31	1.15	1.35	1.65	1.26	1.69	1.35		1.85423	2.15225	1.18796	3.26574	2.10762	2.44871	1.64275	0.0967505
2A	206.5		1.91	1.77	1.5	2.43	2.25	1.85	1.96	1.06		1.31	1.26	1.12	1.46	1.54	1.35	1.51	1.31		1.6695	1.26771	0.996022	2.028	1.76418	1.18142	1.23422	-0.597891
2A	207		1.87	1.56	1.29	2.04	1.89	1.81	1.48	0.89		1.21	1.02	0.94	0.94	1.26	0.98	1.21	1.02		1.99062	1.63553	1.08409	3.44015	1.87347	2.60972	0.928887	-0.400661
2A	207.5		1.6	1.54	1.38	1.79	1.46	1.4	1.82	1.04		1.21	1.22	1.26	1.31	1.15	1.39	1.21	1.22		1.19563	0.800172	0.281953	1.10965	0.994359	0.0313778	2.04104	-0.479851
2A	208		1.09	1.15	0.82	1.44	1.37	1.12	1.31	0.61		0.79	0.69	0.58	0.64	0.88	0.69	0.9	0.65		1.33009	1.91073	1.11405	3.51407	2.01625	1.80251	1.76659	-0.182163
2A	208.5		4.26	2.13	2.21	4.2	0.98	3.39	2.19	2.05		3.67	2.94	2.56	2.73	1.48	2.94	2.41	2.82		0.623282	-0.915943	-0.425061	1.72036	-1.28286	0.51112	-0.38972	-0.902383
2A	209		1.28	1.04	0.95	1.97	0.95	1.37	1.53	1.11		1.36	1.14	1.05	1.09	0.88	1.14	1.27	1.18		-0.234589	-0.281051	-0.275541	2.42724	0.280569	0.617163	0.84143	-0.192282
2A	209.5		1.74	1.52	1.6	2.08	1.69	1.98	1.37	1.1		1.26	1.26	1.19	1.31	1.37	1.35	1.08	1.35		1.39155	0.625719	1.00344	1.78594	0.879587	1.4838	1.03973	-0.583188
2A	210		1.53	0.89	0.88	1.27	0.99	1.29	0.95	0.56		1.05	0.94	1.01	1.01	0.82	1.1	0.84	1.06		1.64076	-0.17015	-0.363451	0.759166	0.74281	0.541021	0.472257	-1.46169
2A	210.5		0.68	0.92	0.99	1.57	1.22	1.26	0.68	0.5		0.47	0.86	0.79	0.9	0.88	0.86	0.6	0.86		1.40558	0.207845	0.682277	2.17923	1.41301	1.41616	0.473811	-1.26259
2A	211		0.9	0.64	0.77	1.44	0.81	1.23	0.94	0.72		0.84	0.78	0.76	0.79	0.6	0.9	0.78	0.82		0.276314	-0.521315	0.0323505	2.38553	1.17519	1.13091	0.760335	-0.36932
2A	211.5		0.36	0.77	0.74	1.39	1.33	1.37	1.06	0.74		0.63	0.65	0.61	0.67	0.88	0.69	0.78	0.65		-1.45466	0.51706	0.558976	2.9876	1.85737	2.85085	1.35778	0.367245
2A	212		0.13	0.21	0.34	0.5	0.3	0.38	0.41	0.17		0.31	0.29	0.32	0.56	0.22	0.41	0.3	0.33		-1.78119	-0.613836	0.0837432	-0.277481	1.05224	-0.21243	1.21558	-1.19015
2A	212.5		0.85	1.02	1.38	1.78	1.5	1.76	1.66	1.02		0.84	0.98	0.9	1.01	1.1	1.06	1.15	1.06		0.0446835	0.12968	1.52798	2.2551	1.37949	2.02739	1.81462	-0.133241
2A	213		0.75	0.72	0.88	1.15	0.89	1.08	0.93	0.72		0.63	0.57	0.51	0.64	0.66	0.69	0.72	0.65		0.657153	0.731148	1.93734	2.21349	1.21042	1.62742	1.08809	0.296712
2A	213.5		0.48	0.44	0.54	0.7	0.71	0.57	0.33	0.25		0.37	0.33	0.32	0.37	0.44	0.33	0.24	0.41		0.979747	0.896713	1.56107	2.14105	2.04921	1.91421	1.17533	-1.04678
2A	214		0.71	0.73	1.08	1.52	1.23	1.54	1.41	0.79		0.68	0.78	0.76	0.86	0.77	0.94	0.9	1.02		0.137339	-0.182459	1.18218	2.22609	2.13402	1.95959	2.21269	-0.700844
2A	214.5		0.71	1.72	2.07	2.87	2.86	2.75	2.29	1.48		0.94	1.35	1.26	1.31	1.7	1.31	1.69	1.39		-0.888146	0.879237	1.90024	3.61379	2.6288	3.48979	1.46438	0.202434
2A	215		0.29	0.36	0.36	0.36	0.27	0.47	0.09	0.38		0.31	0.33	0.36	0.41	0.38	0.37	0.18	0.45		-0.21037	0.233589	0.0063927	-0.34683	-0.928536	0.721317	-1.50568	-0.401579
2A	215.5		0.38	0.51	0.57	0.7	0.54	0.78	0.44	0.47		0.42	0.61	0.83	0.86	0.49	0.73	0.42	0.78		-0.29821	-0.48136	-0.874943	-0.542617	0.334464	0.179998	0.123224	-1.17699
2A	216		1.31	0.89	1.35	1.82	1.4	1.9	1.74	1.01		1.1	0.98	1.08	1.2	1.21	1.22	1.21	1.22		0.695997	-0.271232	0.728419	1.56161	0.591569	1.74274	1.77504	-0.540625
2A	216.5		0.68	0.73	0.83	0.95	0.86	1.19	0.75	0.73		0.52	0.61	0.79	0.86	0.71	0.94	0.6	0.94		0.947696	0.576686	0.124436	0.288802	0.733706	0.819218	0.913137	-0.683316
2A	217		0.58	1.43	1.69	2.62	2.56	2.47	2.55	0.97		0.42	1.26	1.19	1.31	1.54	1.39	1.69	1.31		1.23999	0.404235	1.22845	3.03234	2.5556	2.47782	2.10671	-0.802741
2A	217.5		0.34	0.39	0.5	0.69	0.6	0.75	0.57	0.32		0.31	0.33	0.4	0.41	0.44	0.45	0.36	0.37		0.213372	0.509968	0.663618	1.71489	1.18494	1.80586	1.95925	-0.336543
2A	218		0.87	1.57	1.49	1.59	1.73	1.66	0.85	1.53		0.84	0.9	0.9	0.9	1.1	1.02	0.9	0.98		0.111797	2.26331	1.86807	2.24346	2.15435	1.93517	-0.250216	1.71629
2A	218.5		1.29	0.71	0.66	0.55	0.42	0.63	0.59	0.43		0.84	0.73	0.65	0.6	0.38	0.69	0.42	0.73		1.90273	-0.0834892	0.0255381	-0.236069	0.27586	-0.286493	1.41407	-1.22631
2A	219		0.82	0.57	0.53	0.49	0.5	0.76	0.65	0.49		0.63	0.45	0.43	0.56	0.44	0.61	0.54	0.53		1.0031	0.713946	0.557002	-0.327278	0.444919	0.691657	0.72005	-0.190906
2A	219.5		0.45	0.34	0.42	0.43	0.42	0.4	0.33	0.31		0.31	0.2	0.22	0.3	0.27	0.2	0.24	0.33		1.31776	1.45097	2.02541	1.05867	1.58463	2.11627	1.12447	-0.161787
2A	220		1.61	1.17	1.14	1.01	0.7	1.06	0.62	0.85		1	0.78	0.69	0.71	0.49	0.78	0.66	0.78		2.19973	1.50752	1.80425	1.19306	1.40183	1.085	-0.219907	0.273079
2A	220.5		1	1.18	1.16	1.09	0.57	1.46	0.69	1.04		0.94	0.9	0.83	0.9	0.66	0.98	0.66	0.94		0.215405	0.942418	1.11613	0.617297	-0.485654	1.49613	0.156439	0.345496
2A	221		5.56	2.98	3.49	4.52	4.69	5.83	3.72	3.8		3.72	2.94	2.74	2.88	3.35	3.1	3.25	3.06		1.91697	0.0501609	0.854664	1.81995	1.59668	2.94579	0.610645	0.81451
2A	221.5		4.44	3.43	4.43	5.15	5.06	4.97	3.38	3.61		3.56	3.35	3.25	3.37	3.51	3.43	2.71	3.55		0.953049	0.0805548	1.15632	1.70803	1.75118	1.51509	1.03556	0.055737
2A	222		5.13	3.97	5.22	4.57	4.23	5.2	2.59	3.03		4.4	3.22	3.57	3.44	3.51	3.63	2.17	3.43		0.644712	0.772644	1.46503	1.0531	0.817241	1.45721	0.805552	-0.395095
2A	222.5		4.6	2.73	3.27	3.54	3.48	4.27	2.56	2.88		3.25	2.73	2.81	2.88	2.52	3.06	2.29	2.69		1.59748	-6.22e-05	0.514656	0.729927	1.48184	1.32016	0.500417	0.226915
2A	223		7.34	3.77	4.51	5.2	5.69	6.82	4.32	4.52		4.87	3.96	3.75	3.89	4.28	4.24	3.8	4.16		1.97174	-0.157823	0.645676	1.08703	1.32406	2.05725	0.589609	0.292131
2A	223.5		6.31	4.16	4.97	5.47	4.66	6.93	5.42	5.25		4.66	3.71	3.61	3.78	3.68	3.79	4.46	3.79		1.37769	0.409433	1.20121	1.45196	1.07322	2.79236	0.923558	1.29401
2A	224		5.34	2.7	3.12	3.8	4.11	4.71	3.3	2.83		3.09	2.57	2.35	2.36	2.69	2.57	2.71	2.61		2.79425	0.169108	1.03131	1.9359	2.0913	2.76244	0.915957	0.2743
2A	224.5		4.77	2.42	2.51	2.79	2.39	4.23	2.99	3.29		3.2	2.69	2.49	2.73	1.92	2.86	2.77	2.65		1.89731	-0.333813	0.0299104	0.0685421	0.943292	1.60054	0.325645	0.795447
2A	225		3.58	2.25	2.59	2.93	3.09	3.92	2.81	2.64		2.52	2.49	2.38	2.4	2.74	2.69	2.17	2.61		1.61871	-0.321911	0.27467	0.710859	0.496058	1.5221	1.23572	0.0335469
2A	225.5		4.4	2.66	3.66	4.14	3.98	4.57	2.46	3.01		3.67	2.86	3.07	2.92	2.91	3.18	2.35	2.9		0.768538	-0.23084	0.614958	1.33575	1.45726	1.46288	0.202786	0.128089
2A	226		7.73	3.38	4.97	7.07	4.84	8.66	5.1	6.74		5.19	4.08	3.75	3.97	4.44	4.33	5.18	4.16		1.91683	-0.580933	1.03474	2.53857	0.356529	3.3991	-0.0720786	2.10156
2A	226.5		6.82	3.72	4.75	4.73	3.94	5.71	4.57	4.03		5.56	3.67	4.26	4.45	2.96	4.45	3.74	4.2		0.894598	0.0442608	0.370348	0.200415	1.29913	0.961912	0.947391	-0.136067
2A	227		5.1	2.65	3	3.76	3.47	5.27	3.91	3.57		3.46	2.82	2.49	2.62	2.58	2.77	3.13	2.61		1.82783	-0.190834	0.647161	1.3847	1.36078	2.99735	1.05574	1.21866
2A	227.5		0.95	0.67	0.71	0.73	0.75	0.9	0.67	0.73		0.63	0.69	0.61	0.6	0.66	0.69	0.66	0.69		1.7109	-0.10154	0.418785	0.598289	0.461228	0.860453	0.0206589	0.160102
2A	228		6.52	4.26	4.68	5.03	4.38	6.4	4.33	4.9		4.93	4.57	4.15	4.08	3.4	4.41	3.8	4.33		1.25987	-0.231831	0.413148	0.761046	1.14085	1.53777	0.593434	0.449884
2A	228.5		2.92	1.97	2.31	2.49	2.34	3	1.92	1.77		2.1	2	1.84	1.87	1.92	2	1.69	1.88		1.48254	-0.0531429	0.781849	1.0371	0.840539	1.63104	0.575265	-0.185066
2A	229		5.47	3.24	3.39	3.86	3.48	5.19	4.38	3.49		3.62	2.94	2.6	2.69	2.36	2.9	3.74	2.94		1.98224	0.346016	0.952083	1.38032	1.85817	2.63833	0.739197	0.625915
2A	229.5		4.96	2.33	2.88	3.57	2.8	4.64	3.09	3.1		3.2	2.86	2.92	2.99	2.08	3.14	2.71	2.86		2.12221	-0.619541	-0.0447575	0.612534	1.33517	1.59727	0.582918	0.286234
2A	230		2.82	1.4	1.61	1.83	1.6	2.68	1.72	1.87		1.99	1.84	1.77	1.95	1.48	2.16	1.39	1.88		1.56212	-0.76943	-0.272058	-0.181605	0.312957	0.783689	0.983257	-0.008526
2A	230.5		6.25	3.58	4.29	4.22	4.3	6.21	3.43	3.62		3.88	3.02	2.74	2.84	2.8	3.14	2.83	3.02		2.37045	0.622148	1.77871	1.55361	2.1247	3.27173	0.89348	0.663148
2A	231		3.8	2.22	2.71	2.77	2.64	3.49	2.16	2.44		2.62	1.96	1.91	2.02	1.87	2.24	1.87	2.08		1.71359	0.430159	1.28804	1.17072	1.60178	1.83564	0.643093	0.566725
2A	231.5		3.53	1.91	2.16	2.75	3	4	2.76	2.55		2.41	2.16	2.09	2.13	2.25	2.33	2.41	2.16		1.76276	-0.390546	0.104097	0.916421	1.30011	2.37253	0.600301	0.587514
2A	232		2.62	2.2	2.21	2.74	2.93	3.23	1.65	2.64		2.2	1.88	1.73	1.83	2.03	1.96	1.45	1.8		0.714446	0.561623	0.846273	1.53668	1.71731	2.12063	0.583928	1.52
2A	232.5		3.11	2.15	2.49	2.36	2.56	3.3	1.94	2.26		2.31	2.16	2.06	2.17	2.19	2.37	1.51	2.33		1.32465	-0.0174514	0.658219	0.279442	0.655083	1.29642	1.17114	-0.0979382
2A	233		3.52	1.6	2.12	3.02	3.46	3.49	1.97	2.04		2.78	2.08	2.16	2.25	2.36	2.49	1.75	2.41		1.0268	-0.760435	-0.0678583	1.08965	1.83655	1.3364	0.523592	-0.500957
2A	233.5		2.4	1.49	1.51	2.12	1.91	2.42	2.37	1.98		1.83	1.59	1.48	1.53	1.54	1.75	1.81	1.8		1.15565	-0.202753	0.0599038	1.17475	0.91774	1.23804	1.28013	0.330005
2A	234		3.15	1.85	2.19	1.97	1.61	2.88	2.58	2.08		2.31	1.84	1.91	2.02	1.81	2.12	2.11	1.92		1.39142	0.0321684	0.447932	-0.0846828	-0.428971	1.18032	0.935907	0.272204
2A	234.5		3.85	2.77	2.68	5.29	5.59	4.99	3.14	3.57		3.62	3.39	2.92	3.22	3.79	3.39	2.59	3.43		0.25071	-0.612185	-0.259553	2.07631	1.90053	1.5879	0.890238	0.140114
2A	235		8.14	4.06	4.05	7.08	7.33	8.27	6.74	6.58		6.03	5.14	4.55	4.87	5.54	5.1	5.42	5.02		1.37729	-0.715318	-0.35036	1.4898	1.30516	2.11946	1.04201	1.05831
2A	235.5		4.31	2.5	2.82	5.81	6.06	5.83	3.51	4.21		4.25	3.51	2.96	3.37	4.5	3.67	3.38	3.63		0.0632913	-0.965561	-0.145705	2.33474	1.39095	1.97816	0.169231	0.53831
2A	236		4.53	3.36	3.57	6.08	6.67	6.13	4.96	4.78		4.61	3.84	3.64	3.89	4.44	4.16	4.04	4.08		-0.0716407	-0.422739	-0.068869	1.82523	2.00593	1.59931	0.974035	0.579386
2A	236.5		5	3.49	3.48	5.66	5.37	5.62	4.04	4.05		4.09	3.35	2.92	3.18	3.73	3.43	3.32	3.31		0.871577	0.139979	0.605325	2.50703	1.75609	2.1534	0.928593	0.761333
2A	237		5.37	4.92	4.78	3.12	1.77	5.64	3.64	3.26		4.4	3.79	3.25	3.56	2.14	3.84	3.01	3.22		0.860135	1.00242	1.49956	-0.396732	-0.6713	1.59209	0.886551	0.0430163
2A	237.5		8.99	6.17	5.58	3.94	1.65	7.23	5.49	4.41		6.29	5.1	4.22	4.79	2.25	5.18	4.64	4.69		1.68851	0.712245	1.03299	-0.580366	-1.03548	1.34788	0.787254	-0.207992
2A	238		2.7	3.11	3.1	1.53	1.39	3.81	0.77	1.21		2.67	2.33	1.77	2.21	1.81	2.41	0.66	1.92		0.037926	1.10767	2.29855	-0.963572	-0.9054	1.93142	0.623895	-1.21222
2A	238.5		3.73	2.92	3.13	2.95	1.57	4.01	2.49	2.9		2.78	2.53	2.02	2.32	1.92	2.53	1.93	2.29		1.31868	0.516645	1.6905	0.864061	-0.711867	1.94672	1.20937	0.882902
2A	239		4.22	3.51	4.01	2.39	2.26	4.58	2.6	3.6		3.62	2.94	2.63	2.84	2.47	3.02	2.35	2.86		0.642863	0.655169	1.63337	-0.509407	-0.328053	1.72784	0.442468	0.869536
2A	239.5		3.91	5.02	5.13	3.93	3.19	5.97	2.9	4.73		3.67	3.43	3.28	3.52	3.46	3.71	2.41	3.51		0.254605	1.56592	1.78775	0.381976	-0.311113	2.04751	0.854911	1.17512
2A	240		2.41	2.36	2.73	2.29	1.72	3.8	1.47	2.96		2.15	2.2	2.24	2.36	1.81	2.57	1.27	2.29		0.462521	0.230741	0.685824	-0.0853305	-0.194796	1.58934	0.641762	0.96976
2A	240.5		2.47	2.34	2.95	2.66	1.75	4.88	1.14	5.23		2.57	2.94	2.81	3.03	2.25	3.35	1.15	3.06		-0.148176	-0.681146	0.151408	-0.392182	-0.860384	1.54166	-0.0181523	2.36825
2A	241		4.55	3.17	3.54	2.96	1.95	4.84	3.53	3.65		3.41	2.94	2.71	2.96	2.08	3.06	3.07	2.98		1.29846	0.267378	0.964095	0.0036066	-0.247846	1.94338	0.628799	0.754961
2A	241.5		2.7	4	5.13	3.57	1.33	6.88	4.61	5.69		3.35	4.57	4.29	4.49	1.59	4.82	3.98	4.61		-0.750065	-0.424698	0.623038	-0.670837	-0.639627	1.45655	0.673824	0.791918
2A	242		1.24	2.74	3.57	2.85	0.99	5.64	3.89	4.06		1.57	4.41	3.97	4.12	1.32	4.49	2.89	4.41		-0.778648	-1.28304	-0.316945	-0.997593	-0.940871	0.86848	1.46309	-0.267231
2A	242.5		3.18	3.75	5.35	3.8	1.69	6.59	4.17	5.84		4.35	5.67	5.05	5.24	2.14	5.67	3.74	5.59		-1.05006	-1.1589	0.192314	-0.90113	-0.820672	0.555765	0.499771	0.151204
2A	243		4.78	5.77	6.59	5.16	2.07	9.43	3.63	6.48		6.81	7.26	6.49	6.74	2.74	7.47	3.62	7.26		-1.17136	-0.70623	0.0458295	-0.772661	-0.97389	0.903059	0.0168545	-0.371397
2A	243.5		2.57	2.68	3.47	2.2	0.89	4.61	2.67	3.97		3.62	3.75	3.5	3.63	1.32	3.96	2.53	3.84		-1.12497	-0.967772	-0.0229347	-1.27294	-1.21956	0.560101	0.231051	0.121357
2A	244		2.47	2.93	3.57	2.87	1.13	5.4	2.42	4.31		3.04	3.96	3.57	3.59	1.37	4	2.35	4		-0.724274	-0.878053	0.0021546	-0.651577	-0.675837	1.18691	0.129377	0.261119
2A	244.5		4.85	4.72	6.32	4.1	2.15	7.82	4.09	4.98		5.29	5.51	5.05	5.24	2.69	5.79	3.92	5.71		-0.328139	-0.488362	0.810614	-0.710414	-0.786905	1.19823	0.189925	-0.438949
2A	245		4.78	5.25	6.21	4.19	2.82	6.43	4.12	4.38		3.77	4.65	4.15	4.19	2.69	4.57	3.74	4.53		1.03343	0.435626	1.59188	-0.0016154	0.195754	1.38413	0.440156	-0.113304
2A	245.5		4.76	4.58	5.02	3.54	2.34	6.4	3.56	3.78		3.98	4.12	3.75	3.89	1.98	4.24	3.68	3.88		0.752886	0.378464	1.07385	-0.294081	0.708652	1.72444	-0.129782	-0.0817316
2A	246		2.45	4.11	4.88	3.38	2.39	5.62	2.6	3.22		2.46	3.47	3.07	3.18	1.92	3.43	1.99	3.35		-0.0157781	0.618983	1.87177	0.19722	0.949443	2.15456	1.28752	-0.127406
2A	246.5		8.25	10.73	11.84	9.73	7.18	12.31	7.44	7.56		6.76	6.53	5.84	5.99	5.6	6.57	6.99	6.37		0.867819	2.20915	3.31367	2.05526	1.14062	2.99784	0.277086	0.644301
2A	247		9.21	10.49	11.91	10.97	9.02	12.78	8.09	9.17		8.23	6.98	6.6	6.77	6.58	7.55	7.65	7.55		0.472167	1.73131	2.60482	2.04026	1.496	2.38612	0.245671	0.741005
2A	247.5		7.66	7	7.57	5.66	4.01	8.48	6.03	5.25		5.66	5.1	4.62	4.6	3.35	5.18	5.18	4.73		1.381	1.26686	2.05278	0.748168	0.789834	2.16724	0.701406	0.367914
2A	248		7	7.02	7.4	6.13	4.8	8.14	6.17	5.2		5.56	4.98	4.47	4.68	3.84	4.9	5.24	4.69		1.01731	1.39915	2.09583	1.01277	0.998997	2.25648	0.759914	0.366795
2A	248.5		7.91	9.12	9.73	10.04	10.27	11.23	8.46	7.9		6.55	6.12	5.52	5.54	7.02	6.08	7.05	6.04		0.815943	1.67578	2.46215	2.66356	1.87275	2.90072	0.860836	1.05644
2A	249		13.95	19.5	23.28	23.21	19.69	23.67	15.47	13.84		12.58	11.92	10.79	11.08	14.05	11.87	14.89	12.04		0.433633	2.20448	3.78681	3.64047	1.64185	3.44131	0.171713	0.519241
2A	249.5		10.36	16.55	20.47	19.27	17.33	20.06	13.48	11.95		10.22	9.96	8.91	9.06	12.02	9.96	11.87	9.92		0.0531215	2.28751	4.23041	3.73795	1.8063	3.50825	0.590113	0.708278
2A	250		6.82	8.9	10.25	9.65	7.73	10.85	5.71	7.31		5.4	5.55	4.91	5.09	5.93	5.63	6.39	5.51		1.03374	2.06211	3.50458	2.93243	1.22815	3.16821	-0.459432	1.11868
2A	250.5		7.55	10.75	13.41	13.41	12.02	14.24	9.23	8.19		7.76	7.14	6.35	6.66	8.45	7.22	8.68	7.18		-0.106976	1.73845	3.60115	3.33678	1.71919	3.34061	0.273926	0.482694
2A	251		9.18	9.26	12	12.75	12.06	12.67	9.23	8.27		7.86	6.49	5.74	5.99	7.68	6.53	8.44	6.28		0.661826	1.46372	3.52558	3.71246	2.31479	3.22383	0.406502	1.0837
2A	251.5		5.51	6.74	8.12	7.92	6.97	8.48	6.4	5.68		4.82	4.69	4.08	4.27	5.05	4.65	5.67	4.53		0.556525	1.48214	3.16737	2.79073	1.53661	2.79537	0.558398	0.860014
2A	252		5.06	7.49	8.98	8.88	8.13	9.57	6.35	5.46		4.45	4.9	4.33	4.45	5.71	4.82	5.73	4.69		0.52538	1.80359	3.44125	3.24229	1.71407	3.36024	0.47069	0.556367
2A	252.5		8.47	9.41	10.2	9.74	9.59	11.64	9.44	9.42		7.39	6.08	5.34	5.54	6.69	6.04	7.35	6.08		0.57435	1.87717	2.93392	2.48731	1.74983	3.17782	1.23116	1.87963
2A	253		8.67	12.59	14.07	11.57	9.02	13.6	11.96	9.18		8.23	7.26	6.53	6.62	7.3	7.26	9.58	7.1		0.21355	2.51897	3.74048	2.46065	0.958712	2.99824	1.07902	1.00633
2A	253.5		7.9	11.27	12.4	10.74	9.11	12.69	10.95	9.29		7.65	6.77	6.24	6.4	6.8	7.02	8.62	7.26		0.129388	2.2811	3.19204	2.23065	1.37154	2.77415	1.17501	0.957177
2A	254		7.66	9.86	10.59	10.04	8.59	11.43	7.36	7.25		6.45	5.75	5.09	5.43	6.53	5.84	6.87	5.75		0.738929	2.44205	3.48418	2.78643	1.27848	3.27742	0.306189	0.889546
2A	254.5		3.68	4.06	4.45	4.84	5.03	4.75	3.86	3.49		2.99	2.57	2.35	2.4	3.35	2.61	3.62	2.61		0.896476	1.92568	2.79746	3.23375	1.99476	2.72159	0.287383	1.11646
2B	0		4.13	3.71	4.89	5.73	4.66	6.17	4.48	4.03		3.3	2.94	2.6	2.66	3.73	2.98	3.19	2.86		0.96556	0.878351	2.76008	3.68608	0.991708	3.57784	1.70814	1.37437
2B	0.5		2.27	2.05	2.29	1.93	1.93	2.85	2.12	1.96		1.83	1.47	1.26	1.27	1.59	1.43	1.63	1.39		0.896143	1.27333	2.41856	1.57104	0.812887	3.16713	1.23229	1.3033
2B	1		2.74	2.76	3.13	3.5	2.72	4.07	2.12	2.26		2.36	2.08	1.84	1.87	2.41	2.12	1.57	1.88		0.615779	1.06795	2.14752	2.71732	0.494422	3.01861	1.44271	0.66493
2B	1.5		6.25	5.96	6.5	6.38	5.44	8.06	6.47	5.69		4.87	4.33	3.72	3.82	4.44	4.28	4.82	4.04		1.0986	1.28029	2.38576	2.17329	0.898679	2.99123	1.46919	1.38254
2B	2		2.82	1.87	2.34	2.43	1.84	2.89	2.03	2.18		1.89	1.47	1.44	1.42	1.76	1.67	1.75	1.63		1.86332	0.881141	1.87994	2.16617	0.188459	2.35723	0.674738	1.08025
2B	2.5		5.44	4.11	4.5	5.56	3.6	5.61	3.88	3.53		3.98	3.06	2.6	2.92	2.63	3.18	3.19	2.98		1.41812	1.14712	2.29589	2.90086	1.44444	2.56191	0.908674	0.617021
2B	3		1.92	2.14	2.46	2.65	2.24	2.86	1.77	1.73		1.52	1.63	1.55	1.5	1.76	1.55	1.45	1.47		0.975667	0.994559	1.76587	2.37423	1.0575	2.71735	0.90712	0.559125
2B	3.5		4.86	4.16	4.98	5.25	4.05	6.24	3.47	3.89		3.46	3.1	2.81	2.81	3.24	3.18	2.89	2.98		1.56448	1.14911	2.42611	2.78448	0.997669	3.2195	0.847407	1.02609
2B	4		8.12	5.45	7.06	7.77	7.47	9.26	3.58	5.63		5.82	4.73	4.33	4.53	5.82	4.98	2.83	4.82		1.55453	0.516339	2.01692	2.33209	1.14509	2.93118	1.10831	0.57655
2B	4.5		6.69	4.61	6.35	6.3	6.35	9.38	3.87	5.63		5.29	4.86	4.33	4.45	5.98	4.98	3.19	4.77		1.03396	-0.169223	1.49169	1.34828	0.251274	3.01322	0.897554	0.610966
2B	5		7.6	6.55	7.42	7.66	6.66	8.4	5.48	5.44		5.24	4.45	3.97	4.19	5.21	4.65	4.34	4.33		1.76367	1.60719	2.77477	2.68964	1.11978	2.73796	1.12275	0.875301
2B	5.5		4.22	4.49	5.2	4.56	5.24	4.96	4.71	3.19		3.25	2.86	2.53	2.66	3.62	2.86	3.56	2.77		1.15098	1.90621	3.3198	2.28041	1.78366	2.45512	1.37787	0.498246
2B	6		5.39	3.83	5.01	5.44	5.42	5.62	4.36	3.57		3.67	2.94	2.63	2.73	3.62	3.02	3.25	2.9		1.81393	1.01746	2.83281	3.166	1.98628	2.87619	1.43639	0.779732
2B	6.5		2.37	2.13	2.53	2.67	2.66	2.79	2.14	1.88		2.04	1.63	1.37	1.5	1.92	1.63	1.69	1.51		0.597106	0.986035	2.53067	2.39797	1.49956	2.28535	1.09871	0.778822
2B	7		6	8.19	10.11	12.77	12.58	11.86	6.9	8.43		4.98	5.96	5.27	5.54	7.24	6	4.58	6.04		0.803645	1.28537	2.96427	4.2814	2.9908	3.34341	2.17258	1.35606
2B	7.5		4.66	7.65	9.86	13.26	14.31	12.9	4.06	8.96		4.82	6.37	5.59	5.8	8.12	6.37	3.32	6.24		-0.132236	0.692642	2.46315	4.22491	3.09537	3.51934	0.948706	1.49198
2B	8		3.11	3.6	4.54	6.08	6.25	5.57	2.38	4.14		2.41	2.94	2.53	2.69	3.62	2.94	2.11	2.86		1.0963	0.753726	2.49543	4.01487	2.89546	2.98923	0.525249	1.50164
2B	8.5		4.79	2.56	3.64	4.78	4.78	4.24	2.61	3.92		2.73	2.29	1.98	2.1	2.85	2.33	2.83	2.33		2.89664	0.39463	2.56875	4.0241	2.6657	2.72429	-0.327546	2.26087
2B	9		2.43	1.6	2.3	3.36	3.36	3.2	1.53	2.25		1.52	1.55	1.41	1.42	2.03	1.59	1.63	1.59		2.20626	0.097658	1.90619	4.17162	2.55472	3.25747	-0.252321	1.34128
2B	9.5		2.95	1.7	2	2.99	3.08	2.39	1.93	2.9		1.78	1.55	1.41	1.46	1.92	1.67	1.75	1.63		2.44806	0.315354	1.26992	3.208	2.33645	1.38744	0.439404	2.50251
2B	10		4.67	3.1	2.86	1.86	0.77	2.69	4.85	3.51		3.2	2.69	2.35	2.43	0.99	2.73	3.38	2.73		1.78128	0.498981	0.684132	-0.75403	-0.805183	-0.049112	1.86279	0.950245
2B	10.5		5.72	4.2	4.08	2.68	1.42	3.74	7.34	4.47		4.19	3.84	3.46	3.59	1.54	3.88	5.06	3.96		1.4154	0.318515	0.565748	-0.820633	-0.296621	-0.118709	1.93592	0.439172
2B	11		3.9	1.92	1.79	1.25	0.55	2.04	3.4	1.83		2.62	2.37	2.09	2.21	0.77	2.45	2.47	2.37		1.86632	-0.621424	-0.452777	-1.36837	-1.01287	-0.54774	1.58573	-0.753274
2B	11.5		5.24	2.1	1.98	1.37	0.5	2.21	3.15	1.96		3.3	2.73	2.38	2.51	0.77	2.82	2.29	2.73		2.26281	-0.773018	-0.531888	-1.4407	-1.25134	-0.721438	1.56666	-0.946218
2B	12		3.64	1.99	1.83	1.29	0.67	2.14	3.47	2.21		2.67	2.16	1.88	1.98	0.55	2.2	2.35	2.2		1.3769	-0.263523	-0.073121	-1.09	0.77068	-0.098532	2.00164	0.0100516
2B	12.5		4.36	2.29	2.26	1.23	0.76	2.33	4.07	2.13		2.99	2.37	2.13	2.17	1.04	2.33	2.83	2.33		1.76131	-0.111268	0.192678	-1.37185	-1.01623	0.0003729	1.84246	-0.279446
2B	13		6.85	3.6	3.71	2.56	1.44	3.88	7.53	3.37		4.51	3.59	3.28	3.44	1.81	3.71	5	3.71		2.02355	0.0092147	0.41445	-0.83239	-0.783487	0.154973	2.16885	-0.314665
2B	13.5		3.81	2.09	2.29	1.35	0.83	2.49	4.62	2.02		2.73	2.16	1.98	2.06	1.21	2.2	3.19	2.2		1.52276	-0.114717	0.469271	-1.07869	-1.15705	0.426225	1.88924	-0.280732
2B	14		6.85	3.46	3.82	1.95	1.05	4.03	9.26	3.81		5.24	4.33	3.82	3.93	1.43	4.41	6.15	4.41		1.2008	-0.674844	-0.0066676	-1.63714	-1.01083	-0.291702	2.18371	-0.459018
2B	14.5		8.63	4.6	5.21	3.03	1.95	5.24	11.15	5.14		6.39	5.1	4.58	4.75	1.92	5.18	7.17	5.22		1.37216	-0.333063	0.442914	-1.18686	0.0503142	0.0378211	2.40191	-0.0554195
2B	15		2.49	1.54	1.78	0.87	0.61	1.67	4.55	2.13		2.46	2.2	1.95	2.02	0.77	2.24	3.13	2.29		0.0343009	-0.997505	-0.273464	-1.789	-0.713734	-0.850123	1.91726	-0.228152
2B	15.5		2.25	1.55	2.04	1.28	1.02	0.94	1.93	1.49		1.36	1.02	0.9	0.94	1.1	1.02	1.33	0.9		2.40082	1.61265	3.60787	1.08034	-0.266365	-0.24059	1.83393	1.99416
2B	16		1.1	0.68	0.78	0.55	0.71	0.6	1.06	0.71		0.94	0.86	0.83	0.9	0.66	0.94	0.9	0.73		0.603792	-0.615029	-0.174229	-1.11717	0.287122	-1.09366	0.65567	-0.118235
2B	16.5		4.05	1.98	1.98	2.2	2.38	2.29	2.47	2.11		2.78	2.41	2.13	2.21	1.87	2.37	2.11	1.8		1.74939	-0.581125	-0.210396	-0.0183459	1.059	-0.113596	0.718549	0.565611
2B	17		2.8	1.95	2.37	1.63	1.17	1.66	3.5	1.62		2.1	1.67	1.48	1.5	1.32	1.67	2.41	1.67		1.25942	0.529632	1.80827	0.26312	-0.411292	-0.0331015	1.9001	-0.102386
2B	17.5		4.68	2.55	2.65	3.48	2.96	2.72	3.41	3.08		2.99	2.45	2.24	2.32	2.36	2.49	2.65	2.16		2.1831	0.134998	0.577379	1.58251	1.00636	0.30371	1.20279	1.39483
2B	18		2.74	1.48	1.79	2.01	1.81	2.03	2.25	1.48		1.94	1.75	1.48	1.53	1.43	1.67	1.81	1.26		1.55282	-0.506309	0.623406	0.943857	1.01431	0.695313	1.01844	0.538514
2B	18.5		1.94	0.92	1.06	1.5	1.31	1.5	1.34	0.9		1.52	1.06	0.97	1.16	1.04	1.1	1.08	1.06		1.02155	-0.417369	0.266809	0.879817	0.941993	1.11628	0.934483	-0.483333
2B	19		2.39	1.73	2.89	2.46	1.43	1.73	2.71	2.07		1.89	1.63	1.44	1.5	1.7	1.63	2.11	1.47		0.997762	0.183561	3.00812	1.96849	-0.602117	0.193837	1.18932	1.30624
2B	19.5		3.61	2.15	1.92	1.68	3.41	1.92	3.06	3.31		2.46	2.08	1.88	1.95	2.08	2.08	2.71	1.96		1.77078	0.102499	0.0745908	-0.434991	2.47988	-0.255746	0.535603	2.24905
2B	20		3.81	1.93	2.51	1.89	1.28	1.93	3.25	1.63		2.36	2	1.8	1.91	1.04	2.04	2.17	1.75		2.34165	-0.118258	1.1912	-0.0372556	0.850638	-0.181647	2.08661	-0.236956
2B	20.5		1.62	0.79	0.92	0.53	0.58	0.64	0.99	0.6		1.05	0.86	0.76	0.79	0.6	0.86	0.66	0.65		1.95579	-0.233569	0.614084	-0.931136	-0.161853	-0.777884	1.86951	-0.244212
2B	21		1.06	0.58	0.76	0.48	0.58	0.51	0.81	0.63		0.63	0.69	0.65	0.71	0.55	0.65	0.54	0.57		2.29161	-0.484827	0.479674	-0.923044	0.177661	-0.657583	1.81982	0.298434
2B	21.5		0.82	0.44	0.55	0.78	0.55	0.62	0.68	0.42		0.47	0.41	0.36	0.37	0.44	0.41	0.48	0.37		2.34997	0.208533	1.27458	2.68199	0.803978	1.35621	1.46765	0.367083
2B	22		0.77	0.88	0.84	0.78	0.5	0.79	0.88	0.66		0.58	0.53	0.58	0.56	0.44	0.57	0.6	0.57		1.11023	1.86906	1.22266	1.04484	0.460682	1.09155	1.69338	0.449097
2B	22.5		1.38	1.13	1.04	1.13	0.88	1.42	0.9	0.96		0.94	1.02	0.97	1.01	0.6	1.06	0.72	1.02		1.64521	0.330586	0.198999	0.358847	1.59923	1.05425	0.922368	-0.1901
2B	23		0.36	0.39	0.29	0.42	0.22	0.47	0.25	0.18		0.42	0.61	0.54	0.67	0.16	0.69	0.24	0.61		-0.480812	-1.06325	-1.20588	-1.03928	0.801322	-0.933052	0.0821619	-2.00745
2B	23.5		0.89	1.71	1.69	2.05	1.45	2.16	0.61	1.31		0.94	2.37	2.13	2.32	1.21	2.37	0.66	2.37		-0.196133	-0.914137	-0.634958	-0.368444	0.748489	-0.286073	-0.326362	-1.46943
2B	24		0.47	1.28	1.1	1.32	0.53	1.52	0.31	0.89		0.42	1.96	1.8	1.87	0.71	2.04	0.36	1.88		0.346992	-1.12927	-1.19727	-0.918491	-0.911371	-0.829026	-0.536092	-1.71257
2B	24.5		0.26	1.63	1.36	1.24	0.25	1.03	1.29	0.56		0.26	1.26	1.15	1.24	0.33	1.31	1.02	1.18		-0.0401278	0.903096	0.526301	0.0174077	-0.737945	-0.677765	1.04385	-1.6461
2B	25		0.79	0.51	0.4	0.7	0.53	1.22	0.11	0.5		0.68	0.98	0.94	1.09	0.6	1.14	0.06	1.02		0.529366	-1.45823	-1.65139	-1.06577	-0.428396	0.199796	1.52862	-1.58671
2B	25.5		0.94	0.44	0.33	0.63	0.37	1.09	0.59	0.42		0.68	0.78	0.69	0.86	0.49	0.86	0.42	0.82		1.31039	-1.29898	-1.41863	-0.762009	-0.814198	0.808874	1.40728	-1.47221
2B	26		1.65	1.66	1.61	1.72	0.82	1.85	1.49	1.28		1.31	1.59	1.37	1.46	0.77	1.63	0.96	1.47		0.951257	0.139877	0.530574	0.556659	0.232421	0.434816	2.16468	-0.404426
2B	26.5		0.2	0.24	0.2	0.22	0.1	0.34	0.33	0.22		0.21	0.37	0.36	0.37	0.16	0.41	0.24	0.41		-0.0930323	-0.883545	-1.09588	-1.01672	-0.993639	-0.415632	1.1865	-1.20859
2B	27		0.4	0.23	0.21	0.26	0.19	0.37	0.16	0.19		0.26	0.41	0.4	0.37	0.16	0.41	0.18	0.49		1.45086	-1.17187	-1.19304	-0.735704	0.328398	-0.27172	-0.329969	-1.68233
2B	27.5		0.74	1.05	1	1.08	0.62	1.2	0.45	0.92		0.73	1.55	1.37	1.35	0.6	1.59	0.42	1.43		0.0380236	-1.04583	-0.818758	-0.599559	0.0881937	-0.788093	0.216017	-1.1428
2B	28		1.23	0.98	1.18	1.58	1.44	1.6	0.71	1.19		0.89	1.1	0.94	1.01	0.99	1.1	0.72	1.1		1.34689	-0.344438	0.755582	1.67115	1.67212	1.41198	-0.0842507	0.247514
2B	28.5		0.24	0.45	0.49	0.67	0.5	0.71	0.2	0.46		0.26	0.49	0.43	0.49	0.38	0.49	0.24	0.49		-0.209324	-0.244309	0.308289	0.977581	0.965889	1.2562	-0.489979	-0.193974
2B	29		0.65	0.83	0.7	1.03	0.47	1.5	0.27	0.5		0.68	1.39	1.3	1.38	0.71	1.35	0.36	1.43		-0.163899	-1.26961	-1.38095	-0.789617	-1.20274	0.368794	-0.865118	-2.08145
2B	29.5		0.5	0.46	0.46	0.49	0.24	0.78	0.15	0.3		0.52	0.69	0.65	0.6	0.33	0.73	0.12	0.73		-0.154535	-1.00767	-0.806717	-0.511103	-0.802027	0.171183	0.683746	-1.74968
2B	30		0.9	0.92	0.97	1.15	0.88	1.58	0.69	0.83		0.79	1.02	0.97	0.9	0.71	1.1	0.48	1.02		0.51605	-0.314802	-0.011867	0.812493	0.848364	1.33693	1.58295	-0.572207
2B	30.5		1.4	1.32	1.33	1.44	1.13	2.16	0.32	1.5		1.31	1.22	1.15	1.24	1.04	1.51	0.3	1.55		0.251892	0.248262	0.441283	0.494077	0.316494	1.38624	0.185546	-0.107994
2B	31		1.01	1.63	1.71	1.79	0.93	3.13	0.15	1.24		1.42	2.29	2.06	2.21	1.21	2.61	0.24	2.45		-1.04909	-0.94428	-0.522818	-0.59964	-0.850017	0.659588	-1.22223	-1.62859
2B	31.5		2.07	1.41	1.59	1.77	0.59	2.71	0.91	1.12		2.46	2.16	2.02	2.28	0.99	2.57	1.21	2.53		-0.615849	-1.14987	-0.665004	-0.71532	-1.49158	0.182832	-0.983127	-1.84409
2B	32		3.97	4.08	4.23	4.39	2.2	5.92	1.77	3.64		4.3	3.67	3.25	3.67	2.85	4.2	1.81	4.16		-0.298337	0.373699	0.954632	0.633007	-0.900699	1.38581	-0.0872047	-0.428973
2B	32.5		2.51	2.31	2.24	2.28	1.07	3.56	0.65	1.87		2.73	2.69	2.42	2.51	1.43	2.69	1.02	2.73		-0.297928	-0.474309	-0.224939	-0.289423	-0.946399	1.07039	-1.45188	-1.04801
2B	33		0.95	0.69	0.63	0.7	0.22	1.25	0.15	0.62		1.05	1.18	1.19	1.35	0.44	1.35	0.12	1.35		-0.337686	-1.31232	-1.39744	-1.46277	-1.60073	-0.223849	0.554631	-1.70218
2B	33.5		3.16	1.98	2.32	2.93	1.63	4	0.77	2.14		2.83	2.57	2.49	2.58	1.76	3.06	0.84	3.02		0.443142	-0.759893	-0.216344	0.426867	-0.269363	1.02635	-0.332543	-0.975701
2B	34		1.78	1.61	1.87	2.34	1.2	2.94	0.43	1.35		2.15	1.88	1.7	1.87	1.81	2.16	0.42	2.12		-0.643274	-0.458517	0.313787	0.777134	-1.30452	1.1887	0.0576037	-1.18926
2B	34.5		1.39	1.39	1.27	1.26	0.58	2.05	0.33	1.14		1.36	1.22	1.15	1.27	0.66	1.31	0.48	1.39		0.0777145	0.414516	0.292925	-0.0250489	-0.402824	1.79252	-1.12233	-0.571762
2B	35		2.06	1.36	1.36	1.44	0.83	2.57	0.39	1.23		2.04	2.16	1.95	1.95	1.04	2.41	0.6	2.29		0.0229296	-1.22591	-0.933444	-0.807319	-0.74748	0.229231	-1.3016	-1.51717
2B	35.5		2.67	2.94	2.93	3.61	1.77	5.36	0.67	2.57		3.83	3.92	3.25	3.59	2.47	4.28	1.02	4.24		-1.17347	-0.840014	-0.312833	0.0160764	-1.10855	0.847744	-1.3883	-1.33662
2B	36		0.85	1.43	1.48	1.83	0.81	2.68	0.21	1.18		1.62	1.88	1.62	1.83	1.26	2.16	0.3	2.12		-1.76636	-0.778229	-0.259633	-0.0001799	-1.35064	0.7908	-1.01734	-1.46487
2B	36.5		3.09	2.97	3.21	4.38	2.39	5.56	0.81	2.45		3.67	4.08	3.61	4.15	3.35	4.73	1.33	4.53		-0.613146	-0.919464	-0.354162	0.178997	-1.13865	0.595938	-1.59094	-1.55711
2B	37		0.92	0.75	0.79	0.7	0.43	1.31	0.23	0.99		1	0.94	0.9	0.97	0.49	1.06	0.36	1.06		-0.255848	-0.622915	-0.369672	-0.821831	-0.453639	0.740715	-1.27752	-0.201483
2B	37.5		0.97	0.8	0.73	0.77	0.44	1.39	0.4	0.66		1.1	0.98	0.97	0.94	0.44	1.02	0.3	1.02		-0.41287	-0.568432	-0.720753	-0.517591	0.0438032	1.1138	1.08191	-1.09203
2B	38		0.31	0.47	0.63	0.62	0.39	0.96	0.15	0.53		0.47	0.82	0.69	0.67	0.38	0.82	0.18	0.73		-1.08563	-1.2724	-0.235007	-0.24259	0.0147848	0.521394	-0.413948	-0.816431
2B	38.5		0.55	0.69	0.66	0.57	0.39	0.87	0.33	0.6		0.58	0.73	0.65	0.71	0.38	0.73	0.24	0.73		-0.162373	-0.162293	0.0553757	-0.577063	0.0126479	0.555169	1.1537	-0.559754
2B	39		1.43	1.38	1.54	1.71	1.09	2.68	0.83	1.74		1.62	1.75	1.59	1.68	1.04	1.75	0.66	1.8		-0.448632	-0.698766	-0.0899563	0.0428065	0.162016	1.71212	0.946845	-0.0951395
2B	39.5		1.33	2.22	2.2	2.02	1.48	2.54	1.6	2.52		1.15	1.31	1.23	1.27	1.43	1.39	1.33	1.39		0.562507	2.2257	2.34767	1.76624	0.140695	2.65238	0.846314	2.59047
2B	40		1.25	1.75	1.71	1.25	0.82	1.78	1.35	1.71		1.15	1.1	1.01	1.05	0.82	1.14	1.15	1.22		0.301942	1.8201	2.00214	0.566654	-0.0141866	1.75571	0.720885	1.24182
2B	40.5		2.46	2.64	2.52	2.28	1.84	2.8	1.95	2.35		1.57	1.55	1.33	1.53	1.37	1.63	1.57	1.71		2.09167	2.25947	2.65148	1.48641	1.29062	2.30134	1.00366	1.2044
2B	41		2.48	2.31	2.49	2.2	1.78	2.66	1.59	2.27		1.68	1.55	1.33	1.46	1.37	1.55	1.21	1.55		1.77635	1.56997	2.5827	1.545	1.12104	2.2925	1.28419	1.48909
2B	41.5		1.32	1.43	1.75	1.39	0.9	1.84	0.26	1.47		1.31	1.06	0.94	1.01	0.82	1.06	0.3	1.1		0.0259221	1.08948	2.49396	1.11486	0.321842	2.2634	-0.43412	1.03023
2B	42		1.23	1.76	2.01	1.77	1.35	2	1.81	1.85		1	1.1	1.01	1.09	1.15	1.14	1.33	1.1		0.836994	1.86026	2.86399	1.87523	0.625878	2.33	1.47936	2.11133
2B	42.5		2.11	2.19	2.62	2.64	1.8	2.94	1.09	2.1		1.99	1.67	1.59	1.68	1.76	1.88	0.84	1.92		0.21472	0.989923	1.9816	1.76065	0.0896132	1.84092	1.11206	0.303683
2B	43		1.68	3.51	3.59	2.17	1.07	3.48	1.41	3.5		1.68	2.08	1.84	1.98	1.1	2.12	1.33	2.12		-0.0021501	2.25625	2.92081	0.294365	-0.092071	2.10743	0.241758	2.13485
2B	43.5		2.55	3.79	3.91	2.81	1.67	4.09	1.6	3.9		2.31	2.29	2.13	2.21	1.65	2.41	1.21	2.29		0.394013	2.17028	2.58643	0.866545	0.0579238	2.31581	1.31538	2.33542
2B	44		1.58	1.88	2.06	1.98	1.23	2.45	1.07	1.25		1.36	1.26	1.41	1.46	1.15	1.55	0.84	1.31		0.594604	1.54303	1.39228	1.08876	0.254871	1.86451	1.06439	-0.141241
2B	44.5		1.98	1.98	2.05	2.1	1.38	1.99	1.99	1.54		1.57	1.26	1.44	1.53	1.21	1.67	1.45	1.67		0.970116	1.79035	1.27554	1.12498	0.52309	0.610303	1.52732	-0.261408
2B	45		1.22	1.67	1.71	1.61	0.98	2.15	0.7	1.52		0.94	1.22	1.15	1.2	0.99	1.39	0.66	1.1		1.03281	1.15751	1.41897	1.02495	-0.031254	1.75646	0.231355	1.18825
2B	45.5		3.99	5.4	5.3	4.23	2.19	6.63	2.51	4.33		3.98	3.88	3.68	3.89	2.3	4.33	1.99	4.28		0.0033976	1.3257	1.39852	0.279541	-0.199339	1.80716	1.08815	0.0348374
2B	46		2.01	1.57	1.73	1.41	0.91	2.09	1.26	1.4		1.62	1.22	1.12	1.24	1.04	1.31	1.02	1.31		0.893278	0.88943	1.61425	0.421753	-0.463985	1.90086	0.896331	0.217005
2B	46.5		4.8	3.1	3.1	3.16	2.24	4.16	3.42	3.64		3.41	2.77	2.53	2.62	1.87	2.94	2.41	2.86		1.58281	0.387031	0.712462	0.662216	0.785382	1.39285	1.75613	0.920964
2B	47		2.59	2.12	2.14	2.14	1.62	3.1	2.33	3.1		1.83	1.71	1.7	1.72	1.32	1.88	1.75	1.8		1.54667	0.762053	0.797382	0.751517	0.865383	2.12486	1.3717	2.35949
2B	47.5		0.81	1.04	1.11	0.88	0.67	1.19	0.65	1.05		0.58	0.82	0.69	0.75	0.71	0.73	0.6	0.86		1.33859	0.82084	1.71625	0.513914	-0.211082	1.81817	0.306311	0.672025
2B	48		2.24	2.9	2.91	1.99	1.26	2.83	1.72	2.47		1.94	1.75	1.52	1.57	1.21	1.75	1.21	1.75		0.58146	2.12041	2.78336	0.816621	0.175445	1.98251	1.72672	1.32386
2B	48.5		1.85	2.17	2.44	2.04	1.6	2.67	1.47	2.58		1.47	1.43	1.26	1.35	1.26	1.47	1.21	1.43		0.954658	1.65698	2.77084	1.55429	0.998708	2.62427	0.897476	2.5717
2B	49		2.15	3.26	3.73	2.72	1.91	3.69	1.01	3.62		2.25	2.08	1.91	2.02	1.87	2.2	0.96	2.2		-0.179329	1.86223	2.92837	1.08826	0.0838545	2.22635	0.196557	2.11564
2B	49.5		1.33	1.43	1.58	1.67	1.26	2.34	0.98	1.16		0.89	1.02	1.19	1.16	1.37	1.35	0.72	1.06		1.74989	1.25403	0.96286	1.3256	-0.304873	2.35008	1.37687	0.297443
2B	50		2.63	1.35	1.63	1.69	1.02	2.38	1.07	1.72		2.15	1.88	1.59	1.72	0.99	1.88	0.96	1.84		0.83992	-0.913652	0.0891183	-0.066023	0.114875	0.867619	0.450433	-0.206926
2B	50.5		2.1	3	3.26	2.59	1.8	3.48	1.1	2.98		2.31	2	1.8	1.91	1.65	2.04	0.9	2.04		-0.334416	1.64451	2.47014	1.1112	0.36244	2.31592	0.848429	1.50826
2B	51		1.63	4.09	4.57	3.05	2.08	4.23	0.77	4.52		2.25	2.12	1.91	1.98	1.76	2.16	0.84	2.12		-1.05676	3.04528	4.27647	1.69018	0.711255	3.13758	-0.33119	3.7038
2B	51.5		3.35	2.67	2.67	2.52	2.26	3.03	3.36	3.21		2.41	1.92	1.73	1.8	1.65	1.96	2.23	1.92		1.4789	1.27653	1.66001	1.24795	1.42627	1.79342	2.11412	2.19452
2B	52		2.23	2.34	2.36	1.98	1.63	2.52	1.63	1.79		1.62	1.39	1.33	1.38	1.21	1.47	1.15	1.43		1.38467	2.18503	2.30007	1.304	1.31081	2.29091	1.70188	0.802895
2B	52.5		2.48	3.35	3.87	3.75	2.54	4.59	2.36	3.37		2.36	2.49	2.2	2.32	2.41	2.49	1.63	2.53		0.196976	1.14715	2.36026	1.94779	0.21136	2.80299	1.85985	1.09876
2B	53		3.84	3.57	3.71	2.85	2.01	4.47	2.65	4.64		2.99	2.69	2.56	2.58	1.81	2.82	2.29	2.77		1.09266	1.08958	1.40485	0.329467	0.420661	1.95729	0.655796	2.23628
2B	53.5		2.87	3.2	3.06	2.79	2.53	2.61	2.73	1.96		1.94	1.63	1.44	1.53	1.76	1.63	1.93	1.63		1.81184	3.09604	3.36881	2.50918	1.69902	1.92595	1.73356	0.65685
2B	54		2.31	2.44	2.58	1.93	1.32	2.61	1.74	2.18		1.78	1.51	1.33	1.38	1.26	1.51	1.21	1.51		1.11939	1.98095	2.79	1.19736	0.182676	2.33813	1.78824	1.42501
2B	54.5		1.66	1.92	1.97	1.9	1.41	2.24	1.37	1.95		1.31	1.31	1.19	1.24	0.93	1.35	1.02	1.35		0.985804	1.49329	1.92986	1.62789	1.85701	2.09866	1.32201	1.41882
2B	55		1.66	2.09	1.97	1.76	1.47	1.97	1.51	1.33		1.05	1.1	1.01	1.16	1.15	1.18	1.08	1.18		2.08888	2.80043	2.76895	1.54485	1.04442	2.09464	1.54415	0.391916
2B	55.5		2.61	2.02	2.15	2.12	1.43	3.05	1.74	2.67		1.94	1.88	1.62	1.72	1.54	1.88	1.39	1.8		1.29917	0.247511	0.981158	0.724986	-0.26723	2.03862	1.02831	1.57923
2B	56		1.37	1.65	1.81	1.5	1.13	1.94	1.61	1.76		1.05	1.22	1.19	1.31	1.04	1.35	1.15	1.35		1.11008	1.10584	1.52853	0.438488	0.294976	1.3966	1.63856	0.979328
2B	56.5		3	3.63	3.83	3.21	2.61	3.41	3.36	3		2.04	2	1.8	1.98	1.98	2.04	2.23	2		1.76266	2.66089	3.44005	1.94031	1.25461	2.19355	2.12683	1.64379
2B	57		0.74	1.13	1.21	1.09	1.1	1.08	0.84	1.16		0.73	0.78	0.72	0.71	0.82	0.82	0.6	0.73		0.011229	1.3684	1.87119	1.5181	1.21279	0.981703	1.48128	1.70096
2B	57.5		1.14	1.07	1.09	1.04	0.95	1.04	0.84	0.75		0.73	0.61	0.54	0.56	0.66	0.61	0.66	0.57		1.89222	2.14782	2.69559	2.3202	1.56807	2.01131	1.00288	0.869469
2B	58		1.28	0.55	0.64	0.65	0.51	0.77	0.32	0.5		0.73	0.73	0.76	0.79	0.6	0.94	0.3	0.82		2.54159	-0.726701	-0.44884	-0.484245	-0.543358	-0.549813	0.252039	-1.17253
2B	58.5		2.15	2.16	2.19	1.99	1.83	1.74	2.14	2.57		1.78	1.43	1.3	1.38	1.21	1.55	1.69	1.43		0.782684	1.63614	2.04026	1.34295	1.94417	0.401857	1.10102	2.55866
2B	59		2.41	2.16	2.18	2.13	1.98	1.72	1.77	1.94		1.78	1.63	1.48	1.68	1.37	1.8	1.33	1.55		1.3165	1.03537	1.42661	0.826409	1.68171	-0.130822	1.35772	0.810292
2B	59.5		3.97	3.55	3.5	3.12	3.01	2.47	3.75	3.56		2.94	2.41	2.24	2.36	2.14	2.53	2.65	2.29		1.35886	1.56964	1.75172	1.02855	1.58083	-0.0850214	1.74296	1.84555
2B	60		2.92	2.99	2.92	2.88	2.85	2.13	2.98	3.1		2.1	1.75	1.59	1.8	1.87	1.75	1.93	1.67		1.4789	2.29149	2.54966	1.87783	2.04137	0.690733	2.25393	2.75456
2B	60.5		4.28	3.55	3.65	3.29	2.94	2.46	3.09	3.89		3.2	2.65	2.35	2.43	2.03	2.57	2.41	2.37		1.30134	1.12192	1.72944	1.12398	1.74142	-0.141532	1.18773	2.13076
2B	61		3.71	2.47	2.36	1.96	1.57	1.92	2.55	3.16		2.52	2	1.91	1.98	1.37	2.2	2.23	2.2		1.81306	0.763606	0.721728	-0.030998	0.557201	-0.423768	0.606877	1.42924
2B	61.5		4.2	3.98	4	3.66	3.92	2.49	3.96	3.72		2.88	2.24	1.98	2.13	2.63	2.29	2.59	2.29		1.76028	2.55405	3.13605	2.25136	1.93056	0.296395	2.21801	2.077
2B	62		4.65	4.27	4.24	3.92	3.95	3.17	3.42	4.45		3.72	3.06	2.74	2.92	2.69	3.31	2.59	2.73		0.967534	1.31915	1.72214	1.09521	1.84978	-0.134775	1.34865	2.08576
2B	62.5		2.5	1.65	1.64	1.64	1.21	1.85	1.77	2.45		1.89	1.55	1.48	1.57	1.15	1.67	1.57	1.63		1.22258	0.204373	0.328469	0.130224	0.198844	0.35002	0.537433	1.6169
2B	63		2.94	2.98	3	2.54	2.17	2.18	2.37	2.94		2.25	1.88	1.66	1.83	1.7	1.96	1.63	1.84		1.15057	1.91457	2.45064	1.20037	1.06709	0.373542	1.86628	1.9546
[truncated: 8,038 more rows]

## Sheet: S7
Table S7. Coefficient of multiple regressions between genetic indices and environmental variables of landrace in Chinese major wheat growing areas.
Code	Stepwise model by ecogeographical variables
	STEP1	STEP2	STEP3	STEP4	Final step
Genetic diversity indices revealed by 10 major wheat zones
Pi	As -0.1725 ns	As Pad 0.6792 @	Al As Pad 0.9799 **
Theta	Ffd 0.205 ns	Ffd As 0.7104 @
Tajima_D	As -0.1252 ns	As Pad -0.03528 ns	Al As Pad 0.5704 @
FuLi_Fstar	As -0.1539 ns	As Pad 0.1588 ns	Al As Pad 0.879 @	Al Ffd As Pad 0.9195 @
	As -0.1539 ns	Ffd As -0.04656 ns	Al Ffd As 0.722 @	Al Ffd As Pae 0.9577 @
	As -0.1539 ns	Ffd As -0.04656 ns	Al Ffd As 0.722 @	Al Ffd As Paf 0.9656 @
Diversity	Atb 0.46 @	As Atb 0.7454 *	Al As Atb 0.885 *	Al As Atb Pae 0.9911 **	Al Ffd As Atb Pae 0.992 @
	Atc 0.5135 *	As Atc 0.859 **	As Atc Paf 0.927 *	Al As Atc Paf 0.9811 *
Note: 1, Level of significance: **=p<0.01; *=p<0.05; @= p<0.10; ns=p>0.10; 2, Al:altitude, Ffd:frost-free day, As:annual sunlight, At:accumulated temperature 0C (aAnnual accumulated, baccumulated in Growth season-1, caccumulated in Growth season-2), Pa:precipitation amount (mm) (dannual precipitation, eprecipitation in Growth season-1, fprecipitation in Growth season-2)

## Sheet: S8A
Table S8. Selected regions detected by XP-CLR in major wheat growing zones of China (A); Selected regions detected by XP-CLR (>=14) in major wheat growing zones of China (B).
A.
	Chr	Windows	I	II	III	IV	V	VIII	IX	Candidate genes	Annotation
All			36	37	44	70	16	42	36
1A_0	1A	0	6.8342	6.82538	2.36925	5.08833	2.29573	4.49851	1.398
1A_0.5	1A	0.5	11.0479	4.53615	8.00465	9.57844	11.9625	0	11.17
1A_1	1A	1	9.89524	6.80076	6.51866	8.40534	9.95647	0	7.97604
1A_1.5	1A	1.5	13.1893	12.6836	8.71482	11.1972	8.54468	0	9.83183
1A_2	1A	2	15.7589	10.815	5.58649	8.83399	0.711819	0.010622	12.5548	BBI	Traes_1AS_1976C9D1D.1;Traes_1AS_658AB4BB1.2;Traes_1AS_E56988F6D.2;Traes_1AS_462C8AC79.2;Traes_1AS_7AD96C53A.1;Traes_1AS_459048879.2;Traes_1AS_FF874F72D.1;Traes_1AS_0A472C45D.1;Traes_6BS_AAEC00DB3.1;Traes_1AS_AAB89883E1.1;Traes_1AS_F84D7A1D5.1;Traes_1AS_6D0FB8C21.1;Traes_1AS_F03FF6BAE.2;Traes_1AS_95D6767B0.2;Traes_1AS_ACB6DAF3A.2;	Traes_1AS_1976C9D1D.1:TRIUR3_13725;F-box/LRR-repeat protein 23-like;F775_27149;ubiquitin-protein ligase	Traes_1AS_658AB4BB1.2:chromosome condensation factor;E3 ubiquitin-protein ligase HERC2	Traes_1AS_E56988F6D.2:TRIUR3_04358;OsI_05329;LOC101786547;LOC102714243;OsJ_04872	Traes_1AS_462C8AC79.2:ZEAMMB73_402927;ABC transporter C family member 4-like;ABC transporter C family member 14;ABC transporter C family member 14-like	Traes_1AS_7AD96C53A.1:bowman-Birk type trypsin inhibitor;Bowman-Birk type trypsin inhibitor precursor;Bowman-Birk type trypsin inhibitor	Traes_1AS_459048879.2:Disease resistance protein RPP13;RGA1e-like protein;RGA1d;RGA1b	Traes_1AS_FF874F72D.1:amino acid selective channel protein;outer envelope pore protein 16, chloroplastic;F775_31817;F775_31816	Traes_1AS_0A472C45D.1:wall-associated receptor kinase 2-like;Wall-associated receptor kinase 2	Traes_6BS_AAEC00DB3.1:zinc finger BED domain-containing protein RICESLEEPER 2-like;LOC103632901;PH01B019A14.20;OSJNBa0043L24.6	Traes_1AS_AAB89883E1.1:Disease resistance protein RPM1	Traes_1AS_F84D7A1D5.1:Phosphatidylinositide phosphatase SAC1;phosphoinositide phosphatase SAC7-like;F775_15089	Traes_1AS_6D0FB8C21.1:serine/threonine-protein kinase receptor	Traes_1AS_F03FF6BAE.2:OsI_18146;serine/threonine-protein kinase WNK2;probable serine/threonine-protein kinase WNK2	Traes_1AS_95D6767B0.2:LOC101752798 isoform X1;LOC100824795 isoform X1;LOC100824795 isoform X2;F775_01617	Traes_1AS_ACB6DAF3A.2:Phosphatidylinositide phosphatase SAC1;OsI_07636;phosphoinositide phosphatase SAC7-like
1A_2.5	1A	2.5	0.591558	0.633412	0.659789	25.2889	0.699692	0	0.405003		Traes_1AS_C43FB2D5B.1;Traes_1AS_C7A8188D1.1;Traes_1AS_88C48C6BC.1;Traes_1AS_F4266658A1.2;Traes_1AS_8D33AB43B.1;Traes_1AS_B716E0B0E.1;Traes_1AS_A7B4681A7.1;Traes_1AS_655E0ECF6.1;Traes_1AS_C4ED9BEE6.1;Traes_1AS_DA58633FE.1;Traes_1AS_1A2A6C4FB1.1;Traes_1AS_E96564FA9.1;Traes_1AS_1AFD2BE50.1;Traes_1AS_C8BAC0BEC.2;Traes_1AS_E5BE5123B.1;Traes_1AS_B06466383.2;Traes_1AS_FBC23B71F.2;Traes_1AS_126301F41.1;T…	Traes_1AS_C43FB2D5B.1:SORBIDRAFT_08g016110;premnaspirodiene oxygenase-like;Cytochrome P450 71D7	Traes_1AS_C7A8188D1.1:disease resistance protein RPM1-like;probable disease resistance protein RF9-like;Disease resistance protein RPM1	Traes_1AS_88C48C6BC.1:non-LTR retroelement reverse transcriptase;SORBIDRAFT_09g007400;SORBIDRAFT_0015s007030;retrotransposon protein, putative, unclassified	Traes_1AS_F4266658A1.2:Subtilisin-chymotrypsin inhibitor WSCI;serine proteinase inhibitor-like allergen;wheat serine proteinase inhibitor like antigen;WSCI proteinase inhibitor	Traes_1AS_8D33AB43B.1:ABC transporter D family member 1;SORBIDRAFT_09g000670;ABC transporter D family member 1-like;OsI_18139	Traes_1AS_B716E0B0E.1:Disease resistance protein RPM1	Traes_1AS_A7B4681A7.1:Auxin-induced protein 5NG4;WAT1-related protein At5g64700-like	Traes_1AS_655E0ECF6.1:protein DEHYDRATION-INDUCED 19 homolog 6-like;F775_16233;TRIUR3_11606	Traes_1AS_C4ED9BEE6.1:anthocyanidin 3-O-glucosyltransferase-like;Anthocyanidin 3-O-glucosyltransferase	Traes_1AS_DA58633FE.1:MATE efflux family protein, expressed;transparent testa 12 protein;OsJ_11501;protein TRANSPARENT TESTA 12-like;OsI_12318;Protein TRANSPARENT TESTA 12	Traes_1AS_1A2A6C4FB1.1:chymotrypsin inhibitor-like;;SORBIDRAFT_04g001965;proteinase inhibitor;proteinase inhibitor I13, potato inhibitor I	Traes_1AS_E96564FA9.1:Auxin-induced protein 5NG4;nodulin-like protein	Traes_1AS_1AFD2BE50.1:protein phosphatase 2C 46-like;protein phosphatase type 2C;OsI_18171;SORBIDRAFT_09g001340;OsJ_16864	Traes_1AS_C8BAC0BEC.2:OsJ_24080;;LOC102721177;TRIUR3_01524;F775_17407	Traes_1AS_E5BE5123B.1:F775_28144;TRIUR3_10793;TRIUR3_10792;F775_17525;F775_17524	Traes_1AS_B06466383.2:beta-galactosidase 13-like;Beta-galactosidase 1;OsI_33101	Traes_1AS_FBC23B71F.2:SORBIDRAFT_03g033755;F775_32774;TRIUR3_23260;OsI_36697	Traes_1AS_126301F41.1:probable LRR receptor-like serine/threonine-protein kinase At1g05700;leucine-rich repeat receptor-like protein kinase At2g19210;LRR receptor-like serine/threonine-protein kinase	Traes_1AS_8C62DF06E.1:Homeobox-leucine zipper protein ROC8;Homeobox-leucine zipper protein HDG11;homeobox-leucine zipper protein ROC8-like	Traes_1AS_295F9FA6C.1:Subtilisin-chymotrypsin inhibitor WSCI;Subtilisin-chymotrypsin inhibitor-2A	Traes_1AS_DA7EFB1F9.1:F775_30168;nuclear inhibitor of protein phosphatase 1;OsI_28789;Nuclear inhibitor of protein phosphatase 1	Traes_1AS_E2E5E14DC.1:LOC101786940;LOC101757072;F775_12830;OsJ_16826	Traes_1AS_B0ACDBB63.3:LOC102713904;LOC101781300
1A_3	1A	3	13.1978	11.5181	5.11903	9.05261	0	8.63458	0
1A_3.5	1A	3.5	4.90877	4.95779	2.98868	3.61173	3.50925	11.1808	4.11673
1A_4	1A	4	0.269297	3.31496	2.77214	1.61305	0.233233	0	0.088943
1A_4.5	1A	4.5	0	0	0	0	0.359934	0	9.50855
1A_5	1A	5	0.870221	0.763928	0.782103	0.56188	0	1.00712	0
1A_5.5	1A	5.5	0.236117	0.091186	0.111157	0	0	3.07139	1.45674
1A_6	1A	6	0.052183	1.12659	2.88945	3.13756	1.10088	0.270122	3.11819
1A_6.5	1A	6.5	0	0	0	0	0	0	0
1A_7	1A	7	0	0	8.27317	9.43883	0.189219	0.003263	7.06388
1A_7.5	1A	7.5	0	0	0.726791	7.72618	1.35752	2.30065	7.11959
1A_8	1A	8	0.47988	0.334753	1.62002	6.00436	0.537558	0.020882	15.4144		Traes_1BS_B9EE3E150.1;Traes_1BS_4AAE1B57A.2;Traes_1AS_F3F32FF1E.1;Traes_1AS_F798C735B.1;Traes_1BS_0819E184F.1;Traes_2AL_FE7DBC113.1;Traes_1AS_7BFBBDCE6.1;Traes_6AL_4C35F955D.2;Traes_1AS_5CB1B76C7.3;Traes_5AL_3E07386FF.1;Traes_1AS_8732FC56C.1;Traes_1AS_4B0A28A61.1;Traes_1AS_EA309FDCE.1;gi|485861|emb|X75036.1|	Traes_1BS_B9EE3E150.1:clathrin interactor EPSIN 1-like;F775_20441;TRIUR3_25977	Traes_1BS_4AAE1B57A.2:nudix hydrolase 9;SORBIDRAFT_09g001790;nudix hydrolase 9-like	Traes_1AS_F3F32FF1E.1:Protein Rf1, mitochondrial;F775_23150	Traes_1AS_F798C735B.1:LOC100829238;OsJ_35728;OsI_00241;TRIUR3_01536;F775_28160	Traes_1BS_0819E184F.1:LOC100846711;TRIUR3_08966;F775_27467;DNA-directed RNA polymerase III subunit RPC4-like	Traes_2AL_FE7DBC113.1:NADH dehydrogenase subunit 7	Traes_1AS_7BFBBDCE6.1:OsJ_16928;OsI_18241;calcium-transporting ATPase 4, endoplasmic reticulum-type-like	Traes_6AL_4C35F955D.2:	Traes_1AS_5CB1B76C7.3:LOC100838890;TRIUR3_07024;OsJ_16896;OsI_18207	Traes_5AL_3E07386FF.1:protein HAPLESS 2-B;F775_00813;protein HAPLESS 2-B-like;protein HAPLESS 2	Traes_1AS_8732FC56C.1:TRIUR3_17287;E3 UFM1-protein ligase 1 homolog	Traes_1AS_4B0A28A61.1:TRIUR3_20845;LOC102711458;LOC100836004;F775_29956	Traes_1AS_EA309FDCE.1:F775_30698;TRIUR3_17287;E3 UFM1-protein ligase 1 homolog	gi|485861|emb|X75036.1|:T.aestivum mitochondrial nad7 gene for NADH dehydrogenase subunit 7
1A_8.5	1A	8.5	0.086459	0	0.618233	4.07376	1.94098	0	18.9354		Traes_6BS_B62BE6D32.1;Traes_1AS_004261C66.2;Traes_1AS_251E1B39F.1;Traes_1AS_26E4DD9DB.1;Traes_1AS_62729A31C.1;gi|12361|emb|X54751.1|	Traes_6BS_B62BE6D32.1:cytochrome b6 (chloroplast);cytochrome b6	Traes_1AS_004261C66.2:TRIUR3_05731;pentatricopeptide repeat-containing protein At4g38150-like;F775_12763	Traes_1AS_251E1B39F.1:Cytokinin-O-glucosyltransferase 2;SORBIDRAFT_07g003850;UDP-glycosyltransferase 83A1-like	Traes_1AS_26E4DD9DB.1:wall-associated receptor kinase 2-like;Wall-associated receptor kinase 2	Traes_1AS_62729A31C.1:OsI_18221;125 kDa kinesin-related protein;SORBIDRAFT_09g002030	gi|12361|emb|X54751.1|:Triticum aestivum chloroplast psbH, petB, petD, rpoA genes
1A_9	1A	9	9.72934	3.53165	1.46813	10.5994	0.277667	6.53297	4.16518
1A_9.5	1A	9.5	0.435051	1.27508	2.63877	2.83065	2.22465	0	2.30038
1A_10	1A	10	0	0	0.784686	2.3119	0	0	0.963681
1A_10.5	1A	10.5	0.002065	0	0.001522	0.020919	0	0.00128	0
1A_11	1A	11	0	0	0	0	0	0.968803	0
1A_11.5	1A	11.5	0	0	0	1.65558	0	0	0
1A_12	1A	12	1.19969	0.304291	0	0.152453	0	0	0
1A_12.5	1A	12.5	3.07618	2.71866	1.39827	2.28675	1.05664	2.0755	3.19972
1A_13	1A	13	2.26762	0.000894	2.17594	3.23177	3.84121	0.252513	7.08942
1A_13.5	1A	13.5	0	0	0	0	0	0	0
1A_14	1A	14	2.15125	1.32192	1.01703	1.87625	0.269842	1.77917	1.91664
1A_14.5	1A	14.5	5.00154	3.88852	3.42204	4.89588	2.49285	4.26274	4.41825
1A_15	1A	15	0	0	0	0	0	0	0
1A_15.5	1A	15.5	0.258884	0	0.00142	0.238348	0	0.159701	0.058677
1A_16	1A	16	0.851867	0.612261	0.077134	0.836157	0	0.676731	0.808463
1A_16.5	1A	16.5	0	0	1.65296	0.836984	0.724445	0.004239	0.682069
1A_17	1A	17	3.25762	1.17928	0	3.32462	0	2.39352	3.11354
1A_17.5	1A	17.5	6.09516	0.163324	0	4.77005	0	8.07701	7.7003
1A_18	1A	18	0.101796	0	0	0.176297	0	0.157775	0.100067
1A_18.5	1A	18.5	0.010604	0	0	0.044286	0	0.10807	0.005608
1A_19	1A	19	2.94773	2.99473	3.517	3.61772	1.26917	3.38569	1.27123
1A_19.5	1A	19.5	0.34067	0	0	0.324189	0	0.420671	0.451525
1A_20	1A	20	9.11515	1.79342	0	7.8483	0	8.51444	7.14998
1A_20.5	1A	20.5	2.10259	0.92652	0	1.96483	0	2.14655	1.82087
1A_21	1A	21	0	0	0	0.073456	0	0	0.00142
1A_21.5	1A	21.5	0	0	0	0	0	0	0
1A_22	1A	22	0	0	0	0	0	0	0
1A_22.5	1A	22.5	0	0.000242	0.01023	0.045805	0.006469	0	0
1A_23	1A	23	0	0	0	0	0	0	0
1A_23.5	1A	23.5	0	0.07571	0.077481	0.066959	0.083274	0.001479	0
1A_24	1A	24	0.906816	0.768349	0.483417	0.49329	0.20241	0.706528	0.695635
1A_24.5	1A	24.5	0	0	0	0	0	0	0
1A_25	1A	25	0	0	16.8996	13.6963	11.605	0	0.439163		Traes_1AL_B23DBCD50.1;Traes_1AL_04C9CFE29.1;Traes_1AL_A0A8AEF1E.2;Traes_1AL_6D083DBE5.1;Traes_1AL_047E5779D.1;Traes_1AL_F17CAC34F.2;	Traes_1AL_B23DBCD50.1:cox1, partial (mitochondrion);cox1-2 (mitochondrion);cox1-1 (mitochondrion)	Traes_1AL_04C9CFE29.1:TRIUR3_26442;LOC100829316;structural maintenance of chromosomes protein 4-like	Traes_1AL_A0A8AEF1E.2:probable plastid-lipid-associated protein 10, chloroplastic-like isoform X1;OsJ_32117;OsI_34274;SORBIDRAFT_01g017450	Traes_1AL_6D083DBE5.1:LOC103643366;TPA: ZEAMMB73_187783;TRIUR3_15266;LOC101785657;SORBIDRAFT_01g017080	Traes_1AL_047E5779D.1:OsI_34325;Sphingoid long-chain bases kinase 1;sphingoid long-chain bases kinase 1-like	Traes_1AL_F17CAC34F.2:TRIUR3_23386;F775_31125;OsI_34301;UPF0496 protein 4
1A_25.5	1A	25.5	0	0.042042	0.056925	0.053714	0.054191	0	0
1A_26	1A	26	0.890095	1.64532	2.78286	2.74444	2.79393	0.721159	1.00424
1A_26.5	1A	26.5	0	0.10262	0.109815	0.108788	0.115588	0	0
1A_27	1A	27	0.559374	0.563249	0.283457	0.305319	0.308785	0.758393	0.713656
1A_27.5	1A	27.5	0.952091	0.751365	0	0.80627	0	0.940352	0.986918
1A_28	1A	28	0	0	0	0	0	0	0
1A_28.5	1A	28.5	0.456265	0.56287	0.404321	0.447129	0.44875	0.415052	0.449632
1A_29	1A	29	0	0	0	0	0	0	0
1A_29.5	1A	29.5	2.64172	1.92847	2.039	2.34893	1.50496	2.70661	1.66694
1A_30	1A	30	0	0	0	0	0	0	0
1A_30.5	1A	30.5	0.000273	0	0	0.021932	0	0.022104	0.000639
1A_31	1A	31	0.226027	0.072542	0.09323	0.141055	0.079409	0.104012	0.0677
1A_31.5	1A	31.5	0	0	0	0	0	0	0
1A_32	1A	32	0	0	0	0	0	0	0
1A_32.5	1A	32.5	0	0	0	0	0	0	0
1A_33	1A	33	0.556703	0.496931	0.124794	0.383006	0.487818	0.537222	0.501546
1A_33.5	1A	33.5	8.25864	4.21884	8.85822	7.04756	2.17859	4.94537	6.08642
1A_34	1A	34	1.19005	1.08996	1.19846	1.08499	1.22546	0	1.02291
1A_34.5	1A	34.5	0	0	0	0	0	0	0
1A_35	1A	35	0	1.5025	5.07141	6.27918	4.21576	4.31784	3.17105
1A_35.5	1A	35.5	0	0	1.22538	1.1025	1.1503	0	0
1A_36	1A	36	0.401525	0.251792	0.234436	0.141953	0.26834	0.267136	0.24744
1A_36.5	1A	36.5	1.19366	0.598428	0.823229	0.973417	0.772276	0.74811	0.533296
1A_37	1A	37	0.010434	0.02476	0.118707	0.20926	0.033314	0.069523	0
1A_37.5	1A	37.5	0	0.236739	0.359893	0.333319	0.294091	0	0
1A_38	1A	38	0	0	0	0	0	0	0
1A_38.5	1A	38.5	0	0	0	0	0	0	0
1A_39	1A	39	0.42551	0.662663	3.50028	1.57276	3.1119	0.454898	0
1A_39.5	1A	39.5	0	0	0.433788	0	0	0.1025	0
1A_40	1A	40	0.788578	0.68289	0.883536	0.601504	0.815028	0.521988	0.380577
1A_40.5	1A	40.5	1.16585	0.778294	0.883353	0.709427	0.850686	0.799815	0.743359
1A_41	1A	41	0.040374	0.000542	0.1234	0.058044	0.092378	0.024191	0.043511
1A_41.5	1A	41.5	0	0.185714	1.76995	3.52257	1.70635	0	0
1A_42	1A	42	0	0.00234	0	0.007588	0.030066	0.015623	0
1A_42.5	1A	42.5	0	0.264833	0.259574	0.263294	0.286586	0.002404	0.036365
1A_43	1A	43	0.128904	0.116111	0.159856	0.101066	0.147255	0.05554	0.093858
1A_43.5	1A	43.5	0	0.008578	0	0	0.36189	0.032811	0.383397
1A_44	1A	44	0.095761	0.310326	0.823105	0.749677	0.584952	0.484766	0
1A_44.5	1A	44.5	0	0	0	0	0	0	0
1A_45	1A	45	0.042164	0.001254	0.002004	0.145182	0	0.018297	0
1A_45.5	1A	45.5	0.00593	0.162308	0.189184	0.12962	0.159203	0.002997	0
1A_46	1A	46	0	0.010001	8.90535	7.61402	3.0284	0	1.54229
1A_46.5	1A	46.5	0	0	0	0	0	0	0
1A_47	1A	47	0	0	0	0	0	0	0
1A_47.5	1A	47.5	3.08534	2.56992	6.63881	4.9048	2.90865	1.13288	0.072379
1A_48	1A	48	1.05836	1.10791	1.03006	1.08154	1.02024	1.06306	1.08094
1A_48.5	1A	48.5	0	0	0	0	0	0	0
1A_49	1A	49	0.031859	0.083172	0.172701	0.291711	0.156854	0.000449	0.051988
1A_49.5	1A	49.5	1.18637	1.23842	1.34802	1.15345	1.33406	0.869905	0.825623
1A_50	1A	50	0	0	0.137229	0.017444	0.11239	0	0.032996
1A_50.5	1A	50.5	0.00275	0.00298	0.120572	0.178537	0.000985	0.12822	0
1A_51	1A	51	0.008539	0	0.164196	0.245134	0.113254	0.026948	0
1A_51.5	1A	51.5	1.59299	2.7524	7.06203	6.12138	3.70103	0	0.014881
1A_52	1A	52	0	0	0.001021	0	0.000894	0	0
1A_52.5	1A	52.5	5.81778	6.08141	3.29095	2.4932	3.86403	1.92954	1.1568
1A_53	1A	53	0.043603	0.008436	0.040274	0.027496	0.005801	0.019939	0.004381
1A_53.5	1A	53.5	0.803024	1.75396	2.02075	1.61848	1.96719	2.35399	1.14509
1A_54	1A	54	0.041768	0.042429	0.041037	0.097996	0.027609	0.013042	0.044167
1A_54.5	1A	54.5	0.012221	0.01357	0.058831	0.051075	0.011817	0.035731	0
1A_55	1A	55	0.440406	0.194931	0.270499	0.336432	0	0.383122	0.223694
1A_55.5	1A	55.5	0.424345	0.514574	0.646501	0.523449	1.38634	0.260236	1.4923
1A_56	1A	56	0.253487	0.123625	0.112737	0.215739	0.065935	0.137242	0
1A_56.5	1A	56.5	0	0	0	0	0	0.015336	0
1A_57	1A	57	0.352981	0.439002	0	0	0.002257	0.313283	0.160804
1A_57.5	1A	57.5	0.009395	0.010178	0.01075	0.008018	0.010274	0.002259	0.009345
1A_58	1A	58	0.172798	0.051801	0.096766	0.105838	0.082198	0.078371	0.049455
1A_58.5	1A	58.5	0.05355	0.057804	0.054122	0.081624	0.04865	0.066229	0.05337
1A_59	1A	59	0	0	0	0	0	0	0
1A_59.5	1A	59.5	0.111302	0.001867	0.006258	0.057955	0	0.033774	0
1A_60	1A	60	0.52506	0.53104	0.846367	0.856929	0.784925	0	0
1A_60.5	1A	60.5	0	0	2.84038	2.57602	1.46553	0.955519	0
1A_61	1A	61	0.333659	0.40148	0.275335	0.262746	0.24675	0	0
1A_61.5	1A	61.5	0	0	0	0	0	0	0
1A_62	1A	62	0.103057	0	0.263647	0.362349	0.195508	0.207148	0.001418
1A_62.5	1A	62.5	4e-06	4e-06	2e-06	1e-06	1e-06	0	0
1A_63	1A	63	0.25061	0.117421	0.060915	0.070943	0	0.126455	0.31788
1A_63.5	1A	63.5	3e-06	0.045736	0.001033	0.015915	0.067765	0.030955	0.002205
1A_64	1A	64	0	0	0	0	0	0	0
1A_64.5	1A	64.5	1.05735	0.687101	0.720508	0.83754	0	0.718829	0.635273
1A_65	1A	65	0.109432	0	0.111831	0.046195	0	0.031198	0
1A_65.5	1A	65.5	0	0	0	0.003765	0	0	0
1A_66	1A	66	0.059908	0.003239	0.122749	0.096224	0.027374	0.00947	0
1A_66.5	1A	66.5	0.089334	0	0.002786	0.042456	0	0.028237	0
1A_67	1A	67	0.083957	0.043304	0.050228	0.104982	0.044267	0.080584	0.039985
1A_67.5	1A	67.5	0	0	0	0	0	0	0
1A_68	1A	68	0	0	0	0	0	0	0
1A_68.5	1A	68.5	0	0	0	0	9.48283	5.5	0.031322
1A_69	1A	69	0	0.071346	4.13282	4.44969	0.916322	0	0
1A_69.5	1A	69.5	0.870453	0.741495	0.724391	0.634726	0.598274	0.645908	0.692621
1A_70	1A	70	0	0	0	0.060332	0.247722	0.007018	0.117691
1A_70.5	1A	70.5	0.842455	1.65456	4.65295	4.00947	4.92002	2.00646	0.999007
1A_71	1A	71	0	0	3.81948	0.634271	3.71142	0.015581	0.008717
1A_71.5	1A	71.5	0.067399	0	0.022964	0.028256	0	0.018275	0
1A_72	1A	72	1.91096	5.02703	4.26164	0	3.8417	0	0.246866
1A_72.5	1A	72.5	0.000211	0	0	0.000541	0	0	0
1A_73	1A	73	0	0	1.90729	4.77286	6.94552	1.50834	1.86316
1A_73.5	1A	73.5	0	0	0	0.002258	1.05257	0	0.7884
1A_74	1A	74	1.52158	0.390316	0.048793	1.36717	0.687191	1.43937	1.40057
1A_74.5	1A	74.5	4.87021	1.07461	4.61026	3.05024	1.38711	2.72439	0.92455
1A_75	1A	75	0.335718	0	0	0.005605	0.662941	0.269591	0.234133
1A_75.5	1A	75.5	0.079746	0.070422	0.010867	0.041221	0	0.03724	0
1A_76	1A	76	0.007649	0	0.004734	0.043644	0.003126	0.000163	0
1A_76.5	1A	76.5	3.26348	1.17157	1.18068	3.89113	0.071961	3.44827	0.632417
1A_77	1A	77	0.022282	0	0	0.052236	0	0.036583	0
1A_77.5	1A	77.5	0.034241	0	0.287428	0.307633	0.218701	0.068085	0
1A_78	1A	78	0.413786	2.37264	2.72939	2.71489	3.35571	0.332587	0.257351
1A_78.5	1A	78.5	0	0	0	0	0	0	0
1A_79	1A	79	3e-06	5e-06	4e-06	0.00673	4e-06	5e-05	5e-06
1A_79.5	1A	79.5	0	0	0	0	0.015852	0	0
1A_80	1A	80	0.002757	0	0.006836	0.006471	0.007414	0.012058	0
1A_80.5	1A	80.5	3.07028	2.11707	2.10857	2.42474	1.95402	2.28514	2.09319
1A_81	1A	81	0.042194	0	0	0.018041	0	0.011717	0
1A_81.5	1A	81.5	6.04761	0.387224	7.51893	5.74009	0.464433	4.52119	0.34758
1A_82	1A	82	0	0	0.000477	0.021003	0	0.014803	0
1A_82.5	1A	82.5	3e-06	0.003895	0.004372	0.031323	0.001158	0.011046	0.008474
1A_83	1A	83	0.214084	0.008707	0.755619	0.798645	0.106334	0.025958	0.292551
1A_83.5	1A	83.5	1.21159	1.72632	1.42708	1.4185	0.772575	1.0285	0.272604
1A_84	1A	84	2.11908	0.57131	0.147529	0.46924	2.12866	0.460831	1.59149
1A_84.5	1A	84.5	0	0	0	0	0.266453	0.187679	0.040843
1A_85	1A	85	0.010821	0	0.000366	0.0047	0	0.003066	0
1A_85.5	1A	85.5	0	1.51074	4.46282	3.61915	6.42915	2e-06	0
1A_86	1A	86	0	0	0	0	0	0	0
1A_86.5	1A	86.5	0	1.23373	2.44025	2.20282	2.22347	0.061034	0.394809
1A_87	1A	87	0	0.006143	13.2918	11.0298	7.28283	0	0.000871
1A_87.5	1A	87.5	0.919998	0.318033	1.09579	3.41404	2.26397	0.29139	1.20334
1A_88	1A	88	0.109338	0.933502	11.8843	11.9847	8.96213	5.21037	0
1A_88.5	1A	88.5	0.004747	0	0.000165	0.002068	0	0.001352	0
1A_89	1A	89	0	0	1.0966	1.08037	0.762986	0	0.39222
1A_89.5	1A	89.5	0	0	0	0	0	0	0
1A_90	1A	90	2.90213	1.12305	1.70013	2.37513	1.90097	1.77732	0.968518
1A_90.5	1A	90.5	0	0	0	0	0	0	0
1A_91	1A	91	3.62087	8.13758	10.9915	8.63283	8.62331	6.75118	0
1A_91.5	1A	91.5	1.77746	0	2.03699	0	1.45707	2.52867	1.13972
1A_92	1A	92	0.228752	3.18994	3.10728	2.67884	3.42861	0	0
1A_92.5	1A	92.5	2.07214	1.34275	2.27321	1.71398	0.472538	1.32815	2.02058
1A_93	1A	93	0	0	0	0	0	0	0
1A_93.5	1A	93.5	0.008965	0	0.006882	0.019237	0	0	0.020801
1A_94	1A	94	8.06839	4.917	6.11964	6.40194	4.34514	4.61686	4.87185
1A_94.5	1A	94.5	0	0	0	0	0	0	0
1A_95	1A	95	0	0	0	0	0	0	0
1A_95.5	1A	95.5	0	0	0	0	0	0	0
1A_96	1A	96	0	0	0	0	0	0	0
1A_96.5	1A	96.5	1.14245	0.695488	0.762811	0.655336	0.674274	0	0.097159
1A_97	1A	97	0.014082	0	0	0.005757	0.001577	0.00898	0
1A_97.5	1A	97.5	0	0.125055	2.22039	0.028581	3.41693	2.8083	1.75224
1A_98	1A	98	0	0	0	0	0	0	0
1A_98.5	1A	98.5	0.059825	0.014882	0.016944	0.033488	0.034435	0.024179	0.020537
1A_99	1A	99	0.983505	1.37113	0.985304	0.914893	1.10591	1.51933	1.00143
1A_99.5	1A	99.5	0	0	0	0	0	0	0
1A_100	1A	100	0	0	0	0	0	0	0
1A_100.5	1A	100.5	0.009781	0	4.2e-05	0.005327	0	0.004731	0
1A_101	1A	101	0.082722	0	0.002577	0.034884	0	0.022865	0
1A_101.5	1A	101.5	0.364972	0.301106	0.409008	0.531137	0.688467	0.477723	0.326268
1A_102	1A	102	0	0.002408	0.002858	0.007538	0.002943	6e-06	0
1A_102.5	1A	102.5	0	0	0	0	0	0	0
1A_103	1A	103	3.6814	0.206229	0.25786	3.4984	0.856137	0.225063	0.182355
1A_103.5	1A	103.5	0.448587	0.290809	0.264504	0.318681	0.267666	0.259206	0.289721
1A_104	1A	104	1e-06	0	0	0	0	0	1e-06
1A_104.5	1A	104.5	1.23137	0.170687	0.397449	0.878102	0.311345	0.654195	0.121373
1A_105	1A	105	0.035487	0	0.000732	0.015219	0	0.009884	0
1A_105.5	1A	105.5	0.046924	0.029317	0.02463	0.011912	0.024981	0.049297	0.021198
1A_106	1A	106	1.94016	1.7906	1.37101	1.40208	0.914751	1.81149	1.87211
1A_106.5	1A	106.5	0.026055	0	0	0.019009	0	0.013985	0
1A_107	1A	107	0	0	0	0	0	0	0
1A_107.5	1A	107.5	0.064906	0.039251	0.044794	0.084328	0.042709	0.063151	0.036977
1A_108	1A	108	0.517733	0.528349	0.558005	0.593949	0.568728	0.488471	0.561762
1A_108.5	1A	108.5	0	0	0	0	0	0	0
1A_109	1A	109	0.011493	0	0	0.014676	0	0.007539	0
1A_109.5	1A	109.5	1.5e-05	1.7e-05	5e-06	3e-06	4e-06	0	0
1A_110	1A	110	0.501295	0.288427	0.324992	0.389807	0.370075	0.315218	0.274517
1A_110.5	1A	110.5	0.314172	0.200508	0.223696	0.251707	0.213599	0.205809	0.194252
1A_111	1A	111	0	0	0	0	0	0	0
1A_111.5	1A	111.5	0	0	0	0	0	0	0
1A_112	1A	112	0	0	0	0	0	0	0
1A_112.5	1A	112.5	0.013457	0	0.000428	0.006307	0	0.004103	0
1A_113	1A	113	0.054888	0.038919	0	0	0.01732	0.060155	0.035916
1A_113.5	1A	113.5	0	0	0	0	0	0.003079	0
1A_114	1A	114	0	0	0	0.000714	0	0	0
1A_114.5	1A	114.5	0	0	0	0	0	0.004332	0
1A_115	1A	115	0.231689	0.078075	0.085781	0.036506	0.074839	0.10984	0.074101
1A_115.5	1A	115.5	0	0	0	0	0	0	0
1A_116	1A	116	0	0	0	0	0	0	0
1A_116.5	1A	116.5	0.122458	0.041759	0.126679	0.05368	0.035633	0	0.002499
1A_117	1A	117	0.350334	0.2445	0.233893	0.298936	0.208345	0.299491	0.241841
1A_117.5	1A	117.5	0.025079	0	0	0	0	0.040319	0
1A_118	1A	118	0.005979	1e-06	0	0.006199	7.5e-05	0.004002	1e-06
1A_118.5	1A	118.5	0	0	0	0	0	0	0
1A_119	1A	119	0.132852	0.03346	0.042552	0.079334	0.038097	0.057847	0.02955
1A_119.5	1A	119.5	0	0	0	0.008111	0	0.006263	0
1A_120	1A	120	0	0	0	0	0	0	0
1A_120.5	1A	120.5	0	0	0	0	0	0	0
1A_121	1A	121	0.044972	0	0.00157	0.018882	0.010901	0.012648	0
1A_121.5	1A	121.5	0	0	0	0	0	0	0
1A_122	1A	122	0	0	0	0	0	0	0
1A_122.5	1A	122.5	0.168678	0.643107	0.330724	0	0	1.99263	0.620136
1A_123	1A	123	0	0	0	0	0	0	0
1A_123.5	1A	123.5	0	0	0	0	0	0	0
1A_124	1A	124	0	0	0	0	0	0	0
1A_124.5	1A	124.5	0	0	0	0	0	0	0
1A_125	1A	125	0.183947	0.151045	0.182525	0.143062	0.133339	0.194881	0.183256
1A_125.5	1A	125.5	0.133933	0	0	0	0.252196	0	0.04054
1A_126	1A	126	0.268087	0.298092	0.190878	0.273699	0.345725	0.321896	0.281678
1A_126.5	1A	126.5	0	0	0	0	0	0	0
1A_127	1A	127	0.605418	0.556189	0.541705	0.557221	0.53056	0.537181	0.555957
1A_127.5	1A	127.5	0.085323	0	0	0.035932	0	0.023514	0
1A_128	1A	128	0	0	0	0	0	0	0
1A_128.5	1A	128.5	0	0	0	0	0	1.27391	0.752643
1A_129	1A	129	0	0	0	0	0	0	0
1A_129.5	1A	129.5	0.906694	1.05022	1.46269	2.12761	1.36994	1.73489	0.923194
1A_130	1A	130	0.029546	0	0	0.00654	0.003241	0.016081	0
1A_130.5	1A	130.5	0	0	0	0	0	0	0
1A_131	1A	131	0	0	0	0	0	0	0
1A_131.5	1A	131.5	0	0	0	0	0	0	0
1A_132	1A	132	0	0	0	0.059796	0	0	0
1A_132.5	1A	132.5	0.179768	0.138762	0.157468	0.238486	0.160246	0.126593	0.137851
1A_133	1A	133	0	0	0	0	0	0	0
1A_133.5	1A	133.5	1.34066	0.878968	1.03097	1.13869	0.99056	0.909457	0.827061
1A_134	1A	134	0.165596	0.086866	0.14471	0.120606	0.095406	0.096331	0.083553
1A_134.5	1A	134.5	0	0	0	0	0	0	0
1A_135	1A	135	0.038198	0	0.030736	0.019048	0	0.005515	0
1A_135.5	1A	135.5	0	0	0	0	0	0	0
1A_136	1A	136	0.012533	0	0	0.029589	0	0.020972	0
1A_136.5	1A	136.5	0	0	0	0	0	0	0
1A_137	1A	137	0	0	0	0.002415	0	0	0
1A_137.5	1A	137.5	0.164221	0.017088	0.026944	0	0.027116	0.063236	0.016024
1A_138	1A	138	0.027186	0	0	0.011236	0	0.004992	0.027144
1A_138.5	1A	138.5	0	0	0	0	0	0	0
1A_139	1A	139	0.572373	0.330299	0.337809	0.424397	0.375753	0.339927	0.326212
1A_139.5	1A	139.5	0.007428	0	0	0	0	0	0
1A_140	1A	140	1.25971	1.32944	1.15883	1.19897	1.19856	0.983671	0
1A_140.5	1A	140.5	0.238074	0.068787	0.223185	0.181765	0.014326	0.128131	0.087841
1A_141	1A	141	0	0	0	0	0	0	0
1A_141.5	1A	141.5	0	0	0	0	0	0	0
1A_142	1A	142	0.594954	0.428031	0.468946	0.482528	0.453537	0.439207	0.404577
1A_142.5	1A	142.5	0	0	0	0	0	0	0
1A_143	1A	143	0.866911	0.522467	0.848322	0.731824	0.702074	0.567905	0.61015
1A_143.5	1A	143.5	0	0	0	0.002743	0	0	0.006365
1A_144	1A	144	0	0	0	0	0	0	0
1A_144.5	1A	144.5	0.147153	0.003791	0.007456	0.069951	0.008098	0.048151	0.001706
1A_145	1A	145	0	0	0	0	0	0.003259	0.012745
1A_145.5	1A	145.5	0.030835	0.016614	0.044417	0.086881	0.045713	0	0
1A_146	1A	146	0.071655	0.027437	0.028805	0.010414	0.025154	0.067407	0.024571
1A_146.5	1A	146.5	1.56947	1.62738	0.683259	1.30352	1.01378	1.83413	1.6041
1A_147	1A	147	4.34322	1.04043	1.63719	2.79093	1.47254	2.37325	0.94287
1A_147.5	1A	147.5	1e-06	0	0	0	0	0	0
1A_148	1A	148	0	0	0	0	0	0	0
1A_148.5	1A	148.5	0.225307	0.03147	0.03524	0.036012	0.044546	0.105709	0.030608
1A_149	1A	149	0	0	0	0.004792	0	0	0
1A_149.5	1A	149.5	0	0	0	0	0	0	0
1A_150	1A	150	0.106576	0.109361	0.11799	0.074477	0.113858	0.136013	0.096881
1A_150.5	1A	150.5	1.34053	1.30542	1.38481	1.48859	1.45593	1.25817	1.28262
1A_151	1A	151	0	0	0	0	0	0	0
1A_151.5	1A	151.5	0	0	0	0	0	0	0
1A_152	1A	152	0	0	0	0	0	0	0
1A_152.5	1A	152.5	0	0	0	0	0	0	0
1A_153	1A	153	0	0	0	0	0	0	0
1A_153.5	1A	153.5	0	0	0	0.001715	0	0	0
1A_154	1A	154	0.167569	0.123967	0.113928	0.157444	0.070431	0.147977	0.123959
1A_154.5	1A	154.5	0	0	0	0	0	0	0
1A_155	1A	155	1.57218	1.01762	1.15565	1.29587	1.14647	1.07114	0.963333
1A_155.5	1A	155.5	0.688879	0.524005	0.532191	0.354669	0.102056	0.206276	0.545725
1A_156	1A	156	0	0	0	0	0	0	0
1A_156.5	1A	156.5	0.20786	0.011701	0.093845	0.088126	0.048511	0.096506	0.125968
1A_157	1A	157	0.204702	0.173448	0.121085	0.203452	0.037321	0.183308	0.171374
1A_157.5	1A	157.5	2.61946	0.735624	1.19755	1.77741	0.98158	1.47699	0.628846
1A_158	1A	158	0.950913	0	0	1.0264	0.554567	2.34269	0.932218
1A_158.5	1A	158.5	1.22608	0.436213	0	1.37546	1.23873	0	1.21645
1A_159	1A	159	2.96115	1.64899	2.08285	2.40433	2.96675	1.94992	2.96631
1A_159.5	1A	159.5	5.27218	0.989448	1.22386	4.56286	1.171	3.02934	0.911426
1A_160	1A	160	0	0	0	0	0	0	0
1A_160.5	1A	160.5	0.064698	0	4.9e-05	0.024817	0	0.01794	0
1A_161	1A	161	0.10728	0.102203	0.082078	0.12769	1e-06	0.120714	0.095307
1A_161.5	1A	161.5	0	0	0	0	0	0	0
1A_162	1A	162	0.001873	0	0	0.001282	0.000443	0.001002	0.000341
1A_162.5	1A	162.5	0.929241	0	0	0.926629	0.857021	0	1.06603
[truncated: 9,709 more rows]

## Sheet: S8B
B.
		XP-CLR							>14
[truncated: 150 more rows]

## Sheet: S9A
Table S9. Allele frequency of SNPs in genes associated with flower time (A), seed dormancy and germination (B) from different Chinese wheat plant zones.
[truncated: 35 more rows]

[truncated: 1 more sheets: S9B]
